# Supplementary material for: CRISPR/dCAS9-mediated DNA demethylation screen identifies functional epigenetic determinants of colorectal cancer
Source: Clin Epigenetics. 2023 Aug 24;15:133. doi: 10.1186/s13148-023-01546-1 (PMC10464368; doi:10.1186/s13148-023-01546-1)
Supplement: Supplementary file 1 — Additional file 1: Table S1. Clinico-biological features of the tumour and control samples used in this study. [file 13148_2023_1546_MOESM1_ESM.xlsx]

## Sheet: phenoData
Sample_Name	Sample_Group	Dataset	Batch	Method	Death	Sex	Age	Location	Locat.prognosis	Vascular_Invasion	Polyps	Number_Of_Polyps	Lymph_Nodes	Histological_Grade	TNM_Stage	Tumor_Size	Lymph_Node_Dissemination	ID
N12_BS	Normal	Fraga	1	BS	DECEASE	Male	59	Sigma	Right/dismal	Yes	No	0	<3	Poor	T4N2M1	T4	N2	10003886095_R01C01
T12_BS	Tumor	Fraga	1	BS	DECEASE	Male	59	Sigma	Right/dismal	Yes	No	0	<3	Poor	T4N2M1	T4	N2	10003886095_R03C01
N16_BS	Normal	Fraga	1	BS	DECEASE	Male	66	Sigma	Right/dismal	No	No	0	No	Moderate	T3N0M0	T3	N0	10003886095_R05C01
T16_BS	Tumor	Fraga	1	BS	DECEASE	Male	66	Sigma	Right/dismal	No	No	0	No	Moderate	T3N0M0	T3	N0	10003886095_R01C02
N18_BS	Normal	Fraga	1	BS	DECEASE	Male	68	Rectum	Right/dismal	No	Yes	7	<3	Moderate	T4N2M1	T4	N2	10003886095_R03C02
T18_BS	Tumor	Fraga	1	BS	DECEASE	Male	68	Rectum	Right/dismal	No	Yes	7	<3	Moderate	T4N2M1	T4	N2	10003886095_R05C02
N19_BS	Normal	Fraga	1	BS	LIVING	Male	63	Sigma	Right/dismal	No	No	0	No	Moderate	T3N0M0	T3	N0	10006044142_R01C01
T19_BS	Tumor	Fraga	1	BS	LIVING	Male	63	Sigma	Right/dismal	No	No	0	No	Moderate	T3N0M0	T3	N0	10006044142_R03C01
N27_BS	Normal	Fraga	1	BS	DECEASE	Male	60	Right	Right/dismal	Yes	No	0	<3	Poor	T4N2M1	T4	N2	10006044142_R05C01
T27_BS	Tumor	Fraga	1	BS	DECEASE	Male	60	Right	Right/dismal	Yes	No	0	<3	Poor	T4N2M1	T4	N2	10006044142_R01C02
N7_BS	Normal	Fraga	1	BS	DECEASE	Male	65	Right	Right/dismal	No	No	0	No	Moderate	T4N0M0	T4	N0	10006044148_R01C01
T7_BS	Tumor	Fraga	1	BS	DECEASE	Male	65	Right	Right/dismal	No	No	0	No	Moderate	T4N0M0	T4	N0	10006044148_R03C01
N10_BS	Normal	Fraga	1	BS	DECEASE	Female	76	Rectum	Right/dismal	Yes	No	0	<3	Poor	T4N2M1	T4	N2	10006044148_R05C01
T10_BS	Tumor	Fraga	1	BS	DECEASE	Female	76	Rectum	Right/dismal	Yes	No	0	<3	Poor	T4N2M1	T4	N2	10006044148_R01C02
N13_BS	Normal	Fraga	1	BS	DECEASE	Female	67	Transverse	Left/good	No	No	0	No	Poor	T3N0M0	T3	N0	10006044148_R03C02
T13_BS	Tumor	Fraga	1	BS	DECEASE	Female	67	Transverse	Left/good	No	No	0	No	Poor	T3N0M0	T3	N0	10006044148_R05C02
N26_BS	Normal	Fraga	1	BS	DECEASE	Male	65	Rectum	Right/dismal	Yes	No	0	<3	Poor	T4N2M1	T4	N2	10006044151_R01C01
T26_BS	Tumor	Fraga	1	BS	DECEASE	Male	65	Rectum	Right/dismal	Yes	No	0	<3	Poor	T4N2M1	T4	N2	10006044151_R03C01
N24_BS	Normal	Fraga	1	BS	DECEASE	Female	37	Rectum	Right/dismal	Yes	No	0	<3	Poor	T4N2M1	T4	N2	10006044151_R05C01
T24_BS	Tumor	Fraga	1	BS	DECEASE	Female	37	Rectum	Right/dismal	Yes	No	0	<3	Poor	T4N2M1	T4	N2	10006044151_R01C02
N28_BS	Normal	Fraga	1	BS	DECEASE	Female	44	Rectum	Right/dismal	Yes	No	0	<3	Moderate	T3N1M0	T3	N1	10006044151_R03C02
T28_BS	Tumor	Fraga	1	BS	DECEASE	Female	44	Rectum	Right/dismal	Yes	No	0	<3	Moderate	T3N1M0	T3	N1	10006044151_R05C02
HCT116_BS	Ccl	Fraga	2	BS	NA	Male	NA	NA	NA	NA	No	NA	NA	NA	NA	NA	NA	10006044142_R03C02
DLD1_BS	Ccl	Fraga	2	BS	NA	Male	NA	NA	NA	NA	No	NA	NA	NA	NA	NA	NA	10006044142_R05C02
COLO205_BS	Ccl	NCI-60	2	BS	NA	Male	NA	NA	NA	NA	No	NA	NA	NA	NA	NA	NA	GSM2087430_9376537080_R05C01
HCC-2998	Ccl	NCI-60	2	BS	NA	NA	NA	NA	NA	NA	No	NA	NA	NA	NA	NA	NA	GSM2087431_9376537001_R06C02
HCT-15	Ccl	NCI-60	2	BS	NA	Male	NA	NA	NA	NA	No	NA	NA	NA	NA	NA	NA	GSM2087432_9376537002_R05C02
HCT-116	Ccl	NCI-60	2	BS	NA	Male	NA	NA	NA	NA	No	NA	NA	NA	NA	NA	NA	GSM2087433_9373551097_R06C01
HT29	Ccl	NCI-60	2	BS	NA	Female	NA	NA	NA	NA	No	NA	NA	NA	NA	NA	NA	GSM2087434_9297949076_R01C02
KM12	Ccl	NCI-60	2	BS	NA	NA	NA	NA	NA	NA	No	NA	NA	NA	NA	NA	NA	GSM2087435_9376537002_R05C01
SW-620	Ccl	NCI-60	2	BS	NA	Male	NA	NA	NA	NA	No	NA	NA	NA	NA	NA	NA	GSM2087436_9297949107_R03C01
TCGA-AZ-4682-01	Tumor	TCGA-COAD	1407	BS	DECEASED	Male	61	Sigmoid Colon	NA	NO	No	0	3	NA	T3N0M1	T3	N0	GSM1682872_5775041065_R05C01
TCGA-AA-3492-01	Tumor	TCGA-COAD	1407	BS	DECEASED	Female	90	Ascending Colon	NA	NO	No	0	21	NA	T3N0M0	T3	N0	GSM1682873_5775041065_R06C01
TCGA-AA-3506-01	Tumor	TCGA-COAD	1407	BS	LIVING	Male	77	Hepatic Flexure	NA	NA	No	0	46	NA	T2N0M0	T2	N0	GSM1682876_5775041065_R03C02
TCGA-AZ-4313-01	Tumor	TCGA-COAD	1407	BS	LIVING	Female	51	Descending Colon	NA	YES	12	12	13	NA	T1N0M0	T1	N0	GSM1682878_5775041065_R05C02
TCGA-CM-4744-01	Tumor	TCGA-COAD	1407	BS	LIVING	Male	69	Cecum	NA	YES	No	0	28	NA	T2N0M0	T2	N0	GSM1682879_5775041065_R06C02
TCGA-CA-5256-01	Tumor	TCGA-COAD	1407	BS	LIVING	Female	54	Hepatic Flexure	NA	NA	No	0	NA	NA	T3N0M0	T3	N0	GSM1682884_5775041084_R05C01
TCGA-A6-2682-01	Tumor	TCGA-COAD	1407	BS	DECEASED	Male	70	[Discrepancy]	NA	YES	No	0	13	NA	T4bN1M1	T4b	N1	GSM1682885_5775041084_R06C01
TCGA-AZ-4614-01	Tumor	TCGA-COAD	1407	BS	DECEASED	Female	71		NA	YES	No	0	4	NA	T4aN1M1	T4a	N1	GSM1682886_5775041084_R01C02
TCGA-AZ-4315-01	Tumor	TCGA-COAD	1407	BS	LIVING	Male	61	Cecum	NA	NO	5	5	0	NA	T3N0M0	T3	N0	GSM1682887_5775041084_R02C02
TCGA-CK-4951-01	Tumor	TCGA-COAD	1407	BS	DECEASED	Female	79	Ascending Colon	NA	YES	72	72	30	NA	T3N0M0	T3	N0	GSM1682889_5775041084_R04C02
TCGA-CM-4747-01	Tumor	TCGA-COAD	1407	BS	LIVING	Male	47	Cecum	NA	NO	No	0	29	NA	T4aN1bM1a	T4a	N1b	GSM1682893_5775041088_R02C01
TCGA-A6-2685-01	Tumor	TCGA-COAD	1407	BS	LIVING	Female	48	Sigmoid Colon	NA	NO	No	0	29	NA	T3N0M0	T3	N0	GSM1682897_5775041088_R06C01
TCGA-AA-3509-01	Tumor	TCGA-COAD	1407	BS	LIVING	Female	54	Sigmoid Colon	NA	NO	No	0	27	NA	T3N0M0	T3	N0	GSM1682901_5775041088_R04C02
TCGA-AZ-4684-01	Tumor	TCGA-COAD	1407	BS	LIVING	Male	49		NA	NA	34	34	12	NA	T3N2M1	T3	N2	GSM1682902_5775041088_R05C02
TCGA-AA-3502-01	Tumor	TCGA-COAD	1407	BS	LIVING	Male	73	Transverse Colon	NA	NA	No	0	31	NA	T2N0M0	T2	N0	GSM1682903_5775041088_R06C02
TCGA-AA-3495-01	Tumor	TCGA-COAD	1407	BS	LIVING	Male	79	Hepatic Flexure	NA	NA	No	0	18	NA	T2N0M0	T2	N0	GSM1682904_5775041007_R01C01
TCGA-A6-2684-01	Tumor	TCGA-COAD	1407	BS	LIVING	Female	75	Cecum	NA	NO	No	0	33	NA	T2N0M0	T2	N0	GSM1682905_5775041007_R02C01
TCGA-AZ-4615-01	Tumor	TCGA-COAD	1407	BS	LIVING	Male	84		NA	YES	50	50	18	NA	T3N1M0	T3	N1	GSM1682906_5775041007_R03C01
TCGA-A6-2686-01	Tumor	TCGA-COAD	1407	BS	DECEASED	Female	81	Cecum	NA	NO	No	0	33	NA	T3N0M0	T3	N0	GSM1682907_5775041007_R04C01
TCGA-A6-2684-11	Normal	TCGA-COAD	1551	BS	LIVING	Female	75	Cecum	NA	NO	No	0	33	NA	T2N0M0	T2	N0	GSM1682911_5775041068_R01C01
TCGA-A6-2685-11	Normal	TCGA-COAD	1551	BS	LIVING	Female	48	Sigmoid Colon	NA	NO	No	0	29	NA	T3N0M0	T3	N0	GSM1682912_5775041068_R02C01
TCGA-A6-2686-11	Normal	TCGA-COAD	1551	BS	DECEASED	Female	81	Cecum	NA	NO	No	0	33	NA	T3N0M0	T3	N0	GSM1682913_5775041068_R03C01
TCGA-A6-2679-11	Normal	TCGA-COAD	1551	BS	LIVING	Female	73	Ascending Colon	NA	NO	No	0	16	NA	T3N0	T3	N0	GSM1682914_5775041068_R04C01
TCGA-A6-2680-11	Normal	TCGA-COAD	1551	BS	LIVING	Female	72	Hepatic Flexure	NA	NO	No	0	34	NA	T3N0M0	T3	N0	GSM1682916_5775041068_R06C01
TCGA-A6-2671-11	Normal	TCGA-COAD	1551	BS	DECEASED	Male	85	Sigmoid Colon	NA	YES	No	0	27	NA	T3N2M1	T3	N2	GSM1682917_5775041068_R01C02
TCGA-A6-2682-11	Normal	TCGA-COAD	1551	BS	DECEASED	Male	70	[Discrepancy]	NA	YES	No	0	13	NA	T4bN1M1	T4b	N1	GSM1682919_5775041068_R03C02
TCGA-AA-3655-01	Tumor	TCGA-COAD	1721	BS	LIVING	Male	68	Sigmoid Colon	NA	NO	No	0	22	NA	T3N0M0	T3	N0	GSM1682920_6042308165_R01C01
TCGA-CK-4950-01	Tumor	TCGA-COAD	1721	BS	LIVING	Female	68	Cecum	NA	NO	25	25	18	NA	T3N1M0	T3	N1	GSM1682922_6042308165_R03C01
TCGA-AA-3713-11	Normal	TCGA-COAD	1721	BS	LIVING	Male	68	Ascending Colon	NA	NA	No	0	15	NA	T3N0M1	T3	N0	GSM1682923_6042308165_R04C01
TCGA-AA-3660-11	Normal	TCGA-COAD	1721	BS	LIVING	Female	51	Sigmoid Colon	NA	NO	No	0	33	NA	T3N0M0	T3	N0	GSM1682924_6042308165_R05C01
TCGA-AY-6196-01	Tumor	TCGA-COAD	1721	BS	LIVING	Male	47	Cecum	NA	NO	No	0	14	NA	T3N2b	T3	N2b	GSM1682925_6042308165_R06C01
TCGA-AY-6386-01	Tumor	TCGA-COAD	1721	BS	LIVING	Female	66	Cecum	NA	NO	No	0	19	NA	T3N1aM0	T3	N1a	GSM1682926_6042308165_R01C02
TCGA-AA-3712-01	Tumor	TCGA-COAD	1721	BS	LIVING	Male	65	Descending Colon	NA	YES	No	0	18	NA	T3N2M0	T3	N2	GSM1682927_6042308165_R02C02
TCGA-D5-6532-01	Tumor	TCGA-COAD	1721	BS	LIVING	Male	61	Sigmoid Colon	NA	NO	10	10	10	NA	T3N0M0	T3	N0	GSM1682928_6042308165_R03C02
TCGA-AA-3697-11	Normal	TCGA-COAD	1721	BS	LIVING	Male	77	Sigmoid Colon	NA	NA	No	0	50	NA	T3N0M0	T3	N0	GSM1682929_6042308165_R04C02
TCGA-G4-6295-01	Tumor	TCGA-COAD	1721	BS	LIVING	Female	70	Cecum	NA	NO	No	0	23	NA	T3N0M0	T3	N0	GSM1682930_6042308165_R05C02
TCGA-F4-6463-01	Tumor	TCGA-COAD	1721	BS	LIVING	Male	51	Transverse Colon	NA	NO	No	0	18	NA	T3N0M0	T3	N0	GSM1682934_6042308159_R03C01
TCGA-D5-6536-01	Tumor	TCGA-COAD	1721	BS	LIVING	Male	73	Sigmoid Colon	NA	NO	11	11	14	NA	T3N0M0	T3	N0	GSM1682935_6042308159_R04C01
TCGA-G4-6293-01	Tumor	TCGA-COAD	1721	BS	LIVING	Female	49	Transverse Colon	NA	NO	No	0	26	NA	T3N1M0	T3	N1	GSM1682936_6042308159_R06C01
TCGA-AU-6004-01	Tumor	TCGA-COAD	1721	BS	LIVING	Female	69	Cecum	NA	NO	90	90	16	NA	T2N0M0	T2	N0	GSM1682937_6042308159_R01C02
TCGA-G4-6311-01	Tumor	TCGA-COAD	1721	BS	LIVING	Male	80	Ascending Colon	NA	YES	No	0	37	NA	T3N1MX	T3	N1	GSM1682940_6042308159_R04C02
TCGA-AA-3662-01	Tumor	TCGA-COAD	1721	BS	LIVING	Female	80	Sigmoid Colon	NA	NO	No	0	15	NA	T4N2M1	T4	N2	GSM1682941_6042308159_R05C02
TCGA-AY-6197-01	Tumor	TCGA-COAD	1721	BS	LIVING	Male	60	Cecum	NA	NO	No	0	16	NA	T3N0	T3	N0	GSM1682942_6042308159_R06C02
TCGA-D5-6541-01	Tumor	TCGA-COAD	1721	BS	LIVING	Male	49	Splenic Flexure	NA	NO	30	30	13	NA	T3N0M0	T3	N0	GSM1682943_6042308158_R01C01
TCGA-D5-6533-01	Tumor	TCGA-COAD	1721	BS	LIVING	Female	68	Transverse Colon	NA	NO	0	0	8	NA	T4bN0M0	T4b	N0	GSM1682944_6042308158_R02C01
TCGA-CK-4952-01	Tumor	TCGA-COAD	1721	BS	LIVING	Female	48	Ascending Colon	NA	NO	21	21	31	NA	T4N2M0	T4	N2	GSM1682945_6042308158_R03C01
TCGA-G4-6307-01	Tumor	TCGA-COAD	1721	BS	LIVING	Female	37	Sigmoid Colon	NA	YES	No	0	17	NA	T3N1M0	T3	N1	GSM1682946_6042308158_R04C01
TCGA-G4-6302-01	Tumor	TCGA-COAD	1721	BS	DECEASED	Female	90	Cecum	NA	YES	1	1	15	NA	T3N0M0	T3	N0	GSM1682947_6042308158_R05C01
TCGA-G4-6315-01	Tumor	TCGA-COAD	1721	BS	LIVING	Male	66	Descending Colon	NA	NO	1	1	82	NA	T3N1M1	T3	N1	GSM1682948_6042308158_R06C01
TCGA-G4-6321-01	Tumor	TCGA-COAD	1721	BS	LIVING	Female	60	Cecum	NA	NO	110	110	44	NA	T2N1MX	T2	N1	GSM1682949_6042308158_R01C02
TCGA-G4-6322-01	Tumor	TCGA-COAD	1721	BS	LIVING	Male	65	Descending Colon	NA	YES	No	0	26	NA	T3N1MX	T3	N1	GSM1682950_6042308158_R02C02
TCGA-D5-6537-01	Tumor	TCGA-COAD	1721	BS	DECEASED	Male	64	Transverse Colon	NA	NO	18	18	11	NA	T3N1aMX	T3	N1a	GSM1682951_6042308158_R03C02
TCGA-AZ-5407-01	Tumor	TCGA-COAD	1721	BS	LIVING	Female	51	Cecum	NA	NO	No	0	16	NA	T1N0M0	T1	N0	GSM1682952_6042308158_R04C02
TCGA-D5-6531-01	Tumor	TCGA-COAD	1721	BS	LIVING	Male	75	Hepatic Flexure	NA	NO	No	0	4	NA	T3N0M0	T3	N0	GSM1682953_6042308158_R05C02
TCGA-AA-3660-01	Tumor	TCGA-COAD	1721	BS	LIVING	Female	51	Sigmoid Colon	NA	NO	No	0	33	NA	T3N0M0	T3	N0	GSM1682954_6042308158_R06C02
TCGA-D5-6538-01	Tumor	TCGA-COAD	1721	BS	LIVING	Female	79	Hepatic Flexure	NA	YES	No	0	14	NA	T3N2M0	T3	N2	GSM1682955_6042316015_R01C01
TCGA-G4-6298-01	Tumor	TCGA-COAD	1721	BS	DECEASED	Male	90	Cecum	NA	NO	No	0	37	NA	T4aN1MX	T4a	N1	GSM1682956_6042316015_R02C01
TCGA-G4-6320-01	Tumor	TCGA-COAD	1721	BS	LIVING	Male	73	Hepatic Flexure	NA	YES	No	0	65	NA	T3N1MX	T3	N1	GSM1682957_6042316015_R03C01
TCGA-A6-2675-01	Tumor	TCGA-COAD	1721	BS	LIVING	Male	78	Sigmoid Colon	NA	NO	No	0	11	NA	T3N0MX	T3	N0	GSM1682958_6042316015_R04C01
TCGA-A6-5667-11	Normal	TCGA-COAD	1721	BS	LIVING	Female	40	Sigmoid Colon	NA	NO	No	0	48	NA	T3N1aMX	T3	N1a	GSM1682959_6042316015_R05C01
TCGA-CM-5348-01	Tumor	TCGA-COAD	1721	BS	LIVING	Male	72	Cecum	NA	NO	No	0	19	NA	T3N1aM0	T3	N1a	GSM1682960_6042316015_R06C01
TCGA-AA-3697-01	Tumor	TCGA-COAD	1721	BS	LIVING	Male	77	Sigmoid Colon	NA	NA	No	0	50	NA	T3N0M0	T3	N0	GSM1682962_6042316015_R02C02
TCGA-A6-5667-01	Tumor	TCGA-COAD	1721	BS	LIVING	Female	40	Sigmoid Colon	NA	NO	No	0	48	NA	T3N1aMX	T3	N1a	GSM1682963_6042316015_R03C02
TCGA-G4-6317-01	Tumor	TCGA-COAD	1721	BS	LIVING	Female	51	Sigmoid Colon	NA	NA	No	0	109	NA	T3N2MX	T3	N2	GSM1682964_6042316015_R04C02
TCGA-AA-3655-11	Normal	TCGA-COAD	1721	BS	LIVING	Male	68	Sigmoid Colon	NA	NO	No	0	22	NA	T3N0M0	T3	N0	GSM1682966_6042316015_R06C02
TCGA-AA-3713-01	Tumor	TCGA-COAD	1721	BS	LIVING	Male	68	Ascending Colon	NA	NA	No	0	15	NA	T3N0M1	T3	N0	GSM1682967_6042316001_R01C01
TCGA-A6-2675-11	Normal	TCGA-COAD	1721	BS	LIVING	Male	78	Sigmoid Colon	NA	NO	No	0	11	NA	T3N0MX	T3	N0	GSM1682969_6042316001_R03C01
TCGA-AU-3779-01	Tumor	TCGA-COAD	1721	BS	LIVING	Female	80	Rectosigmoid Junction	NA	NO	35	35	21	NA	T3N0M0	T3	N0	GSM1682970_6042316001_R04C01
TCGA-G4-6297-01	Tumor	TCGA-COAD	1721	BS	LIVING	Female	55	Cecum	NA	YES	No	0	36	NA	T3N2M1	T3	N2	GSM1682971_6042316001_R05C01
TCGA-CM-5344-01	Tumor	TCGA-COAD	1721	BS	LIVING	Female	39	Sigmoid Colon	NA	NO	No	0	108	NA	T3N1bM0	T3	N1b	GSM1682972_6042316001_R06C01
TCGA-D5-6540-01	Tumor	TCGA-COAD	1721	BS	LIVING	Male	66	Cecum	NA	NO	No	0	13	NA	T2N0M0	T2	N0	GSM1682973_6042316001_R01C02
TCGA-G4-6323-01	Tumor	TCGA-COAD	1721	BS	LIVING	Male	50	Cecum	NA	NO	No	0	24	NA	TisN0MX	Tis	N0	GSM1682974_6042316001_R02C02
TCGA-G4-6310-01	Tumor	TCGA-COAD	1721	BS	LIVING	Male	69	Cecum	NA	NO	8	8	66	NA	T3N1M0	T3	N1	GSM1682975_6042316001_R03C02
TCGA-AA-3663-01	Tumor	TCGA-COAD	1721	BS	LIVING	Male	42	Cecum	NA	NO	No	0	40	NA	T3N0M0	T3	N0	GSM1682976_6042316001_R04C02
TCGA-AA-3663-11	Normal	TCGA-COAD	1721	BS	LIVING	Male	42	Cecum	NA	NO	No	0	40	NA	T3N0M0	T3	N0	GSM1682977_6042316001_R05C02
TCGA-CM-4743-01	Tumor	TCGA-COAD	1721	BS	LIVING	Male	69	Hepatic Flexure	NA	NO	No	0	27	NA	T3N0M0	T3	N0	GSM1682978_6042316001_R06C02
TCGA-D5-6535-01	Tumor	TCGA-COAD	1721	BS	LIVING	Female	80	Ascending Colon	NA	NO	1	1	6	NA	T3N1MX	T3	N1	GSM1682979_6042316011_R01C01
TCGA-G4-6314-01	Tumor	TCGA-COAD	1721	BS	LIVING	Female	76	Cecum	NA	YES	No	0	59	NA	T3N2M1	T3	N2	GSM1682980_6042316011_R02C01
TCGA-AA-3712-11	Normal	TCGA-COAD	1721	BS	LIVING	Male	65	Descending Colon	NA	YES	No	0	18	NA	T3N2M0	T3	N2	GSM1682981_6042316011_R03C01
TCGA-D5-6530-01	Tumor	TCGA-COAD	1721	BS	LIVING	Male	53	[Discrepancy]	NA	NO	40	40	15	NA	T2N0M0	T2	N0	GSM1682982_6042316011_R04C01
TCGA-D5-6539-01	Tumor	TCGA-COAD	1721	BS	LIVING	Female	45	Transverse Colon	NA	NO	No	0	12	NA	T3N0M0	T3	N0	GSM1682983_6042316011_R05C01
TCGA-CM-5349-01	Tumor	TCGA-COAD	1721	BS	LIVING	Female	68	Cecum	NA	NO	No	0	21	NA	T3N0M0	T3	N0	GSM1682984_6042316011_R06C01
TCGA-DM-A0X9-01	Tumor	TCGA-COAD	A153	BS	LIVING	Female	71	[Discrepancy]	NA	NO	No	0	16	NA	T3N0M0	T3	N0	GSM1682985_6042316010_R04C02
TCGA-DM-A1D8-01	Tumor	TCGA-COAD	A153	BS	DECEASED	Female	50	Ascending Colon	NA	NA	No	0	15	NA	T3N1	T3	N1	GSM1682986_6042316010_R05C02
TCGA-DM-A0XD-01	Tumor	TCGA-COAD	A153	BS	DECEASED	Male	65	[Discrepancy]	NA	NO	No	0	11	NA	T3N0M0	T3	N0	GSM1682987_6042316010_R06C02
TCGA-DM-A1D9-01	Tumor	TCGA-COAD	A153	BS	LIVING	Female	67	Cecum	NA	NO	No	0	28	NA	T3N0M0	T3	N0	GSM1682988_6042316008_R01C01
TCGA-DM-A0XF-01	Tumor	TCGA-COAD	A153	BS	DECEASED	Female	68	[Discrepancy]	NA	NO	No	0	22	NA	T3N2M0	T3	N2	GSM1682989_6042316008_R02C01
TCGA-DM-A1DA-01	Tumor	TCGA-COAD	A153	BS	DECEASED	Female	71	Cecum	NA	NA	No	0	13	NA	T3N2M0	T3	N2	GSM1682990_6042316008_R03C01
TCGA-DM-A1D0-01	Tumor	TCGA-COAD	A153	BS	LIVING	Female	79	Sigmoid Colon	NA	NO	No	0	10	NA	T3N0M0	T3	N0	GSM1682991_6042316008_R04C01
TCGA-DM-A1DB-01	Tumor	TCGA-COAD	A153	BS	DECEASED	Male	68	Sigmoid Colon	NA	NO	No	0	7	NA	T3N0M0	T3	N0	GSM1682992_6042316008_R05C01
TCGA-DM-A1D4-01	Tumor	TCGA-COAD	A153	BS	DECEASED	Male	80	Cecum	NA	NO	No	0	15	NA	T3N0M0	T3	N0	GSM1682993_6042316008_R06C01
TCGA-DM-A1HA-01	Tumor	TCGA-COAD	A153	BS	LIVING	Male	82	Ascending Colon	NA	NA	No	0	17	NA	T3N2M0	T3	N2	GSM1682994_6042316008_R01C02
TCGA-DM-A1D6-01	Tumor	TCGA-COAD	A153	BS	DECEASED	Male	88	Splenic Flexure	NA	NO	No	0	6	NA	T3N0M0	T3	N0	GSM1682995_6042316008_R02C02
TCGA-DM-A1D7-01	Tumor	TCGA-COAD	A153	BS	DECEASED	Male	82	Sigmoid Colon	NA	NO	No	0	15	NA	T3N0M0	T3	N0	GSM1682996_6042316008_R03C02
TCGA-G4-6294-01	Tumor	TCGA-COAD	1772	BS	DECEASED	Male	75	Cecum	NA	NO	No	0	10	NA	T3N1M1	T3	N1	GSM1682998_6057825035_R04C02
TCGA-F4-6460-01	Tumor	TCGA-COAD	1772	BS	DECEASED	Female	51	Sigmoid Colon	NA	NO	No	0	6	NA	T3N1M0	T3	N1	GSM1682999_6057825035_R05C02
TCGA-AZ-6598-11	Normal	TCGA-COAD	1772	BS	DECEASED	Female	77	[Discrepancy]	NA	NO	No	0	24	NA	T3N0MX	T3	N0	GSM1683000_6057825035_R06C02
TCGA-G4-6586-01	Tumor	TCGA-COAD	1772	BS	LIVING	Female	73	Ascending Colon	NA	YES	No	0	17	NA	T3N0M0	T3	N0	GSM1683001_6057825020_R01C01
TCGA-A6-6141-01	Tumor	TCGA-COAD	1772	BS	LIVING	Male	31	Cecum	NA	NO	No	0	19	NA	T3N0M0	T3	N0	GSM1683002_6057825020_R02C01
TCGA-A6-6648-01	Tumor	TCGA-COAD	1772	BS	LIVING	Male	56	[Discrepancy]	NA	NO	No	0	21	NA	T3N0M1a	T3	N0	GSM1683003_6057825020_R03C01
TCGA-AZ-6600-11	Normal	TCGA-COAD	1772	BS	DECEASED	Male	64	Hepatic Flexure	NA	YES	No	0	10	NA	T4N1M1	T4	N1	GSM1683004_6057825020_R04C01
TCGA-AZ-6599-01	Tumor	TCGA-COAD	1772	BS	DECEASED	Male	72	Cecum	NA	NO	No	0	25	NA	T2N0MX	T2	N0	GSM1683005_6057825020_R05C01
TCGA-F4-6570-01	Tumor	TCGA-COAD	1772	BS	DECEASED	Female	78	Transverse Colon	NA	NO	No	0	16	NA	T3N0M0	T3	N0	GSM1683006_6057825020_R06C01
TCGA-A6-6138-01	Tumor	TCGA-COAD	1772	BS	LIVING	Male	61	Cecum	NA	NO	No	0	24	NA	T2N0M0	T2	N0	GSM1683007_6057825020_R01C02
TCGA-AZ-6600-01	Tumor	TCGA-COAD	1772	BS	DECEASED	Male	64	Hepatic Flexure	NA	YES	No	0	10	NA	T4N1M1	T4	N1	GSM1683008_6057825020_R02C02
TCGA-A6-4105-01	Tumor	TCGA-COAD	1772	BS	DECEASED	Male	79	Ascending Colon	NA	NO	No	0	19	NA	T3N0M0	T3	N0	GSM1683009_6057825020_R03C02
TCGA-AZ-6598-01	Tumor	TCGA-COAD	1772	BS	DECEASED	Female	77	[Discrepancy]	NA	NO	No	0	24	NA	T3N0MX	T3	N0	GSM1683010_6057825020_R04C02
TCGA-F4-6461-01	Tumor	TCGA-COAD	1772	BS	DECEASED	Female	41	Hepatic Flexure	NA	NO	No	0	5	NA	T4bN2M0	T4b	N2	GSM1683011_6057825020_R05C02
TCGA-A6-6649-01	Tumor	TCGA-COAD	1772	BS	LIVING	Male	66	Hepatic Flexure	NA	YES	No	0	23	NA	T3N1bM0	T3	N1b	GSM1683012_6057825020_R06C02
TCGA-A6-6137-01	Tumor	TCGA-COAD	1772	BS	LIVING	Male	55	Hepatic Flexure	NA	NO	No	0	21	NA	T3N1cM0	T3	N1c	GSM1683013_6057825028_R01C01
TCGA-G4-6625-01	Tumor	TCGA-COAD	1772	BS	LIVING	Female	77	Sigmoid Colon	NA	NO	No	0	18	NA	T3N0M0	T3	N0	GSM1683014_6057825028_R02C01
TCGA-F4-6459-01	Tumor	TCGA-COAD	1772	BS	DECEASED	Female	61	Sigmoid Colon	NA	NO	No	0	6	NA	T3N2aM0	T3	N2a	GSM1683015_6057825028_R03C01
TCGA-D5-6529-01	Tumor	TCGA-COAD	1772	BS	LIVING	Male	69	[Discrepancy]	NA	NO	50	50	19	NA	T3N0M0	T3	N0	GSM1683016_6057825028_R04C01
TCGA-G4-6306-01	Tumor	TCGA-COAD	1772	BS	LIVING	Male	71	Ascending Colon	NA	NA	15	15	17	NA	T2N0M0	T2	N0	GSM1683017_6057825028_R05C01
TCGA-A6-6652-01	Tumor	TCGA-COAD	1772	BS	LIVING	Male	59	Sigmoid Colon	NA	NO	No	0	22	NA	T3N0M1	T3	N0	GSM1683018_6057825028_R06C01
TCGA-A6-6142-01	Tumor	TCGA-COAD	1772	BS	LIVING	Female	56	Sigmoid Colon	NA	YES	No	0	37	NA	T3N1aM1a	T3	N1a	GSM1683019_6057825028_R01C02
TCGA-F4-6569-01	Tumor	TCGA-COAD	1772	BS	LIVING	Male	60	Transverse Colon	NA	NO	No	0	19	NA	T2N0M0	T2	N0	GSM1683020_6057825028_R02C02
TCGA-AZ-6599-11	Normal	TCGA-COAD	1772	BS	DECEASED	Male	72	Cecum	NA	NO	No	0	25	NA	T2N0MX	T2	N0	GSM1683021_6057825028_R03C02
TCGA-A6-6650-01	Tumor	TCGA-COAD	1772	BS	LIVING	Female	69	Cecum	NA	NO	No	0	19	NA	T3N0M0	T3	N0	GSM1683023_6057825028_R05C02
TCGA-A6-6653-01	Tumor	TCGA-COAD	1772	BS	LIVING	Male	82	Ascending Colon	NA	NO	No	0	12	NA	T2N0M0	T2	N0	GSM1683024_6057825028_R06C02
TCGA-G4-6303-01	Tumor	TCGA-COAD	1772	BS	DECEASED	Female	54	Sigmoid Colon	NA	YES	No	0	25	NA	T3N1M1	T3	N1	GSM1683025_6057825002_R01C01
TCGA-G4-6627-01	Tumor	TCGA-COAD	1772	BS	LIVING	Male	84	Ascending Colon	NA	NO	6	6	16	NA	T3N0M0	T3	N0	GSM1683026_6057825002_R02C01
TCGA-G4-6626-01	Tumor	TCGA-COAD	1772	BS	DECEASED	Male	90	Ascending Colon	NA	NO	No	0	16	NA	T3N0M0	T3	N0	GSM1683027_6057825002_R03C01
TCGA-G4-6299-01	Tumor	TCGA-COAD	1772	BS	LIVING	Male	69	Descending Colon	NA	YES	No	0	17	NA	T3N2M0	T3	N2	GSM1683028_6057825002_R04C01
TCGA-AZ-6601-01	Tumor	TCGA-COAD	1772	BS	DECEASED	Male	68	Sigmoid Colon	NA	YES	No	0	11	NA	T3N0M0	T3	N0	GSM1683029_6057825002_R05C01
TCGA-G4-6588-01	Tumor	TCGA-COAD	1772	BS	LIVING	Female	58	Cecum	NA	NO	No	0	15	NA	T3N0M0	T3	N0	GSM1683030_6057825002_R06C01
TCGA-AZ-6601-11	Normal	TCGA-COAD	1772	BS	DECEASED	Male	68	Sigmoid Colon	NA	YES	No	0	11	NA	T3N0M0	T3	N0	GSM1683031_6057825002_R01C02
TCGA-A6-6140-01	Tumor	TCGA-COAD	1772	BS	LIVING	Male	62	Descending Colon	NA	NO	No	0	46	NA	T3N0M0	T3	N0	GSM1683033_6057825002_R03C02
TCGA-A6-6781-01	Tumor	TCGA-COAD	1926	BS	LIVING	Male	43	Transverse Colon	NA	NO	No	0	30	NA	T4bN1bMX	T4b	N1b	GSM1683034_6264509018_R01C01
TCGA-AD-6964-01	Tumor	TCGA-COAD	1926	BS	DECEASED	Male	58	Cecum	NA	YES	0	0	16	NA	T4aN2b	T4a	N2b	GSM1683035_6264509018_R02C01
TCGA-D5-6924-01	Tumor	TCGA-COAD	1926	BS	LIVING	Male	68	Sigmoid Colon	NA	NO	No	0	8	NA	T3N0M0	T3	N0	GSM1683036_6264509018_R03C01
TCGA-D5-7000-01	Tumor	TCGA-COAD	1926	BS	LIVING	Female	79	Cecum	NA	NO	30	30	14	NA	T2N0M0	T2	N0	GSM1683037_6264509018_R04C01
TCGA-AD-6888-01	Tumor	TCGA-COAD	1926	BS	DECEASED	Male	73	Hepatic Flexure	NA	YES	90	90	18	NA	T3N1bM0	T3	N1b	GSM1683038_6264509018_R05C01
TCGA-AD-6965-01	Tumor	TCGA-COAD	1926	BS	LIVING	Male	62	Cecum	NA	YES	No	0	17	NA	T4aN2bM0	T4a	N2b	GSM1683039_6264509018_R06C01
TCGA-D5-6926-01	Tumor	TCGA-COAD	1926	BS	LIVING	Male	65	Sigmoid Colon	NA	NO	No	0	34	NA	T4aN1M0	T4a	N1	GSM1683040_6264509018_R01C02
TCGA-F4-6854-01	Tumor	TCGA-COAD	1926	BS	LIVING	Female	77	Sigmoid Colon	NA	NO	No	0	8	NA	T3N0M0	T3	N0	GSM1683041_6264509018_R02C02
TCGA-AD-6889-01	Tumor	TCGA-COAD	1926	BS	DECEASED	Male	76	Ascending Colon	NA	NO	No	0	16	NA	T3N0M0	T3	N0	GSM1683042_6264509018_R03C02
TCGA-D5-5537-01	Tumor	TCGA-COAD	1926	BS	DECEASED	Male	83	Ascending Colon	NA	NO	No	0	10	NA	T3N2MX	T3	N2	GSM1683043_6264509018_R04C02
TCGA-D5-6927-01	Tumor	TCGA-COAD	1926	BS	LIVING	Male	34	Transverse Colon	NA	NO	13	13	16	NA	T3N0M0	T3	N0	GSM1683044_6264509018_R05C02
TCGA-F4-6855-01	Tumor	TCGA-COAD	1926	BS	LIVING	Female	70	Sigmoid Colon	NA	NO	No	0	12	NA	T3N0M0	T3	N0	GSM1683045_6264509018_R06C02
TCGA-AD-6890-01	Tumor	TCGA-COAD	1926	BS	LIVING	Male	65	Ascending Colon	NA	NO	10	10	22	NA	T1N0MX	T1	N0	GSM1683046_6264509087_R01C01
TCGA-D5-6534-01	Tumor	TCGA-COAD	1926	BS	LIVING	Female	62	Ascending Colon	NA	NO	No	0	22	NA	T3N0M0	T3	N0	GSM1683047_6264509087_R02C01
TCGA-D5-6928-01	Tumor	TCGA-COAD	1926	BS	LIVING	Male	80	Ascending Colon	NA	NO	65	65	18	NA	T3N0M0	T3	N0	GSM1683048_6264509087_R03C01
TCGA-F4-6856-01	Tumor	TCGA-COAD	1926	BS	LIVING	Male	45	Cecum	NA	NO	No	0	21	NA	T2N0M0	T2	N0	GSM1683049_6264509087_R04C01
TCGA-AD-6895-01	Tumor	TCGA-COAD	1926	BS	LIVING	Male	84	Cecum	NA	YES	1	1	17	NA	T3N1aM0	T3	N1a	GSM1683050_6264509087_R05C01
TCGA-D5-6898-01	Tumor	TCGA-COAD	1926	BS	LIVING	Female	51	Sigmoid Colon	NA	NO	23	23	8	NA	T2N0M0	T2	N0	GSM1683051_6264509087_R06C01
TCGA-D5-6929-01	Tumor	TCGA-COAD	1926	BS	LIVING	Female	49	Sigmoid Colon	NA	NO	No	0	12	NA	T3N1M1	T3	N1	GSM1683052_6264509087_R01C02
TCGA-F4-6857-01	Tumor	TCGA-COAD	1926	BS	NA		NA	NA	NA	NA	No	0	NA	NA	NA	NA	NA	GSM1683053_6264509087_R02C02
TCGA-AD-6899-01	Tumor	TCGA-COAD	1926	BS	DECEASED	Male	84	Cecum	NA	YES	1	1	20	NA	T4aN2bMX	T4a	N2b	GSM1683054_6264509087_R03C02
TCGA-D5-6920-01	Tumor	TCGA-COAD	1926	BS	LIVING	Female	77	Sigmoid Colon	NA	NO	No	0	5	NA	T3N0M0	T3	N0	GSM1683055_6264509087_R04C02
TCGA-D5-6930-01	Tumor	TCGA-COAD	1926	BS	LIVING	Male	67	Ascending Colon	NA	NO	40	40	20	NA	T3N0M0	T3	N0	GSM1683056_6264509087_R05C02
TCGA-G4-6304-01	Tumor	TCGA-COAD	1926	BS	LIVING	Female	66	Transverse Colon	NA	NO	No	0	25	NA	T4N0M0	T4	N0	GSM1683057_6264509087_R06C02
TCGA-D5-6922-01	Tumor	TCGA-COAD	1926	BS	LIVING	Male	76	Sigmoid Colon	NA	NO	No	0	8	NA	T3N1M0	T3	N1	GSM1683058_6264509127_R01C01
TCGA-D5-6931-01	Tumor	TCGA-COAD	1926	BS	LIVING	Male	77	Transverse Colon	NA	NO	No	0	14	NA	T4bN2M0	T4b	N2	GSM1683059_6264509127_R02C01
TCGA-AD-6963-01	Tumor	TCGA-COAD	1926	BS	LIVING	Male	58	Ascending Colon	NA	NO	48	48	12	NA	T3N0MX	T3	N0	GSM1683060_6264509127_R03C01
TCGA-D5-6923-01	Tumor	TCGA-COAD	1926	BS	LIVING	Male	57	Sigmoid Colon	NA	NO	10	10	11	NA	T2N0M0	T2	N0	GSM1683061_6264509127_R04C01
TCGA-D5-6932-01	Tumor	TCGA-COAD	1926	BS	LIVING	Male	69	Transverse Colon	NA	NO	No	0	11	NA	T3N0M0	T3	N0	GSM1683062_6264509127_R05C01
TCGA-AD-6901-01	Tumor	TCGA-COAD	1926	BS	DECEASED	Male	78	Cecum	NA	NO	1	1	19	NA	T3N0MX	T3	N0	GSM1683064_6264496026_R06C02
TCGA-DM-A28M-01	Tumor	TCGA-COAD	A16X	BS	LIVING	Male	63	Descending Colon	NA	NO	No	0	13	NA	T3N0M0	T3	N0	GSM1683065_6285625076_R06C02
TCGA-DM-A288-01	Tumor	TCGA-COAD	A16X	BS	DECEASED	Male	68	Cecum	NA	NO	No	0	22	NA	T3N2M0	T3	N2	GSM1683066_6285625085_R01C01
TCGA-DM-A285-01	Tumor	TCGA-COAD	A16X	BS	DECEASED	Female	71	Ascending Colon	NA	NA	No	0	18	NA	T3N2M1	T3	N2	GSM1683067_6285625085_R02C01
TCGA-DM-A28K-01	Tumor	TCGA-COAD	A16X	BS	LIVING	Male	75	Hepatic Flexure	NA	NO	No	0	17	NA	T3N0M0	T3	N0	GSM1683068_6285625085_R03C01
TCGA-DM-A28F-01	Tumor	TCGA-COAD	A16X	BS	DECEASED	Male	73	Sigmoid Colon	NA	NA	No	0	23	NA	T3N1M0	T3	N1	GSM1683069_6285625085_R04C01
TCGA-DM-A28C-01	Tumor	TCGA-COAD	A16X	BS	DECEASED	Male	74	Sigmoid Colon	NA	NA	No	0	11	NA	T3N0M0	T3	N0	GSM1683070_6285625085_R05C01
TCGA-DM-A28H-01	Tumor	TCGA-COAD	A16X	BS	LIVING	Male	50	Cecum	NA	NO	No	0	12	NA	T3N2M0	T3	N2	GSM1683071_6285625085_R06C01
TCGA-DM-A28E-01	Tumor	TCGA-COAD	A16X	BS	LIVING	Female	72	Sigmoid Colon	NA	NO	No	0	15	NA	T3N0M0	T3	N0	GSM1683072_6285625085_R01C02
TCGA-DM-A280-01	Tumor	TCGA-COAD	A16X	BS	DECEASED	Female	70	Ascending Colon	NA	NO	No	0	10	NA	T3N0M0	T3	N0	GSM1683074_6285625085_R04C02
TCGA-DM-A28A-01	Tumor	TCGA-COAD	A16X	BS	DECEASED	Male	78	Cecum	NA	NO	No	0	15	NA	T3N2M0	T3	N2	GSM1683075_6285625085_R05C02
TCGA-DM-A28G-01	Tumor	TCGA-COAD	A16X	BS	DECEASED	Male	75	Ascending Colon	NA	NO	No	0	25	NA	T3N0M0	T3	N0	GSM1683076_6285625085_R06C02
TCGA-DM-A282-01	Tumor	TCGA-COAD	A16X	BS	LIVING	Female	60	Hepatic Flexure	NA	NO	No	0	16	NA	T3N0M0	T3	N0	GSM1683077_6929671163_R04C01
TCGA-A6-5662-01	Tumor	TCGA-COAD	1651	BS	LIVING	Male	46	Splenic Flexure	NA	YES	No	0	13	NA	T3N2M1	T3	N2	GSM1683078_6285625011_R01C01
TCGA-D5-5541-01	Tumor	TCGA-COAD	1651	BS	LIVING	Male	63	Sigmoid Colon	NA	NO	36	36	8	NA	T3N1aM0	T3	N1a	GSM1683079_6285625011_R02C01
TCGA-D5-5540-01	Tumor	TCGA-COAD	1651	BS	LIVING	Male	73	Cecum	NA	NO	70	70	12	NA	T3N0M0	T3	N0	GSM1683080_6285625011_R03C01
TCGA-CM-5861-01	Tumor	TCGA-COAD	1651	BS	LIVING	Female	63	Cecum	NA	NO	No	0	28	NA	T3N0M0	T3	N0	GSM1683081_6285625011_R04C01
TCGA-CM-6166-01	Tumor	TCGA-COAD	1651	BS	LIVING	Female	48	Ascending Colon	NA	NO	No	0	33	NA	T2N0M0	T2	N0	GSM1683082_6285625011_R05C01
TCGA-A6-5661-01	Tumor	TCGA-COAD	1651	BS	LIVING	Female	80	Ascending Colon	NA	NO	No	0	21	NA	T3N0M0	T3	N0	GSM1683083_6285625011_R06C01
TCGA-CK-5915-01	Tumor	TCGA-COAD	1651	BS	LIVING	Male	63	Sigmoid Colon	NA	NO	No	0	NA	NA	T2N0MX	T2	N0	GSM1683084_6285625011_R01C02
TCGA-AD-5900-01	Tumor	TCGA-COAD	1651	BS	LIVING	Male	67	Ascending Colon	NA	NA	No	0	11	NA	T2N0MX	T2	N0	GSM1683085_6285625011_R02C02
TCGA-D5-5539-01	Tumor	TCGA-COAD	1651	BS	LIVING	Male	60	Ascending Colon	NA	NA	No	0	4	NA	T3N1M0	T3	N1	GSM1683087_6285625011_R04C02
TCGA-CK-5914-01	Tumor	TCGA-COAD	1651	BS	LIVING	Male	81	Sigmoid Colon	NA	NO	25	25	NA	NA	T3N1MX	T3	N1	GSM1683088_6285625011_R05C02
TCGA-A6-5659-01	Tumor	TCGA-COAD	1651	BS	LIVING	Male	82	Cecum	NA	NO	No	0	26	NA	T2N0M0	T2	N0	GSM1683089_6285625037_R01C01
TCGA-AM-5821-01	Tumor	TCGA-COAD	1651	BS	LIVING	Female	68	Sigmoid Colon	NA	NO	No	0	NA	NA	T3N0M0	T3	N0	GSM1683090_6285625037_R02C01
TCGA-CM-6171-01	Tumor	TCGA-COAD	1651	BS	LIVING	Female	77	Ascending Colon	NA	NO	No	0	28	NA	T2N0M0	T2	N0	GSM1683091_6285625037_R03C01
TCGA-CK-4947-01	Tumor	TCGA-COAD	1651	BS	LIVING	Female	46	Sigmoid Colon	NA	NA	No	0	12	NA	T4N1M0	T4	N1	GSM1683092_6285625037_R04C01
TCGA-CA-5796-01	Tumor	TCGA-COAD	1651	BS	LIVING	Female	52	Ascending Colon	NA	NA	No	0	NA	NA	T3N0M0	T3	N0	GSM1683093_6285625037_R05C01
TCGA-CM-6161-01	Tumor	TCGA-COAD	1651	BS	LIVING	Female	36	Sigmoid Colon	NA	NO	No	0	31	NA	T2N0M0	T2	N0	GSM1683094_6285625037_R06C01
TCGA-A6-5660-01	Tumor	TCGA-COAD	1651	BS	LIVING	Male	73	Cecum	NA	YES	No	0	23	NA	T3N2bM0	T3	N2b	GSM1683095_6285625037_R01C02
TCGA-CK-5916-01	Tumor	TCGA-COAD	1651	BS	DECEASED	Female	71	Cecum	NA	NO	No	0	NA	NA	T1N0M0	T1	N0	GSM1683096_6285625037_R02C02
TCGA-AM-5820-01	Tumor	TCGA-COAD	1651	BS	LIVING	Female	59	Sigmoid Colon	NA	NO	No	0	4	NA	T4aN2M1	T4a	N2	GSM1683097_6285625037_R03C02
TCGA-A6-5657-01	Tumor	TCGA-COAD	1651	BS	LIVING	Male	65	[Discrepancy]	NA	NO	No	0	42	NA	T3N1M0	T3	N1	GSM1683098_6285625037_R04C02
TCGA-CM-5860-01	Tumor	TCGA-COAD	1651	BS	LIVING	Male	44	Ascending Colon	NA	YES	No	0	44	NA	T3N0M0	T3	N0	GSM1683099_6285625037_R05C02
TCGA-AY-5543-01	Tumor	TCGA-COAD	1651	BS	LIVING	Female	65	Ascending Colon	NA	NO	No	0	24	NA	T3N1aM1	T3	N1a	GSM1683100_6285625037_R06C02
TCGA-CK-5912-01	Tumor	TCGA-COAD	1651	BS	DECEASED	Male	81	Cecum	NA	NO	140	140	NA	NA	T2N0MX	T2	N0	GSM1683101_6285625057_R01C01
TCGA-AZ-5403-01	Tumor	TCGA-COAD	1651	BS	DECEASED	Male	43	Sigmoid Colon	NA	NO	65	65	12	NA	T3N0MX	T3	N0	GSM1683102_6285625057_R02C01
TCGA-CM-6170-01	Tumor	TCGA-COAD	1651	BS	LIVING	Female	73	Descending Colon	NA	NO	No	0	12	NA	T2N0M0	T2	N0	GSM1683103_6285625057_R03C01
TCGA-CM-5868-01	Tumor	TCGA-COAD	1651	BS	LIVING	Female	59	Sigmoid Colon	NA	YES	No	0	17	NA	T4aN1aM1a	T4a	N1a	GSM1683104_6285625057_R04C01
TCGA-CK-5913-01	Tumor	TCGA-COAD	1651	BS	LIVING	Female	58	Cecum	NA	NO	2	2	NA	NA	T3N0MX	T3	N0	GSM1683105_6285625057_R05C01
TCGA-CA-5797-01	Tumor	TCGA-COAD	1651	BS	LIVING	Male	56	Sigmoid Colon	NA	NA	No	0	NA	NA	T3N0M0	T3	N0	GSM1683106_6285625057_R06C01
TCGA-A6-5666-01	Tumor	TCGA-COAD	1651	BS	LIVING	Male	78	Sigmoid Colon	NA	NO	No	0	30	NA	T4bN0M0	T4b	N0	GSM1683107_6285625057_R01C02
TCGA-A6-5665-01	Tumor	TCGA-COAD	1651	BS	LIVING	Female	84	Ascending Colon	NA	NO	No	0	25	NA	T3N0M0	T3	N0	GSM1683108_6285625057_R02C02
TCGA-CM-6169-01	Tumor	TCGA-COAD	1651	BS	LIVING	Male	67	Cecum	NA	YES	No	0	19	NA	T3N0M0	T3	N0	GSM1683109_6285625057_R04C02
TCGA-CM-6172-01	Tumor	TCGA-COAD	1651	BS	LIVING	Female	70	Sigmoid Colon	NA	NO	No	0	17	NA	T3N1aM0	T3	N1a	GSM1683110_6285625068_R01C01
TCGA-CM-6164-01	Tumor	TCGA-COAD	1651	BS	LIVING	Female	46	Sigmoid Colon	NA	YES	No	0	14	NA	T3N0M0	T3	N0	GSM1683111_6285625068_R03C01
TCGA-CM-5862-01	Tumor	TCGA-COAD	1651	BS	DECEASED	Male	80	Ascending Colon	NA	YES	No	0	24	NA	T3N1aM1a	T3	N1a	GSM1683112_6285625068_R04C01
TCGA-CM-5864-01	Tumor	TCGA-COAD	1651	BS	LIVING	Male	60	Cecum	NA	NO	No	0	33	NA	T2N0M0	T2	N0	GSM1683113_6285625068_R05C01
TCGA-CK-4948-01	Tumor	TCGA-COAD	1651	BS	LIVING	Female	45	Sigmoid Colon	NA	NA	1	1	20	NA	T3N1M0	T3	N1	GSM1683114_6285625068_R06C01
TCGA-CM-6162-01	Tumor	TCGA-COAD	1651	BS	LIVING	Female	48	Ascending Colon	NA	YES	No	0	46	NA	T3N1aM0	T3	N1a	GSM1683115_6285625068_R01C02
TCGA-D5-5538-01	Tumor	TCGA-COAD	1651	BS	DECEASED	Female	60	Cecum	NA	NO	50	50	6	NA	T3N1bM0	T3	N1b	GSM1683116_6929671148_R02C01
TCGA-CM-6163-01	Tumor	TCGA-COAD	1651	BS	LIVING	Male	74	Sigmoid Colon	NA	YES	No	0	23	NA	T1N0M0	T1	N0	GSM1683117_6929671148_R03C01
TCGA-CM-6168-01	Tumor	TCGA-COAD	1651	BS	LIVING	Female	84	Ascending Colon	NA	YES	No	0	31	NA	T3N0M0	T3	N0	GSM1683118_6929671148_R04C01
TCGA-CM-6167-01	Tumor	TCGA-COAD	1651	BS	LIVING	Female	57	Cecum	NA	YES	No	0	40	NA	T3N2bM0	T3	N2b	GSM1683119_6929671148_R05C01
TCGA-CM-6165-01	Tumor	TCGA-COAD	1651	BS	LIVING	Male	74	Sigmoid Colon	NA	NO	No	0	20	NA	T3N0M0	T3	N0	GSM1683120_6929671148_R06C01
TCGA-CM-5863-01	Tumor	TCGA-COAD	1837	BS	LIVING	Female	60	Ascending Colon	NA	YES	No	0	12	NA	T3N1bM0	T3	N1b	GSM1683121_6929718053_R01C01
TCGA-CM-6676-01	Tumor	TCGA-COAD	1837	BS	LIVING	Male	82	Sigmoid Colon	NA	NO	No	0	17	NA	T2N0M0	T2	N0	GSM1683122_6929718053_R02C01
TCGA-CK-6747-01	Tumor	TCGA-COAD	1837	BS	LIVING	Female	87	Cecum	NA	NO	No	0	NA	NA	T3N0MX	T3	N0	GSM1683123_6929718053_R03C01
TCGA-A6-6780-01	Tumor	TCGA-COAD	1837	BS	LIVING	Male	74	[Discrepancy]	NA	NO	No	0	18	NA	T3N0MX	T3	N0	GSM1683124_6929718053_R04C01
TCGA-A6-6651-01	Tumor	TCGA-COAD	1837	BS	LIVING	Female	55	Transverse Colon	NA	NO	No	0	33	NA	T3N1bMX	T3	N1b	GSM1683125_6929718053_R05C01
TCGA-F4-6808-01	Tumor	TCGA-COAD	1837	BS	LIVING	Female	54	Sigmoid Colon	NA	NO	No	0	3	NA	T1N0M0	T1	N0	GSM1683126_6929718053_R06C01
TCGA-AZ-6603-01	Tumor	TCGA-COAD	1837	BS	DECEASED	Female	77	Sigmoid Colon	NA	NO	No	0	3	NA	T2N1MX	T2	N1	GSM1683127_6929718053_R01C02
TCGA-CM-4751-01	Tumor	TCGA-COAD	1837	BS	LIVING	Male	62	Cecum	NA	YES	No	0	48	NA	T3N1bM0	T3	N1b	GSM1683128_6929718053_R02C02
TCGA-A6-6782-01	Tumor	TCGA-COAD	1837	BS	LIVING	Male	82	Transverse Colon	NA	NA	No	0	25	NA	T4aN0MX	T4a	N0	GSM1683129_6929718053_R03C02
TCGA-CA-5255-01	Tumor	TCGA-COAD	1837	BS	LIVING	Male	45	Ascending Colon	NA	NA	No	0	NA	NA	T3N0M0	T3	N0	GSM1683130_6929718053_R04C02
TCGA-G4-6309-01	Tumor	TCGA-COAD	1837	BS	LIVING	Female	40	Sigmoid Colon	NA	NO	No	0	24	NA	T3N1M0	T3	N1	GSM1683131_6929718053_R05C02
TCGA-AA-3489-01	Tumor	TCGA-COAD	1837	BS	DECEASED	Male	75	Sigmoid Colon	NA	NA	No	0	28	NA	T3N0M0	T3	N0	GSM1683132_6929718053_R06C02
TCGA-CA-6718-01	Tumor	TCGA-COAD	1837	BS	DECEASED	Male	46	Ascending Colon	NA	NA	No	0	NA	NA	T3N0M0	T3	N0	GSM1683133_6929718054_R01C01
TCGA-CA-6716-01	Tumor	TCGA-COAD	1837	BS	LIVING	Male	65	Ascending Colon	NA	NA	No	0	NA	NA	T3N0M0	T3	N0	GSM1683134_6929718054_R02C01
TCGA-AZ-4616-01	Tumor	TCGA-COAD	1837	BS	DECEASED	Female	82	Cecum	NA	YES	No	0	23	NA	T3N2M1	T3	N2	GSM1683135_6929718054_R03C01
TCGA-CM-6675-01	Tumor	TCGA-COAD	1837	BS	LIVING	Male	35	Cecum	NA	YES	No	0	72	NA	T3N2bM1b	T3	N2b	GSM1683136_6929718054_R04C01
TCGA-AD-6548-01	Tumor	TCGA-COAD	1837	BS	LIVING	Female	81	Splenic Flexure	NA	NA	4	4	12	NA	T2N0M0	T2	N0	GSM1683137_6929718054_R05C01
TCGA-CK-6751-01	Tumor	TCGA-COAD	1837	BS	LIVING	Female	88	Ascending Colon	NA	NO	No	0	NA	NA	T2N0MX	T2	N0	GSM1683138_6929718054_R06C01
TCGA-AZ-6605-01	Tumor	TCGA-COAD	1837	BS	DECEASED	Male	77	Ascending Colon	NA	YES	No	0	22	NA	T4N1M0	T4	N1	GSM1683139_6929718054_R01C02
TCGA-F4-6703-01	Tumor	TCGA-COAD	1837	BS	LIVING	Male	64	Ascending Colon	NA	NO	No	0	12	NA	T3N0M0	T3	N0	GSM1683140_6929718054_R02C02
TCGA-CM-6674-01	Tumor	TCGA-COAD	1837	BS	LIVING	Male	39	Hepatic Flexure	NA	NO	No	0	43	NA	T3N0M0	T3	N0	GSM1683141_6929718054_R03C02
TCGA-CM-6678-01	Tumor	TCGA-COAD	1837	BS	LIVING	Female	63	Sigmoid Colon	NA	NO	No	0	19	NA	T4aN1cM1a	T4a	N1c	GSM1683142_6929718054_R04C02
TCGA-CA-6715-01	Tumor	TCGA-COAD	1837	BS	LIVING	Male	63	Sigmoid Colon	NA	NA	No	0	2	NA	T3N1M0	T3	N1	GSM1683143_6929718054_R05C02
TCGA-CM-6680-01	Tumor	TCGA-COAD	1837	BS	LIVING	Female	78	Cecum	NA	NO	No	0	17	NA	T3N2aM0	T3	N2a	GSM1683144_6929718054_R06C02
TCGA-CA-5254-01	Tumor	TCGA-COAD	1837	BS	LIVING	Female	42	Transverse Colon	NA	NA	No	0	NA	NA	T3N0M0	T3	N0	GSM1683145_6929718065_R01C01
TCGA-A6-6654-01	Tumor	TCGA-COAD	1837	BS	LIVING	Female	65	Descending Colon	NA	NO	No	0	65	NA	T3N1M0	T3	N1	GSM1683146_6929718065_R02C01
TCGA-CM-6677-01	Tumor	TCGA-COAD	1837	BS	LIVING	Female	75	Hepatic Flexure	NA	NO	No	0	20	NA	T3N0M0	T3	N0	GSM1683148_6929718065_R04C01
TCGA-AA-3511-01	Tumor	TCGA-COAD	1837	BS	LIVING	Male	64	Sigmoid Colon	NA	NO	No	0	36	NA	T4N0M0	T4	N0	GSM1683149_6929718065_R05C01
TCGA-A6-5656-01	Tumor	TCGA-COAD	1837	BS	LIVING	Male	74	Sigmoid Colon	NA	NO	No	0	16	NA	T2N0M0	T2	N0	GSM1683150_6929718065_R06C01
TCGA-AZ-6606-01	Tumor	TCGA-COAD	1837	BS	DECEASED	Male	81	Cecum	NA	YES	No	0	17	NA	T4N2M1	T4	N2	GSM1683151_6929718065_R01C02
TCGA-F4-6809-01	Tumor	TCGA-COAD	1837	BS	DECEASED	Female	52	Sigmoid Colon	NA	NO	No	0	12	NA	T3N1M1	T3	N1	GSM1683152_6929718065_R02C02
TCGA-F4-6704-01	Tumor	TCGA-COAD	1837	BS	LIVING	Male	60	Sigmoid Colon	NA	NO	No	0	18	NA	T3N2bMX	T3	N2b	GSM1683153_6929718065_R03C02
TCGA-G4-6628-01	Tumor	TCGA-COAD	1837	BS	LIVING	Male	78	Cecum	NA	NO	No	0	16	NA	T2N0M0	T2	N0	GSM1683154_6929718065_R04C02
TCGA-AZ-6608-01	Tumor	TCGA-COAD	1837	BS	DECEASED	Female	55	Sigmoid Colon	NA	YES	No	0	12	NA	T2N1M0	T2	N1	GSM1683155_6929718065_R05C02
TCGA-AA-3496-01	Tumor	TCGA-COAD	1837	BS	LIVING	Female	83	Ascending Colon	NA	NA	No	0	23	NA	T3N0M0	T3	N0	GSM1683156_6929718065_R06C02
TCGA-F4-6805-01	Tumor	TCGA-COAD	1837	BS	LIVING	Female	58	Descending Colon	NA	NO	No	0	NA	NA	T3N0M0	T3	N0	GSM1683157_6929718079_R01C01
TCGA-F4-6806-01	Tumor	TCGA-COAD	1837	BS	LIVING	Female	59	Sigmoid Colon	NA	NO	No	0	5	NA	T2N0M0	T2	N0	GSM1683158_6929718079_R02C01
TCGA-F4-6807-01	Tumor	TCGA-COAD	1837	BS	LIVING	Female	51	Hepatic Flexure	NA	NO	No	0	12	NA	T3N2bM0	T3	N2b	GSM1683159_6929718079_R03C01
TCGA-CK-6748-01	Tumor	TCGA-COAD	1837	BS	LIVING	Female	45	Sigmoid Colon	NA	NO	26	26	NA	NA	T3N1M1	T3	N1	GSM1683160_6929718079_R04C01
TCGA-CA-6717-01	Tumor	TCGA-COAD	1837	BS	LIVING	Male	57	Ascending Colon	NA	NA	No	0	NA	NA	T3N0M0	T3	N0	GSM1683161_6929718079_R05C01
TCGA-AZ-4323-01	Tumor	TCGA-COAD	1837	BS	DECEASED	Male	37	Cecum	NA	YES	No	0	30	NA	T4N2M1	T4	N2	GSM1683162_6929718079_R06C01
TCGA-CA-6719-01	Tumor	TCGA-COAD	1837	BS	LIVING	Male	77	Descending Colon	NA	NA	No	0	NA	NA	T3N0M0	T3	N0	GSM1683163_6929718079_R01C02
TCGA-CK-6746-01	Tumor	TCGA-COAD	1837	BS	LIVING	Female	84	Cecum	NA	NO	20	20	NA	NA	T4bN0MX	T4b	N0	GSM1683164_6929718079_R02C02
TCGA-AZ-6607-01	Tumor	TCGA-COAD	1837	BS	DECEASED	Male	69	Sigmoid Colon	NA	YES	No	0	19	NA	T4N2M1	T4	N2	GSM1683165_6929718079_R03C02
TCGA-A6-5664-01	Tumor	TCGA-COAD	1837	BS	LIVING	Male	80	Cecum	NA	YES	No	0	18	NA	T4aN2aMX	T4a	N2a	GSM1683166_6929718079_R04C02
TCGA-CM-6679-01	Tumor	TCGA-COAD	1837	BS	LIVING	Male	58	Sigmoid Colon	NA	NO	40	40	21	NA	T3N0M0	T3	N0	GSM1683167_6929718079_R05C02
TCGA-DM-A1HB-01	Tumor	TCGA-COAD	A17Z	BS	LIVING	Male	75	Transverse Colon	NA	NO	No	0	11	NA	T3N1M0	T3	N1	GSM1683168_6929718086_R01C02
