# Supplementary material for: CRISPR/dCAS9-mediated DNA demethylation screen identifies functional epigenetic determinants of colorectal cancer
Source: Clin Epigenetics. 2023 Aug 24;15:133. doi: 10.1186/s13148-023-01546-1 (PMC10464368; doi:10.1186/s13148-023-01546-1)
Supplement: Supplementary file 3 — Additional file 3: Table S3. Statistics related to enrichment analyses of common DMPs at TFBS from the GTRD database. [file 13148_2023_1546_MOESM3_ESM.xlsx]

## Sheet: enrichment_GTRD_tfbs_Common_COAD
userSet	dbSet	collection	pValueLog	oddsRatio	support	rnkPV	rnkOR	rnkSup	maxRnk	meanRnk	b	c	d	description	cellType	tissue	antibody	treatment	dataSource	filename	qValue	size
hyper	262	GTRD_tfbs	292.04	8.11916	591	1	2	7	7	3.33	8208	3559	401311	GTRD_tfbs JARID2	NA	NA	JARID2	NA	NA	JARID2_TFBS_meta_clusters_GTRD	6.20657e-290	19757
hyper	105	GTRD_tfbs	30.6048	1.51528	1170	2	18	2	18	7.33	84273	2980	325246	GTRD_tfbs ERG	NA	NA	ERG	NA	NA	ERG_TFBS_meta_clusters_GTRD	8.45864e-29	683970
hyper	174	GTRD_tfbs	27.8004	2.23574	255	3	7	29	29	13	11651	3895	397868	GTRD_tfbs GRH-L3	NA	NA	GRH-L3	NA	NA	GRH-L3_TFBS_meta_clusters_GTRD	3.59467e-26	48069
hyper	472	GTRD_tfbs	27.3518	1.55503	855	4	16	3	16	7.67	58563	3295	350956	GTRD_tfbs Sp1	NA	NA	Sp1	NA	NA	Sp1_TFBS_meta_clusters_GTRD	7.57266e-26	279270
hyper	471	GTRD_tfbs	18.8948	1.80738	298	5	12	24	24	13.7	16809	3852	392710	GTRD_tfbs Sp140	NA	NA	Sp140	NA	NA	Sp140_TFBS_meta_clusters_GTRD	1.73536e-17	107065
hyper	678	GTRD_tfbs	8.19124	1.37108	398	6	20	16	20	14	29408	3752	380111	GTRD_tfbs p63	NA	NA	p63	NA	NA	p63_TFBS_meta_clusters_GTRD	7.30725e-07	181453
hyper	348	GTRD_tfbs	5.34811	1.23586	543	7	25	9	25	13.7	44467	3607	365052	GTRD_tfbs NF-YA	NA	NA	NF-YA	NA	NA	NF-YA_TFBS_meta_clusters_GTRD	0.000436453	183558
hyper	391	GTRD_tfbs	4.62534	1.89357	52	8	11	109	109	42.7	2726	4098	406793	GTRD_tfbs PRDM14	NA	NA	PRDM14	NA	NA	PRDM14_TFBS_meta_clusters_GTRD	0.00201704	13922
hyper	330	GTRD_tfbs	4.42798	1.24103	403	9	23	15	23	15.7	32660	3747	376859	GTRD_tfbs N-Myc	NA	NA	N-Myc	NA	NA	N-Myc_TFBS_meta_clusters_GTRD	0.00282439	222080
hyper	510	GTRD_tfbs	4.30086	1.75435	60	10	13	100	100	41	3396	4090	406123	GTRD_tfbs UBF	NA	NA	UBF	NA	NA	UBF_TFBS_meta_clusters_GTRD	0.00340636	14796
hyper	544	GTRD_tfbs	3.95078	1.70896	59	11	14	101	101	42	3427	4091	406092	GTRD_tfbs ZFP161	NA	NA	ZFP161	NA	NA	ZFP161_TFBS_meta_clusters_GTRD	0.00693382	15136
hyper	151	GTRD_tfbs	3.86471	1.15759	806	12	31	5	31	16	70572	3344	338947	GTRD_tfbs Fli-1	NA	NA	Fli-1	NA	NA	Fli-1_TFBS_meta_clusters_GTRD	0.00774925	468143
hyper	535	GTRD_tfbs	3.71197	1.20078	452	13	28	14	28	18.3	37834	3698	371685	GTRD_tfbs ZBTB48	NA	NA	ZBTB48	NA	NA	ZBTB48_TFBS_meta_clusters_GTRD	0.0101679	282384
hyper	565	GTRD_tfbs	3.43312	13.1685	4	14	1	330	330	115	30	4146	409489	GTRD_tfbs ZNF184	NA	NA	ZNF184	NA	NA	ZNF184_TFBS_meta_clusters_GTRD	0.0179433	582
hyper	302	GTRD_tfbs	3.37515	1.21538	345	15	26	18	26	19.7	28430	3805	381089	GTRD_tfbs MLL	NA	NA	MLL	NA	NA	MLL_TFBS_meta_clusters_GTRD	0.0191382	117774
hyper	387	GTRD_tfbs	2.88019	1.19254	342	16	29	19	29	21.3	28681	3808	380838	GTRD_tfbs POU5F1	NA	NA	POU5F1	NA	NA	POU5F1_TFBS_meta_clusters_GTRD	0.0548773	172255
hyper	437	GTRD_tfbs	2.86331	1.33842	123	17	22	61	61	33.3	9137	4027	400382	GTRD_tfbs SMAD2	NA	NA	SMAD2	NA	NA	SMAD2_TFBS_meta_clusters_GTRD	0.0548773	46371
hyper	122	GTRD_tfbs	2.35547	1.096	1182	18	36	1	36	18.3	109146	2968	300373	GTRD_tfbs Estrogenreceptor_1	NA	NA	Estrogenreceptor_1	NA	NA	Estrogenreceptor_1_TFBS_meta_clusters_GTRD	0.166879	2418666
hyper	425	GTRD_tfbs	2.32849	1.10868	827	19	35	4	35	19.3	75076	3323	334443	GTRD_tfbs Runx1	NA	NA	Runx1	NA	NA	Runx1_TFBS_meta_clusters_GTRD	0.168231	846756
hyper	6	GTRD_tfbs	2.25754	1.20409	215	20	27	36	36	27.7	17776	3935	391743	GTRD_tfbs AP-2_1	NA	NA	AP-2_1	NA	NA	AP-2_1_TFBS_meta_clusters_GTRD	0.185971	123047
hyper	403	GTRD_tfbs	2.24148	1.13111	507	21	32	10	32	21	44866	3643	364653	GTRD_tfbs Progesteronereceptor	NA	NA	Progesteronereceptor	NA	NA	Progesteronereceptor_TFBS_meta_clusters_GTRD	0.185971	481376
hyper	13	GTRD_tfbs	1.64595	5.19662	3	22	4	343	343	123	57	4147	409462	GTRD_tfbs ARID3B	NA	NA	ARID3B	NA	NA	ARID3B_TFBS_meta_clusters_GTRD	0.699479	2597
hyper	100	GTRD_tfbs	1.52845	1.1104	379	23	34	17	34	24.7	33989	3771	375530	GTRD_tfbs EGR3	NA	NA	EGR3	NA	NA	EGR3_TFBS_meta_clusters_GTRD	0.876941	140221
hyper	639	GTRD_tfbs	1.48548	2.0039	10	24	9	255	255	96	493	4140	409026	GTRD_tfbs ZNF667	NA	NA	ZNF667	NA	NA	ZNF667_TFBS_meta_clusters_GTRD	0.927801	927
hyper	635	GTRD_tfbs	1.31162	1.53798	19	25	17	197	197	79.7	1221	4131	408298	GTRD_tfbs ZNF618	NA	NA	ZNF618	NA	NA	ZNF618_TFBS_meta_clusters_GTRD	1	7163
hyper	82	GTRD_tfbs	1.09655	2.22393	5	26	8	315	315	116	222	4145	409297	GTRD_tfbs DUX4	NA	NA	DUX4	NA	NA	DUX4_TFBS_meta_clusters_GTRD	1	39256
hyper	61	GTRD_tfbs	1.08846	1.0668	567	27	41	8	41	25.3	52901	3583	356618	GTRD_tfbs CTCF	NA	NA	CTCF	NA	NA	CTCF_TFBS_meta_clusters_GTRD	1	807590
hyper	610	GTRD_tfbs	0.916221	1.94364	5	28	10	315	315	118	254	4145	409265	GTRD_tfbs ZNF41	NA	NA	ZNF41	NA	NA	ZNF41_TFBS_meta_clusters_GTRD	1	2873
hyper	229	GTRD_tfbs	0.880575	7.59265	1	29	3	383	383	138	13	4149	409506	GTRD_tfbs Hox-C11	NA	NA	Hox-C11	NA	NA	Hox-C11_TFBS_meta_clusters_GTRD	1	323
hyper	60	GTRD_tfbs	0.876718	1.09175	183	30	37	42	42	36.3	16602	3967	392917	GTRD_tfbs CTCFL	NA	NA	CTCFL	NA	NA	CTCFL_TFBS_meta_clusters_GTRD	1	75141
hyper	563	GTRD_tfbs	0.82661	2.99116	2	31	5	360	360	132	66	4148	409453	GTRD_tfbs ZNF165	NA	NA	ZNF165	NA	NA	ZNF165_TFBS_meta_clusters_GTRD	1	158
hyper	447	GTRD_tfbs	0.795714	1.1582	54	32	30	107	107	56.3	4609	4096	404910	GTRD_tfbs SNAI2	NA	NA	SNAI2	NA	NA	SNAI2_TFBS_meta_clusters_GTRD	1	76329
hyper	624	GTRD_tfbs	0.782643	1.41444	11	33	19	245	245	99	768	4139	408751	GTRD_tfbs ZNF563	NA	NA	ZNF563	NA	NA	ZNF563_TFBS_meta_clusters_GTRD	1	4503
hyper	616	GTRD_tfbs	0.766917	1.55666	7	34	15	288	288	112	444	4143	409075	GTRD_tfbs ZNF490	NA	NA	ZNF490	NA	NA	ZNF490_TFBS_meta_clusters_GTRD	1	15404
hyper	99	GTRD_tfbs	0.721312	1.08088	146	35	39	52	52	42	13364	4004	396155	GTRD_tfbs EGR2	NA	NA	EGR2	NA	NA	EGR2_TFBS_meta_clusters_GTRD	1	94458
hyper	521	GTRD_tfbs	0.637152	1.0379	475	36	44	11	44	30.3	45351	3675	364168	GTRD_tfbs YY1	NA	NA	YY1	NA	NA	YY1_TFBS_meta_clusters_GTRD	1	310033
hyper	593	GTRD_tfbs	0.529252	1.34003	6	37	21	301	301	120	442	4144	409077	GTRD_tfbs ZNF331	NA	NA	ZNF331	NA	NA	ZNF331_TFBS_meta_clusters_GTRD	1	3805
hyper	617	GTRD_tfbs	0.506694	2.7414	1	38	6	383	383	142	36	4149	409483	GTRD_tfbs ZNF502	NA	NA	ZNF502	NA	NA	ZNF502_TFBS_meta_clusters_GTRD	1	463
hyper	560	GTRD_tfbs	0.415194	1.13105	11	39	33	245	245	106	960	4139	408559	GTRD_tfbs ZNF140	NA	NA	ZNF140	NA	NA	ZNF140_TFBS_meta_clusters_GTRD	1	5384
hyper	135	GTRD_tfbs	0.377191	1.068	19	40	40	197	197	92.3	1756	4131	407763	GTRD_tfbs FOXH1	NA	NA	FOXH1	NA	NA	FOXH1_TFBS_meta_clusters_GTRD	1	55254
hyper	136	GTRD_tfbs	0.358401	1.23882	3	41	24	343	343	136	239	4147	409280	GTRD_tfbs FOXJ2	NA	NA	FOXJ2	NA	NA	FOXJ2_TFBS_meta_clusters_GTRD	1	2688
hyper	588	GTRD_tfbs	0.348951	1.04837	20	42	43	193	193	92.7	1883	4130	407636	GTRD_tfbs ZNF320	NA	NA	ZNF320	NA	NA	ZNF320_TFBS_meta_clusters_GTRD	1	9291
hyper	310	GTRD_tfbs	0.312727	1.05688	8	43	42	279	279	121	747	4142	408772	GTRD_tfbs MZF1	NA	NA	MZF1	NA	NA	MZF1_TFBS_meta_clusters_GTRD	1	2797
hyper	611	GTRD_tfbs	0.298582	1.08746	4	44	38	330	330	137	363	4146	409156	GTRD_tfbs ZNF436	NA	NA	ZNF436	NA	NA	ZNF436_TFBS_meta_clusters_GTRD	1	5145
hyper	127	GTRD_tfbs	0.290289	0.999387	335	45	45	20	45	36.7	33076	3815	376443	GTRD_tfbs FOXA2	NA	NA	FOXA2	NA	NA	FOXA2_TFBS_meta_clusters_GTRD	1	397852
hyper	656	GTRD_tfbs	0.199698	0.928835	9	46	51	268	268	122	956	4141	408563	GTRD_tfbs ZNF816A	NA	NA	ZNF816A	NA	NA	ZNF816A_TFBS_meta_clusters_GTRD	1	3519
hyper	548	GTRD_tfbs	0.191874	0.966756	98	47	47	67	67	53.7	9995	4052	399524	GTRD_tfbs ZFP64	NA	NA	ZFP64	NA	NA	ZFP64_TFBS_meta_clusters_GTRD	1	38952
hyper	450	GTRD_tfbs	0.187338	0.958041	1	48	48	383	383	160	103	4149	409416	GTRD_tfbs SOX-11	NA	NA	SOX-11	NA	NA	SOX-11_TFBS_meta_clusters_GTRD	1	884
hyper	664	GTRD_tfbs	0.179203	0.880979	3	49	62	343	343	151	336	4147	409183	GTRD_tfbs ZSCAN29	NA	NA	ZSCAN29	NA	NA	ZSCAN29_TFBS_meta_clusters_GTRD	1	897
hyper	318	GTRD_tfbs	0.177505	0.980119	463	50	46	12	50	36	46510	3687	363009	GTRD_tfbs Max	NA	NA	Max	NA	NA	Max_TFBS_meta_clusters_GTRD	1	391296
hyper	434	GTRD_tfbs	0.176543	0.916223	15	51	55	215	215	107	1615	4135	407904	GTRD_tfbs SIX2	NA	NA	SIX2	NA	NA	SIX2_TFBS_meta_clusters_GTRD	1	54954
hyper	3	GTRD_tfbs	0.175969	0.913676	1	52	56	383	383	164	108	4149	409411	GTRD_tfbs ADNP	NA	NA	ADNP	NA	NA	ADNP_TFBS_meta_clusters_GTRD	1	4110
hyper	661	GTRD_tfbs	0.166491	0.850612	2	53	66	360	360	160	232	4148	409287	GTRD_tfbs ZNF92	NA	NA	ZNF92	NA	NA	ZNF92_TFBS_meta_clusters_GTRD	1	21603
hyper	482	GTRD_tfbs	0.163847	0.929846	34	54	50	149	149	84.3	3606	4116	405913	GTRD_tfbs TBR-2	NA	NA	TBR-2	NA	NA	TBR-2_TFBS_meta_clusters_GTRD	1	49188
hyper	384	GTRD_tfbs	0.152195	0.824491	3	55	71	343	343	156	359	4147	409160	GTRD_tfbs POU2F1	NA	NA	POU2F1	NA	NA	POU2F1_TFBS_meta_clusters_GTRD	1	2824
hyper	660	GTRD_tfbs	0.149801	0.861561	8	56	64	279	279	133	916	4142	408603	GTRD_tfbs ZNF8	NA	NA	ZNF8	NA	NA	ZNF8_TFBS_meta_clusters_GTRD	1	8473
hyper	633	GTRD_tfbs	0.146881	0.813156	3	57	72	343	343	157	364	4147	409155	GTRD_tfbs ZNF596	NA	NA	ZNF596	NA	NA	ZNF596_TFBS_meta_clusters_GTRD	1	1639
hyper	507	GTRD_tfbs	0.13498	0.89444	24	58	60	173	173	97	2646	4126	406873	GTRD_tfbs T	NA	NA	T	NA	NA	T_TFBS_meta_clusters_GTRD	1	51394
hyper	596	GTRD_tfbs	0.128333	0.942535	113	59	49	62	62	56.7	11811	4037	397708	GTRD_tfbs ZNF341	NA	NA	ZNF341	NA	NA	ZNF341_TFBS_meta_clusters_GTRD	1	28798
hyper	577	GTRD_tfbs	0.121194	0.756955	3	60	83	343	343	162	391	4147	409128	GTRD_tfbs ZNF257	NA	NA	ZNF257	NA	NA	ZNF257_TFBS_meta_clusters_GTRD	1	2182
hyper	572	GTRD_tfbs	0.120824	0.789181	5	61	73	315	315	150	625	4145	408894	GTRD_tfbs ZNF224	NA	NA	ZNF224	NA	NA	ZNF224_TFBS_meta_clusters_GTRD	1	3663
hyper	650	GTRD_tfbs	0.116794	0.92107	68	62	52	92	92	68.7	7275	4082	402244	GTRD_tfbs ZNF770	NA	NA	ZNF770	NA	NA	ZNF770_TFBS_meta_clusters_GTRD	1	69313
hyper	379	GTRD_tfbs	0.0927075	0.734996	5	63	88	315	315	155	671	4145	408848	GTRD_tfbs PHOX-2B	NA	NA	PHOX-2B	NA	NA	PHOX-2B_TFBS_meta_clusters_GTRD	1	46202
hyper	582	GTRD_tfbs	0.0922125	0.6053	1	64	113	383	383	187	163	4149	409356	GTRD_tfbs ZNF274	NA	NA	ZNF274	NA	NA	ZNF274_TFBS_meta_clusters_GTRD	1	9304
hyper	595	GTRD_tfbs	0.0862209	0.583801	1	65	117	383	383	188	169	4149	409350	GTRD_tfbs ZNF33A	NA	NA	ZNF33A	NA	NA	ZNF33A_TFBS_meta_clusters_GTRD	1	4704
hyper	575	GTRD_tfbs	0.0798572	0.770379	10	66	78	255	255	133	1280	4140	408239	GTRD_tfbs ZNF238	NA	NA	ZNF238	NA	NA	ZNF238_TFBS_meta_clusters_GTRD	1	2381
hyper	529	GTRD_tfbs	0.0713425	0.91666	134	67	54	56	67	59	14383	4016	395136	GTRD_tfbs ZBTB26	NA	NA	ZBTB26	NA	NA	ZBTB26_TFBS_meta_clusters_GTRD	1	34697
hyper	597	GTRD_tfbs	0.0683851	0.519249	1	68	144	383	383	198	190	4149	409329	GTRD_tfbs ZNF34	NA	NA	ZNF34	NA	NA	ZNF34_TFBS_meta_clusters_GTRD	1	702
hyper	547	GTRD_tfbs	0.0492394	0.655178	6	69	105	301	301	158	903	4144	408616	GTRD_tfbs ZFP42	NA	NA	ZFP42	NA	NA	ZFP42_TFBS_meta_clusters_GTRD	1	2116
hyper	614	GTRD_tfbs	0.0476566	0.879591	90	70	63	74	74	69	10067	4060	399452	GTRD_tfbs ZNF467	NA	NA	ZNF467	NA	NA	ZNF467_TFBS_meta_clusters_GTRD	1	32770
hyper	590	GTRD_tfbs	0.044204	0.674681	8	71	101	279	279	150	1169	4142	408350	GTRD_tfbs ZNF323	NA	NA	ZNF323	NA	NA	ZNF323_TFBS_meta_clusters_GTRD	1	2108
hyper	167	GTRD_tfbs	0.0430925	0.916698	229	72	53	34	72	53	24528	3921	384991	GTRD_tfbs GLIS1	NA	NA	GLIS1	NA	NA	GLIS1_TFBS_meta_clusters_GTRD	1	98781
hyper	587	GTRD_tfbs	0.0422142	0.729659	14	73	92	223	223	129	1891	4136	407628	GTRD_tfbs ZNF317	NA	NA	ZNF317	NA	NA	ZNF317_TFBS_meta_clusters_GTRD	1	39202
hyper	621	GTRD_tfbs	0.0383453	0.487073	2	74	150	360	360	195	405	4148	409114	GTRD_tfbs ZNF547	NA	NA	ZNF547	NA	NA	ZNF547_TFBS_meta_clusters_GTRD	1	3100
hyper	179	GTRD_tfbs	0.0346573	0.752849	21	75	84	188	188	116	2748	4129	406771	GTRD_tfbs HAND-2	NA	NA	HAND-2	NA	NA	HAND-2_TFBS_meta_clusters_GTRD	1	38844
hyper	291	GTRD_tfbs	0.0297939	0.898117	194	76	59	40	76	58.3	21203	3956	388316	GTRD_tfbs MAZ	NA	NA	MAZ	NA	NA	MAZ_TFBS_meta_clusters_GTRD	1	86298
hyper	530	GTRD_tfbs	0.0258579	0.759752	28	77	81	158	158	105	3629	4122	405890	GTRD_tfbs ZBTB2	NA	NA	ZBTB2	NA	NA	ZBTB2_TFBS_meta_clusters_GTRD	1	61849
hyper	509	GTRD_tfbs	0.0225611	0.735802	24	78	87	173	173	113	3212	4126	406307	GTRD_tfbs Twist-1	NA	NA	Twist-1	NA	NA	Twist-1_TFBS_meta_clusters_GTRD	1	48417
hyper	392	GTRD_tfbs	0.0212079	0.680332	15	79	99	215	215	131	2172	4135	407347	GTRD_tfbs PRDM1	NA	NA	PRDM1	NA	NA	PRDM1_TFBS_meta_clusters_GTRD	1	21936
hyper	564	GTRD_tfbs	0.0209368	0.326599	1	80	212	383	383	225	302	4149	409217	GTRD_tfbs ZNF175	NA	NA	ZNF175	NA	NA	ZNF175_TFBS_meta_clusters_GTRD	1	5058
hyper	573	GTRD_tfbs	0.0202977	0.323384	1	81	214	383	383	226	305	4149	409214	GTRD_tfbs ZNF22	NA	NA	ZNF22	NA	NA	ZNF22_TFBS_meta_clusters_GTRD	1	21602
hyper	641	GTRD_tfbs	0.0192402	0.531687	5	82	135	315	315	177	927	4145	408592	GTRD_tfbs ZNF680	NA	NA	ZNF680	NA	NA	ZNF680_TFBS_meta_clusters_GTRD	1	9244
hyper	580	GTRD_tfbs	0.0180432	0.765112	37	83	80	143	143	102	4759	4113	404760	GTRD_tfbs ZNF264	NA	NA	ZNF264	NA	NA	ZNF264_TFBS_meta_clusters_GTRD	1	100059
hyper	329	GTRD_tfbs	0.0170928	0.54655	6	84	133	301	301	173	1082	4144	408437	GTRD_tfbs Myogenin	NA	NA	Myogenin	NA	NA	Myogenin_TFBS_meta_clusters_GTRD	1	17143
hyper	115	GTRD_tfbs	0.0152008	0.899096	302	85	58	23	85	55.3	32877	3848	376642	GTRD_tfbs Elf-1	NA	NA	Elf-1	NA	NA	Elf-1_TFBS_meta_clusters_GTRD	1	175155
hyper	103	GTRD_tfbs	0.0137657	0.529379	6	86	138	301	301	175	1117	4144	408402	GTRD_tfbs EPAS-1	NA	NA	EPAS-1	NA	NA	EPAS-1_TFBS_meta_clusters_GTRD	1	17644
hyper	648	GTRD_tfbs	0.0136244	0.374917	2	87	186	360	360	211	526	4148	408993	GTRD_tfbs ZNF768	NA	NA	ZNF768	NA	NA	ZNF768_TFBS_meta_clusters_GTRD	1	4299
hyper	356	GTRD_tfbs	0.0128553	0.78498	55	88	74	106	106	89.3	6889	4095	402630	GTRD_tfbs NGN-2	NA	NA	NGN-2	NA	NA	NGN-2_TFBS_meta_clusters_GTRD	1	72427
hyper	20	GTRD_tfbs	0.0128522	0.524202	6	89	142	301	301	177	1128	4144	408391	GTRD_tfbs ATF-4	NA	NA	ATF-4	NA	NA	ATF-4_TFBS_meta_clusters_GTRD	1	50135
hyper	558	GTRD_tfbs	0.0122454	0.590972	10	90	115	255	255	153	1667	4140	407852	GTRD_tfbs ZNF134	NA	NA	ZNF134	NA	NA	ZNF134_TFBS_meta_clusters_GTRD	1	6361
hyper	394	GTRD_tfbs	0.0119836	0.420703	3	91	171	343	343	202	703	4147	408816	GTRD_tfbs PRDM6	NA	NA	PRDM6	NA	NA	PRDM6_TFBS_meta_clusters_GTRD	1	27913
hyper	366	GTRD_tfbs	0.0110136	0.846708	133	92	68	58	92	72.7	15411	4017	394108	GTRD_tfbs NRF-1	NA	NA	NRF-1	NA	NA	NRF-1_TFBS_meta_clusters_GTRD	1	51367
hyper	475	GTRD_tfbs	0.0103747	0.84686	137	93	67	55	93	71.7	15869	4013	393650	GTRD_tfbs Sp4	NA	NA	Sp4	NA	NA	Sp4_TFBS_meta_clusters_GTRD	1	33689
hyper	328	GTRD_tfbs	0.0103424	0.757087	45	94	82	125	125	100	5845	4105	403674	GTRD_tfbs MyoD	NA	NA	MyoD	NA	NA	MyoD_TFBS_meta_clusters_GTRD	1	75873
hyper	386	GTRD_tfbs	0.00932413	0.729972	36	95	91	145	145	110	4851	4114	404668	GTRD_tfbs POU3F2	NA	NA	POU3F2	NA	NA	POU3F2_TFBS_meta_clusters_GTRD	1	17535
hyper	389	GTRD_tfbs	0.00797296	0.432749	4	96	165	330	330	197	911	4146	408608	GTRD_tfbs PPAR_2	NA	NA	PPAR_2	NA	NA	PPAR_2_TFBS_meta_clusters_GTRD	1	15159
hyper	623	GTRD_tfbs	0.00780113	0.742919	44	97	86	127	127	103	5823	4106	403696	GTRD_tfbs ZNF554	NA	NA	ZNF554	NA	NA	ZNF554_TFBS_meta_clusters_GTRD	1	33638
hyper	473	GTRD_tfbs	0.00683077	0.853333	181	98	65	44	98	69	20775	3969	388744	GTRD_tfbs Sp2	NA	NA	Sp2	NA	NA	Sp2_TFBS_meta_clusters_GTRD	1	45686
hyper	676	GTRD_tfbs	0.00633692	0.899293	460	99	57	13	99	56.3	49856	3690	359663	GTRD_tfbs c-Myc	NA	NA	c-Myc	NA	NA	c-Myc_TFBS_meta_clusters_GTRD	1	663583
hyper	491	GTRD_tfbs	0.00568452	0.833149	143	100	70	53	100	74.3	16821	4007	392698	GTRD_tfbs TEF-3	NA	NA	TEF-3	NA	NA	TEF-3_TFBS_meta_clusters_GTRD	1	206812
hyper	453	GTRD_tfbs	0.00567328	0.493271	7	101	147	288	288	179	1398	4143	408121	GTRD_tfbs SOX-17	NA	NA	SOX-17	NA	NA	SOX-17_TFBS_meta_clusters_GTRD	1	11018
hyper	612	GTRD_tfbs	0.0055117	0.527931	9	102	140	268	268	170	1679	4141	407840	GTRD_tfbs ZNF449	NA	NA	ZNF449	NA	NA	ZNF449_TFBS_meta_clusters_GTRD	1	107905
hyper	620	GTRD_tfbs	0.00537491	0.367304	3	103	190	343	343	212	805	4147	408714	GTRD_tfbs ZNF528	NA	NA	ZNF528	NA	NA	ZNF528_TFBS_meta_clusters_GTRD	1	3413
hyper	374	GTRD_tfbs	0.00531796	0.605972	16	104	112	207	207	141	2599	4134	406920	GTRD_tfbs PATZ1	NA	NA	PATZ1	NA	NA	PATZ1_TFBS_meta_clusters_GTRD	1	4855
hyper	537	GTRD_tfbs	0.00510417	0.687106	31	105	97	151	151	118	4437	4119	405082	GTRD_tfbs ZBTB6	NA	NA	ZBTB6	NA	NA	ZBTB6_TFBS_meta_clusters_GTRD	1	19289
hyper	533	GTRD_tfbs	0.00505593	0.734953	48	106	89	117	117	104	6418	4102	403101	GTRD_tfbs ZBTB42	NA	NA	ZBTB42	NA	NA	ZBTB42_TFBS_meta_clusters_GTRD	1	28686
hyper	119	GTRD_tfbs	0.00376718	0.20977	1	107	295	383	383	262	470	4149	409049	GTRD_tfbs Elf-5	NA	NA	Elf-5	NA	NA	Elf-5_TFBS_meta_clusters_GTRD	1	935
hyper	92	GTRD_tfbs	0.00307466	0.844574	209	108	69	37	108	71.3	24195	3941	385324	GTRD_tfbs E2F-6	NA	NA	E2F-6	NA	NA	E2F-6_TFBS_meta_clusters_GTRD	1	87887
hyper	622	GTRD_tfbs	0.00257309	0.519587	11	109	143	245	245	166	2084	4139	407435	GTRD_tfbs ZNF549	NA	NA	ZNF549	NA	NA	ZNF549_TFBS_meta_clusters_GTRD	1	8754
hyper	592	GTRD_tfbs	0.0025618	0.329558	3	110	209	343	343	221	897	4147	408622	GTRD_tfbs ZNF329	NA	NA	ZNF329	NA	NA	ZNF329_TFBS_meta_clusters_GTRD	1	2579
hyper	378	GTRD_tfbs	0.00255208	0.274915	2	111	249	360	360	240	717	4148	408802	GTRD_tfbs PDX-1	NA	NA	PDX-1	NA	NA	PDX-1_TFBS_meta_clusters_GTRD	1	18081
hyper	557	GTRD_tfbs	0.00243204	0.487695	9	112	149	268	268	176	1817	4141	407702	GTRD_tfbs ZNF121	NA	NA	ZNF121	NA	NA	ZNF121_TFBS_meta_clusters_GTRD	1	37248
hyper	662	GTRD_tfbs	0.00218909	0.39591	5	113	177	315	315	202	1244	4145	408275	GTRD_tfbs ZSCAN16	NA	NA	ZSCAN16	NA	NA	ZSCAN16_TFBS_meta_clusters_GTRD	1	30052
hyper	25	GTRD_tfbs	0.00215897	0.524682	12	114	141	237	237	164	2251	4138	407268	GTRD_tfbs ATRX	NA	NA	ATRX	NA	NA	ATRX_TFBS_meta_clusters_GTRD	1	3848
hyper	518	GTRD_tfbs	0.0019135	0.771234	94	115	77	70	115	87.3	11947	4056	397572	GTRD_tfbs WT1	NA	NA	WT1	NA	NA	WT1_TFBS_meta_clusters_GTRD	1	169508
hyper	145	GTRD_tfbs	0.00178147	0.539154	14	116	134	223	223	158	2555	4136	406964	GTRD_tfbs FOXP2	NA	NA	FOXP2	NA	NA	FOXP2_TFBS_meta_clusters_GTRD	1	9452
hyper	538	GTRD_tfbs	0.00170938	0.747904	76	117	85	85	117	95.7	9966	4074	399553	GTRD_tfbs ZBTB7A	NA	NA	ZBTB7A	NA	NA	ZBTB7A_TFBS_meta_clusters_GTRD	1	37015
hyper	659	GTRD_tfbs	0.00169284	0.17955	1	118	323	383	383	275	549	4149	408970	GTRD_tfbs ZNF85	NA	NA	ZNF85	NA	NA	ZNF85_TFBS_meta_clusters_GTRD	1	2353
hyper	48	GTRD_tfbs	0.00138098	0.464088	9	119	156	268	268	181	1909	4141	407610	GTRD_tfbs CDX-2	NA	NA	CDX-2	NA	NA	CDX-2_TFBS_meta_clusters_GTRD	1	26017
hyper	555	GTRD_tfbs	0.001328	0.172019	1	120	326	383	383	276	573	4149	408946	GTRD_tfbs ZIM3	NA	NA	ZIM3	NA	NA	ZIM3_TFBS_meta_clusters_GTRD	1	22192
hyper	370	GTRD_tfbs	0.00101853	0.692964	52	121	94	109	121	108	7364	4098	402155	GTRD_tfbs OSR2	NA	NA	OSR2	NA	NA	OSR2_TFBS_meta_clusters_GTRD	1	30035
hyper	423	GTRD_tfbs	0.000944711	0.389172	6	122	181	301	301	201	1518	4144	408001	GTRD_tfbs RelB	NA	NA	RelB	NA	NA	RelB_TFBS_meta_clusters_GTRD	1	15702
hyper	578	GTRD_tfbs	0.000943003	0.237995	2	123	272	360	360	252	828	4148	408691	GTRD_tfbs ZNF260	NA	NA	ZNF260	NA	NA	ZNF260_TFBS_meta_clusters_GTRD	1	6655
hyper	433	GTRD_tfbs	0.000746349	0.156434	1	124	339	383	383	282	630	4149	408889	GTRD_tfbs SIX1	NA	NA	SIX1	NA	NA	SIX1_TFBS_meta_clusters_GTRD	1	7165
hyper	233	GTRD_tfbs	0.000711034	0.505868	14	125	146	223	223	165	2722	4136	406797	GTRD_tfbs Hox-C9	NA	NA	Hox-C9	NA	NA	Hox-C9_TFBS_meta_clusters_GTRD	1	26983
hyper	27	GTRD_tfbs	0.000708225	0.885769	685	126	61	6	126	64.3	74722	3465	334797	GTRD_tfbs Androgenreceptor	NA	NA	Androgenreceptor	NA	NA	Androgenreceptor_TFBS_meta_clusters_GTRD	1	1252204
hyper	430	GTRD_tfbs	0.000698818	0.582932	24	127	118	173	173	139	4046	4126	405473	GTRD_tfbs SCRT1	NA	NA	SCRT1	NA	NA	SCRT1_TFBS_meta_clusters_GTRD	1	89775
hyper	598	GTRD_tfbs	0.000534039	0.460502	11	128	157	245	245	177	2350	4139	407169	GTRD_tfbs ZNF350	NA	NA	ZNF350	NA	NA	ZNF350_TFBS_meta_clusters_GTRD	1	4257
hyper	278	GTRD_tfbs	0.000513511	0.147742	1	129	348	383	383	287	667	4149	408852	GTRD_tfbs KLF7	NA	NA	KLF7	NA	NA	KLF7_TFBS_meta_clusters_GTRD	1	716
hyper	376	GTRD_tfbs	0.000466466	0.338789	5	130	205	315	315	217	1453	4145	408066	GTRD_tfbs PBX-2	NA	NA	PBX-2	NA	NA	PBX-2_TFBS_meta_clusters_GTRD	1	6602
hyper	666	GTRD_tfbs	0.000458613	0.387707	7	131	183	288	288	201	1777	4143	407742	GTRD_tfbs ZSCAN5A	NA	NA	ZSCAN5A	NA	NA	ZSCAN5A_TFBS_meta_clusters_GTRD	1	27953
hyper	649	GTRD_tfbs	0.000434068	0.670872	52	132	103	109	132	115	7602	4098	401917	GTRD_tfbs ZNF76	NA	NA	ZNF76	NA	NA	ZNF76_TFBS_meta_clusters_GTRD	1	6097
hyper	294	GTRD_tfbs	0.000312983	0.137615	1	133	353	383	383	290	716	4149	408803	GTRD_tfbs MEF-2B	NA	NA	MEF-2B	NA	NA	MEF-2B_TFBS_meta_clusters_GTRD	1	15737
hyper	456	GTRD_tfbs	0.000301832	0.552576	23	134	129	178	178	147	4089	4127	405430	GTRD_tfbs SOX-4	NA	NA	SOX-4	NA	NA	SOX-4_TFBS_meta_clusters_GTRD	1	12715
hyper	671	GTRD_tfbs	0.000285777	0.135904	1	135	354	383	383	291	725	4149	408794	GTRD_tfbs c-Ets-2	NA	NA	c-Ets-2	NA	NA	c-Ets-2_TFBS_meta_clusters_GTRD	1	1432
hyper	665	GTRD_tfbs	0.000281049	0.20499	2	136	296	360	360	264	961	4148	408558	GTRD_tfbs ZSCAN2	NA	NA	ZSCAN2	NA	NA	ZSCAN2_TFBS_meta_clusters_GTRD	1	6028
hyper	400	GTRD_tfbs	0.000268967	0.134786	1	137	356	383	383	292	731	4149	408788	GTRD_tfbs Pax-6	NA	NA	Pax-6	NA	NA	Pax-6_TFBS_meta_clusters_GTRD	1	9499
hyper	432	GTRD_tfbs	0.000263989	0.252709	3	138	262	343	343	248	1169	4147	408350	GTRD_tfbs SFPQ	NA	NA	SFPQ	NA	NA	SFPQ_TFBS_meta_clusters_GTRD	1	2555
hyper	381	GTRD_tfbs	0.000222744	0.470824	14	139	153	223	223	172	2923	4136	406596	GTRD_tfbs PITX-3	NA	NA	PITX-3	NA	NA	PITX-3_TFBS_meta_clusters_GTRD	1	18360
hyper	589	GTRD_tfbs	0.000170477	0.242114	3	140	267	343	343	250	1220	4147	408299	GTRD_tfbs ZNF322A	NA	NA	ZNF322A	NA	NA	ZNF322A_TFBS_meta_clusters_GTRD	1	4388
hyper	166	GTRD_tfbs	0.00016955	0.193867	2	141	307	360	360	269	1016	4148	408503	GTRD_tfbs GLI4	NA	NA	GLI4	NA	NA	GLI4_TFBS_meta_clusters_GTRD	1	1609
hyper	271	GTRD_tfbs	0.000129295	0.633082	48	142	107	117	142	122	7432	4102	402087	GTRD_tfbs KLF15	NA	NA	KLF15	NA	NA	KLF15_TFBS_meta_clusters_GTRD	1	22460
hyper	235	GTRD_tfbs	9.99229e-05	0.118824	1	143	367	383	383	298	829	4149	408690	GTRD_tfbs Hox-D12	NA	NA	Hox-D12	NA	NA	Hox-D12_TFBS_meta_clusters_GTRD	1	4557
hyper	652	GTRD_tfbs	7.98492e-05	0.393756	10	144	179	255	255	193	2497	4140	407022	GTRD_tfbs ZNF778	NA	NA	ZNF778	NA	NA	ZNF778_TFBS_meta_clusters_GTRD	1	8069
hyper	244	GTRD_tfbs	7.80194e-05	0.420814	12	145	170	237	237	184	2803	4138	406716	GTRD_tfbs IRF-3	NA	NA	IRF-3	NA	NA	IRF-3_TFBS_meta_clusters_GTRD	1	3243
hyper	645	GTRD_tfbs	5.59118e-05	0.255103	4	146	259	330	330	245	1543	4146	407976	GTRD_tfbs ZNF740	NA	NA	ZNF740	NA	NA	ZNF740_TFBS_meta_clusters_GTRD	1	2802
hyper	205	GTRD_tfbs	5.45358e-05	0.254606	4	147	260	330	330	246	1546	4146	407973	GTRD_tfbs HNF-4_3	NA	NA	HNF-4_3	NA	NA	HNF-4_3_TFBS_meta_clusters_GTRD	1	27434
hyper	653	GTRD_tfbs	5.39472e-05	0.110663	1	148	372	383	383	301	890	4149	408629	GTRD_tfbs ZNF784	NA	NA	ZNF784	NA	NA	ZNF784_TFBS_meta_clusters_GTRD	1	1419
hyper	123	GTRD_tfbs	4.29798e-05	0.327032	7	149	210	288	288	216	2105	4143	407414	GTRD_tfbs Estrogenreceptor_2	NA	NA	Estrogenreceptor_2	NA	NA	Estrogenreceptor_2_TFBS_meta_clusters_GTRD	1	24293
hyper	586	GTRD_tfbs	3.135e-05	0.298634	6	150	225	301	301	225	1976	4144	407543	GTRD_tfbs ZNF30	NA	NA	ZNF30	NA	NA	ZNF30_TFBS_meta_clusters_GTRD	1	5103
hyper	479	GTRD_tfbs	2.94623e-05	0.782128	237	151	75	31	151	85.7	29433	3913	380086	GTRD_tfbs TAF-1	NA	NA	TAF-1	NA	NA	TAF-1_TFBS_meta_clusters_GTRD	1	79912
hyper	485	GTRD_tfbs	2.87979e-05	0.163112	2	152	331	360	360	281	1207	4148	408312	GTRD_tfbs TBX5	NA	NA	TBX5	NA	NA	TBX5_TFBS_meta_clusters_GTRD	1	28122
hyper	478	GTRD_tfbs	2.11861e-05	0.266262	5	153	253	315	315	240	1847	4145	407672	GTRD_tfbs T3R-_2	NA	NA	T3R-_2	NA	NA	T3R-_2_TFBS_meta_clusters_GTRD	1	14790
hyper	261	GTRD_tfbs	2.10155e-05	0.266117	5	154	254	315	315	241	1848	4145	407671	GTRD_tfbs JARID1D	NA	NA	JARID1D	NA	NA	JARID1D_TFBS_meta_clusters_GTRD	1	7907
hyper	486	GTRD_tfbs	1.60888e-05	0.671559	88	155	102	76	155	111	12798	4062	396721	GTRD_tfbs TCF-7L1	NA	NA	TCF-7L1	NA	NA	TCF-7L1_TFBS_meta_clusters_GTRD	1	56507
hyper	321	GTRD_tfbs	1.53844e-05	0.772978	233	156	76	33	156	88.3	29262	3917	380257	GTRD_tfbs MiTF	NA	NA	MiTF	NA	NA	MiTF_TFBS_meta_clusters_GTRD	1	223817
hyper	203	GTRD_tfbs	1.4796e-05	0.0967184	1	157	381	383	383	307	1018	4149	408501	GTRD_tfbs HNF-1_2	NA	NA	HNF-1_2	NA	NA	HNF-1_2_TFBS_meta_clusters_GTRD	1	20170
hyper	141	GTRD_tfbs	1.3717e-05	0.283356	6	158	244	301	301	234	2082	4144	407437	GTRD_tfbs FOXO1	NA	NA	FOXO1	NA	NA	FOXO1_TFBS_meta_clusters_GTRD	1	39631
hyper	36	GTRD_tfbs	1.29852e-05	0.15235	2	159	346	360	360	288	1292	4148	408227	GTRD_tfbs BACH2	NA	NA	BACH2	NA	NA	BACH2_TFBS_meta_clusters_GTRD	1	11163
hyper	655	GTRD_tfbs	1.27144e-05	0.0953104	1	160	383	383	383	309	1033	4149	408486	GTRD_tfbs ZNF7	NA	NA	ZNF7	NA	NA	ZNF7_TFBS_meta_clusters_GTRD	1	7439
hyper	579	GTRD_tfbs	1.02058e-05	0.573082	44	161	122	127	161	137	7517	4106	402002	GTRD_tfbs ZNF263	NA	NA	ZNF263	NA	NA	ZNF263_TFBS_meta_clusters_GTRD	1	162957
hyper	332	GTRD_tfbs	8.49941e-06	0.593379	52	162	114	109	162	128	8574	4098	400945	GTRD_tfbs NANOG	NA	NA	NANOG	NA	NA	NANOG_TFBS_meta_clusters_GTRD	1	77267
hyper	346	GTRD_tfbs	7.2607e-06	0.765315	235	163	79	32	163	91.3	29783	3915	379736	GTRD_tfbs NF-E2p45	NA	NA	NF-E2p45	NA	NA	NF-E2p45_TFBS_meta_clusters_GTRD	1	313581
hyper	602	GTRD_tfbs	6.2686e-06	0.431697	18	164	166	201	201	177	4091	4132	405428	GTRD_tfbs ZNF382	NA	NA	ZNF382	NA	NA	ZNF382_TFBS_meta_clusters_GTRD	1	26064
hyper	444	GTRD_tfbs	6.12383e-06	0.270055	6	165	250	301	301	239	2184	4144	407335	GTRD_tfbs SMARCC2	NA	NA	SMARCC2	NA	NA	SMARCC2_TFBS_meta_clusters_GTRD	1	14347
hyper	463	GTRD_tfbs	6.04333e-06	0.18444	3	166	318	343	343	276	1600	4147	407919	GTRD_tfbs SSRP1	NA	NA	SSRP1	NA	NA	SSRP1_TFBS_meta_clusters_GTRD	1	4997
hyper	295	GTRD_tfbs	5.05259e-06	0.182154	3	167	321	343	343	277	1620	4147	407899	GTRD_tfbs MEF-2C	NA	NA	MEF-2C	NA	NA	MEF-2C_TFBS_meta_clusters_GTRD	1	8849
hyper	603	GTRD_tfbs	4.74385e-06	0.35246	11	168	200	245	245	204	3065	4139	406454	GTRD_tfbs ZNF384	NA	NA	ZNF384	NA	NA	ZNF384_TFBS_meta_clusters_GTRD	1	192166
hyper	442	GTRD_tfbs	4.67342e-06	0.0869538	1	169	390	383	390	314	1132	4149	408387	GTRD_tfbs SMARCA5	NA	NA	SMARCA5	NA	NA	SMARCA5_TFBS_meta_clusters_GTRD	1	6196
hyper	646	GTRD_tfbs	4.63751e-06	0.286867	7	170	237	288	288	232	2398	4143	407121	GTRD_tfbs ZNF75A	NA	NA	ZNF75A	NA	NA	ZNF75A_TFBS_meta_clusters_GTRD	1	4017
hyper	12	GTRD_tfbs	4.15105e-06	0.139262	2	171	351	360	360	294	1413	4148	408106	GTRD_tfbs ARID3A	NA	NA	ARID3A	NA	NA	ARID3A_TFBS_meta_clusters_GTRD	1	13203
hyper	407	GTRD_tfbs	3.18213e-06	0.547732	42	172	131	129	172	144	7504	4108	402015	GTRD_tfbs RBAK	NA	NA	RBAK	NA	NA	RBAK_TFBS_meta_clusters_GTRD	1	47550
hyper	15	GTRD_tfbs	2.13433e-06	0.557985	47	173	128	120	173	140	8238	4103	401281	GTRD_tfbs ASH-1	NA	NA	ASH-1	NA	NA	ASH-1_TFBS_meta_clusters_GTRD	1	240805
hyper	585	GTRD_tfbs	1.86852e-06	0.362681	13	174	192	232	232	199	3518	4137	406001	GTRD_tfbs ZNF281	NA	NA	ZNF281	NA	NA	ZNF281_TFBS_meta_clusters_GTRD	1	9267
hyper	98	GTRD_tfbs	1.85802e-06	0.611403	70	175	110	90	175	125	11178	4080	398341	GTRD_tfbs EGR1	NA	NA	EGR1	NA	NA	EGR1_TFBS_meta_clusters_GTRD	1	45807
hyper	281	GTRD_tfbs	1.76942e-06	0.130894	2	176	358	360	360	298	1503	4148	408016	GTRD_tfbs LRH-1	NA	NA	LRH-1	NA	NA	LRH-1_TFBS_meta_clusters_GTRD	1	53794
hyper	298	GTRD_tfbs	1.45122e-06	0.424211	20	177	169	193	193	180	4622	4130	404897	GTRD_tfbs MIER2	NA	NA	MIER2	NA	NA	MIER2_TFBS_meta_clusters_GTRD	1	17342
hyper	670	GTRD_tfbs	1.35746e-06	0.730505	197	178	90	38	178	102	26153	3953	383366	GTRD_tfbs c-Ets-1	NA	NA	c-Ets-1	NA	NA	c-Ets-1_TFBS_meta_clusters_GTRD	1	295236
hyper	615	GTRD_tfbs	1.24111e-06	0.47324	28	179	152	158	179	163	5795	4122	403724	GTRD_tfbs ZNF48	NA	NA	ZNF48	NA	NA	ZNF48_TFBS_meta_clusters_GTRD	1	27706
hyper	644	GTRD_tfbs	1.10055e-06	0.0771743	1	180	393	383	393	319	1275	4149	408244	GTRD_tfbs ZNF711	NA	NA	ZNF711	NA	NA	ZNF711_TFBS_meta_clusters_GTRD	1	2532
hyper	477	GTRD_tfbs	1.04927e-06	0.245311	6	181	264	301	301	249	2403	4144	407116	GTRD_tfbs Spi-B	NA	NA	Spi-B	NA	NA	Spi-B_TFBS_meta_clusters_GTRD	1	45247
hyper	197	GTRD_tfbs	1.04462e-06	0.28394	8	182	243	279	279	235	2767	4142	406752	GTRD_tfbs HLF	NA	NA	HLF	NA	NA	HLF_TFBS_meta_clusters_GTRD	1	35247
hyper	488	GTRD_tfbs	1.00029e-06	0.125851	2	183	363	360	363	302	1563	4148	407956	GTRD_tfbs TCF-7	NA	NA	TCF-7	NA	NA	TCF-7_TFBS_meta_clusters_GTRD	1	20167
hyper	522	GTRD_tfbs	8.10928e-07	0.192813	4	184	308	330	330	274	2039	4146	407480	GTRD_tfbs ZBED1	NA	NA	ZBED1	NA	NA	ZBED1_TFBS_meta_clusters_GTRD	1	8110
hyper	467	GTRD_tfbs	5.58717e-07	0.425054	22	185	168	182	185	178	5071	4128	404448	GTRD_tfbs STAT4	NA	NA	STAT4	NA	NA	STAT4_TFBS_meta_clusters_GTRD	1	25592
hyper	30	GTRD_tfbs	4.47188e-07	0.186559	4	186	316	330	330	277	2107	4146	407412	GTRD_tfbs ArntL	NA	NA	ArntL	NA	NA	ArntL_TFBS_meta_clusters_GTRD	1	24079
hyper	314	GTRD_tfbs	4.43479e-07	0.156111	3	187	341	343	343	290	1889	4147	407630	GTRD_tfbs MafB	NA	NA	MafB	NA	NA	MafB_TFBS_meta_clusters_GTRD	1	5802
hyper	438	GTRD_tfbs	1.88751e-07	0.609424	85	188	111	77	188	125	13585	4065	395934	GTRD_tfbs SMAD3	NA	NA	SMAD3	NA	NA	SMAD3_TFBS_meta_clusters_GTRD	1	102155
hyper	306	GTRD_tfbs	1.68207e-07	0.177174	4	189	324	330	330	281	2218	4146	407301	GTRD_tfbs MTA3	NA	NA	MTA3	NA	NA	MTA3_TFBS_meta_clusters_GTRD	1	9965
hyper	50	GTRD_tfbs	1.59344e-07	0.4879	37	190	148	143	190	160	7414	4113	402105	GTRD_tfbs CLOCK	NA	NA	CLOCK	NA	NA	CLOCK_TFBS_meta_clusters_GTRD	1	56165
hyper	153	GTRD_tfbs	1.56595e-07	0.243252	7	191	266	288	288	248	2825	4143	406694	GTRD_tfbs Fra-1	NA	NA	Fra-1	NA	NA	Fra-1_TFBS_meta_clusters_GTRD	1	61050
hyper	409	GTRD_tfbs	1.33459e-07	0.530644	50	192	137	116	192	148	9200	4100	400319	GTRD_tfbs RCoR1	NA	NA	RCoR1	NA	NA	RCoR1_TFBS_meta_clusters_GTRD	1	92191
hyper	293	GTRD_tfbs	6.84718e-08	0.215516	6	193	291	301	301	262	2733	4144	406786	GTRD_tfbs MEF-2A	NA	NA	MEF-2A	NA	NA	MEF-2A_TFBS_meta_clusters_GTRD	1	35956
hyper	415	GTRD_tfbs	6.5221e-08	0.307605	12	194	217	237	237	216	3825	4138	405694	GTRD_tfbs RFX3	NA	NA	RFX3	NA	NA	RFX3_TFBS_meta_clusters_GTRD	1	4909
hyper	52	GTRD_tfbs	5.88142e-08	0.1926	5	195	309	315	315	273	2549	4145	406970	GTRD_tfbs COUP-TFI	NA	NA	COUP-TFI	NA	NA	COUP-TFI_TFBS_meta_clusters_GTRD	1	20602
hyper	405	GTRD_tfbs	4.06236e-08	0.302496	12	196	221	237	237	218	3889	4138	405630	GTRD_tfbs	NA	NA	NA	NA	NA	RAR-_2_TFBS_meta_clusters_GTRD	1	28138
hyper	436	GTRD_tfbs	3.73665e-08	0.576692	76	197	119	85	197	134	12832	4074	396687	GTRD_tfbs SMAD1	NA	NA	SMAD1	NA	NA	SMAD1_TFBS_meta_clusters_GTRD	1	105340
hyper	505	GTRD_tfbs	2.20491e-08	0.10021	2	198	379	360	379	312	1961	4148	407558	GTRD_tfbs TSC22D4	NA	NA	TSC22D4	NA	NA	TSC22D4_TFBS_meta_clusters_GTRD	1	16246
hyper	315	GTRD_tfbs	1.86303e-08	0.159324	4	199	336	330	336	288	2465	4146	407054	GTRD_tfbs MafF	NA	NA	MafF	NA	NA	MafF_TFBS_meta_clusters_GTRD	1	78044
hyper	375	GTRD_tfbs	1.55383e-08	0.0579573	1	200	398	383	398	327	1696	4149	407823	GTRD_tfbs PBX-1	NA	NA	PBX-1	NA	NA	PBX-1_TFBS_meta_clusters_GTRD	1	1463
hyper	71	GTRD_tfbs	8.79401e-09	0.459598	38	201	159	137	201	166	8072	4112	401447	GTRD_tfbs DEC1	NA	NA	DEC1	NA	NA	DEC1_TFBS_meta_clusters_GTRD	1	58112
hyper	269	GTRD_tfbs	5.1705e-09	0.402012	27	202	174	162	202	179	6564	4123	402955	GTRD_tfbs KLF12	NA	NA	KLF12	NA	NA	KLF12_TFBS_meta_clusters_GTRD	1	8470
hyper	31	GTRD_tfbs	4.26851e-09	0.338958	18	203	204	201	204	203	5196	4132	404323	GTRD_tfbs Arnt	NA	NA	Arnt	NA	NA	Arnt_TFBS_meta_clusters_GTRD	1	203483
hyper	583	GTRD_tfbs	4.2082e-09	0.0538436	1	204	402	383	402	330	1825	4149	407694	GTRD_tfbs ZNF280A	NA	NA	ZNF280A	NA	NA	ZNF280A_TFBS_meta_clusters_GTRD	1	15009
hyper	663	GTRD_tfbs	3.823e-09	0.587375	96	205	116	68	205	130	15870	4054	393649	GTRD_tfbs ZSCAN22	NA	NA	ZSCAN22	NA	NA	ZSCAN22_TFBS_meta_clusters_GTRD	1	25754
hyper	605	GTRD_tfbs	2.81122e-09	0.0903449	2	206	386	360	386	317	2174	4148	407345	GTRD_tfbs ZNF3	NA	NA	ZNF3	NA	NA	ZNF3_TFBS_meta_clusters_GTRD	1	11009
hyper	524	GTRD_tfbs	2.7041e-09	0.238201	9	207	271	268	271	249	3703	4141	405816	GTRD_tfbs ZBTB11	NA	NA	ZBTB11	NA	NA	ZBTB11_TFBS_meta_clusters_GTRD	1	9894
hyper	87	GTRD_tfbs	2.56288e-09	0.724159	308	208	93	22	208	108	40817	3842	368702	GTRD_tfbs E2F-1	NA	NA	E2F-1	NA	NA	E2F-1_TFBS_meta_clusters_GTRD	1	220735
hyper	353	GTRD_tfbs	2.40724e-09	0.0896813	2	209	387	360	387	319	2190	4148	407329	GTRD_tfbs NFATc3	NA	NA	NFATc3	NA	NA	NFATc3_TFBS_meta_clusters_GTRD	1	6634
hyper	198	GTRD_tfbs	2.33867e-09	0.0521776	1	210	404	383	404	332	1883	4149	407636	GTRD_tfbs HMBOX1	NA	NA	HMBOX1	NA	NA	HMBOX1_TFBS_meta_clusters_GTRD	1	23276
hyper	591	GTRD_tfbs	2.20445e-09	0.29649	14	211	228	223	228	221	4623	4136	404896	GTRD_tfbs ZNF324A	NA	NA	ZNF324A	NA	NA	ZNF324A_TFBS_meta_clusters_GTRD	1	10615
hyper	668	GTRD_tfbs	1.13922e-09	0.050273	1	212	407	383	407	334	1954	4149	407565	GTRD_tfbs ZSCAN5D	NA	NA	ZSCAN5D	NA	NA	ZSCAN5D_TFBS_meta_clusters_GTRD	1	4384
hyper	292	GTRD_tfbs	9.44958e-10	0.199404	7	213	302	288	302	268	3441	4143	406078	GTRD_tfbs MBD1	NA	NA	MBD1	NA	NA	MBD1_TFBS_meta_clusters_GTRD	1	13406
hyper	307	GTRD_tfbs	7.74968e-10	0.161138	5	214	334	315	334	288	3043	4145	406476	GTRD_tfbs MYNN	NA	NA	MYNN	NA	NA	MYNN_TFBS_meta_clusters_GTRD	1	19356
hyper	341	GTRD_tfbs	6.80148e-10	0.241123	10	215	269	255	269	246	4062	4140	405457	GTRD_tfbs NF-Bp105	NA	NA	NF-Bp105	NA	NA	NF-Bp105_TFBS_meta_clusters_GTRD	1	27068
hyper	240	GTRD_tfbs	5.9475e-10	0.285553	14	216	239	223	239	226	4798	4136	404721	GTRD_tfbs IKZF1	NA	NA	IKZF1	NA	NA	IKZF1_TFBS_meta_clusters_GTRD	1	25718
hyper	279	GTRD_tfbs	5.55662e-10	0.563593	91	217	126	72	217	138	15667	4059	393852	GTRD_tfbs KLF9	NA	NA	KLF9	NA	NA	KLF9_TFBS_meta_clusters_GTRD	1	53895
hyper	259	GTRD_tfbs	5.0659e-10	0.629446	149	218	108	51	218	126	22875	4001	386644	GTRD_tfbs JARID1B	NA	NA	JARID1B	NA	NA	JARID1B_TFBS_meta_clusters_GTRD	1	111194
hyper	207	GTRD_tfbs	3.86451e-10	0.52889	73	219	139	88	219	149	13410	4077	396109	GTRD_tfbs HSF1	NA	NA	HSF1	NA	NA	HSF1_TFBS_meta_clusters_GTRD	1	56178
hyper	221	GTRD_tfbs	3.02625e-10	0.428472	38	220	167	137	220	175	8646	4112	400873	GTRD_tfbs Hox-B13	NA	NA	Hox-B13	NA	NA	Hox-B13_TFBS_meta_clusters_GTRD	1	146124
hyper	363	GTRD_tfbs	2.93047e-10	0.0470312	1	221	408	383	408	337	2088	4149	407431	GTRD_tfbs NKX-3.1	NA	NA	NKX-3.1	NA	NA	NKX-3.1_TFBS_meta_clusters_GTRD	1	44515
hyper	313	GTRD_tfbs	2.85598e-10	0.279828	14	222	246	223	246	230	4895	4136	404624	GTRD_tfbs Mad4	NA	NA	Mad4	NA	NA	Mad4_TFBS_meta_clusters_GTRD	1	15134
hyper	412	GTRD_tfbs	2.81211e-10	0.685691	246	223	98	30	223	117	34467	3904	375052	GTRD_tfbs REST	NA	NA	REST	NA	NA	REST_TFBS_meta_clusters_GTRD	1	166077
hyper	460	GTRD_tfbs	2.22443e-10	0.189936	7	224	312	288	312	275	3611	4143	405908	GTRD_tfbs SREBP-1	NA	NA	SREBP-1	NA	NA	SREBP-1_TFBS_meta_clusters_GTRD	1	8480
hyper	439	GTRD_tfbs	1.99928e-10	0.575635	105	225	120	64	225	136	17670	4045	391849	GTRD_tfbs SMAD4	NA	NA	SMAD4	NA	NA	SMAD4_TFBS_meta_clusters_GTRD	1	101078
hyper	512	GTRD_tfbs	1.69694e-10	0.613366	140	226	109	54	226	130	22054	4010	387465	GTRD_tfbs USF-1	NA	NA	USF-1	NA	NA	USF-1_TFBS_meta_clusters_GTRD	1	146047
hyper	508	GTRD_tfbs	1.69665e-10	0.68777	258	227	96	28	227	117	36002	3892	373517	GTRD_tfbs Tal-1	NA	NA	Tal-1	NA	NA	Tal-1_TFBS_meta_clusters_GTRD	1	446626
hyper	137	GTRD_tfbs	1.67823e-10	0.0458179	1	228	409	383	409	340	2143	4149	407376	GTRD_tfbs FOXK1	NA	NA	FOXK1	NA	NA	FOXK1_TFBS_meta_clusters_GTRD	1	16705
hyper	200	GTRD_tfbs	1.50307e-10	0.107086	3	229	376	343	376	316	2748	4147	406771	GTRD_tfbs HMG20B	NA	NA	HMG20B	NA	NA	HMG20B_TFBS_meta_clusters_GTRD	1	12021
hyper	326	GTRD_tfbs	1.10458e-10	0.362477	26	230	193	166	230	196	7001	4124	402518	GTRD_tfbs Myf-5	NA	NA	Myf-5	NA	NA	Myf-5_TFBS_meta_clusters_GTRD	1	20295
hyper	642	GTRD_tfbs	1.07977e-10	0.22818	10	231	281	255	281	256	4290	4140	405229	GTRD_tfbs ZNF701	NA	NA	ZNF701	NA	NA	ZNF701_TFBS_meta_clusters_GTRD	1	13659
hyper	97	GTRD_tfbs	1.0049e-10	0.383383	30	232	184	153	232	190	7633	4120	401886	GTRD_tfbs EBF3	NA	NA	EBF3	NA	NA	EBF3_TFBS_meta_clusters_GTRD	1	62987
hyper	571	GTRD_tfbs	9.80708e-11	0.0447063	1	233	410	383	410	342	2196	4149	407323	GTRD_tfbs ZNF217	NA	NA	ZNF217	NA	NA	ZNF217_TFBS_meta_clusters_GTRD	1	6336
hyper	210	GTRD_tfbs	8.70534e-11	0.690289	274	234	95	25	234	118	38043	3876	371476	GTRD_tfbs HTF-4	NA	NA	HTF-4	NA	NA	HTF-4_TFBS_meta_clusters_GTRD	1	275286
hyper	120	GTRD_tfbs	8.47677e-11	0.199446	8	235	301	279	301	272	3928	4142	405591	GTRD_tfbs Elk-1	NA	NA	Elk-1	NA	NA	Elk-1_TFBS_meta_clusters_GTRD	1	9320
hyper	511	GTRD_tfbs	8.00736e-11	0.0443006	1	236	411	383	411	343	2216	4149	407303	GTRD_tfbs UBP-1	NA	NA	UBP-1	NA	NA	UBP-1_TFBS_meta_clusters_GTRD	1	4661
hyper	340	GTRD_tfbs	7.84966e-11	0.288858	16	237	235	207	237	226	5414	4134	404105	GTRD_tfbs NF-Bp100	NA	NA	NF-Bp100	NA	NA	NF-Bp100_TFBS_meta_clusters_GTRD	1	31920
hyper	41	GTRD_tfbs	7.48056e-11	0.359447	26	238	196	166	238	200	7059	4124	402460	GTRD_tfbs BCL11A	NA	NA	BCL11A	NA	NA	BCL11A_TFBS_meta_clusters_GTRD	1	59748
hyper	173	GTRD_tfbs	3.35453e-11	0.347541	25	239	201	169	239	203	7019	4125	402500	GTRD_tfbs GRH-L2	NA	NA	GRH-L2	NA	NA	GRH-L2_TFBS_meta_clusters_GTRD	1	93877
hyper	337	GTRD_tfbs	3.35334e-11	0.232733	11	240	277	245	277	254	4624	4139	404895	GTRD_tfbs NF-1A	NA	NA	NF-1A	NA	NA	NF-1A_TFBS_meta_clusters_GTRD	1	45871
hyper	404	GTRD_tfbs	1.92694e-11	0.675433	260	241	100	26	241	122	36876	3890	372643	GTRD_tfbs RAR-_1	NA	NA	RAR-_1	NA	NA	RAR-_1_TFBS_meta_clusters_GTRD	1	148958
hyper	70	GTRD_tfbs	1.61738e-11	0.216349	10	242	290	255	290	262	4522	4140	404997	GTRD_tfbs DEAF1	NA	NA	DEAF1	NA	NA	DEAF1_TFBS_meta_clusters_GTRD	1	2710
hyper	396	GTRD_tfbs	1.25529e-11	0.656551	226	243	104	35	243	127	33028	3924	376491	GTRD_tfbs PU.1	NA	NA	PU.1	NA	NA	PU.1_TFBS_meta_clusters_GTRD	1	452703
hyper	352	GTRD_tfbs	9.10258e-12	0.512264	79	244	145	80	244	156	14947	4071	394572	GTRD_tfbs NFATc1	NA	NA	NFATc1	NA	NA	NFATc1_TFBS_meta_clusters_GTRD	1	62037
hyper	637	GTRD_tfbs	4.78851e-12	0.232101	12	245	278	237	278	253	5054	4138	404465	GTRD_tfbs ZNF644	NA	NA	ZNF644	NA	NA	ZNF644_TFBS_meta_clusters_GTRD	1	44011
hyper	459	GTRD_tfbs	3.71382e-12	0.292514	19	246	232	197	246	225	6339	4131	403180	GTRD_tfbs SPDEF	NA	NA	SPDEF	NA	NA	SPDEF_TFBS_meta_clusters_GTRD	1	38165
hyper	493	GTRD_tfbs	2.99843e-12	0.229435	12	247	279	237	279	254	5112	4138	404407	GTRD_tfbs TEF-5	NA	NA	TEF-5	NA	NA	TEF-5_TFBS_meta_clusters_GTRD	1	39114
hyper	96	GTRD_tfbs	2.10349e-12	0.453231	57	248	162	105	248	172	12208	4093	397311	GTRD_tfbs EBF1	NA	NA	EBF1	NA	NA	EBF1_TFBS_meta_clusters_GTRD	1	105546
hyper	260	GTRD_tfbs	1.19962e-12	0.253285	15	249	261	215	261	242	5783	4135	403736	GTRD_tfbs JARID1C	NA	NA	JARID1C	NA	NA	JARID1C_TFBS_meta_clusters_GTRD	1	22420
hyper	90	GTRD_tfbs	8.1611e-13	0.459819	62	250	158	98	250	169	13076	4088	396443	GTRD_tfbs E2F-4	NA	NA	E2F-4	NA	NA	E2F-4_TFBS_meta_clusters_GTRD	1	30823
hyper	81	GTRD_tfbs	6.98366e-13	0.128117	5	251	359	315	359	308	3820	4145	405699	GTRD_tfbs DNMT3B	NA	NA	DNMT3B	NA	NA	DNMT3B_TFBS_meta_clusters_GTRD	1	10472
hyper	101	GTRD_tfbs	4.8525e-13	0.108364	4	252	375	330	375	319	3614	4146	405905	GTRD_tfbs EHF	NA	NA	EHF	NA	NA	EHF_TFBS_meta_clusters_GTRD	1	16028
hyper	372	GTRD_tfbs	3.83224e-13	0.530682	103	253	136	66	253	152	18741	4047	390778	GTRD_tfbs OTX-2	NA	NA	OTX-2	NA	NA	OTX-2_TFBS_meta_clusters_GTRD	1	287442
hyper	125	GTRD_tfbs	3.82356e-13	0.318034	25	254	215	169	254	213	7658	4125	401861	GTRD_tfbs FEZF1	NA	NA	FEZF1	NA	NA	FEZF1_TFBS_meta_clusters_GTRD	1	32219
hyper	495	GTRD_tfbs	2.85055e-13	0.217003	12	255	289	237	289	260	5401	4138	404118	GTRD_tfbs TFE3	NA	NA	TFE3	NA	NA	TFE3_TFBS_meta_clusters_GTRD	1	24154
hyper	77	GTRD_tfbs	2.66251e-13	0.261672	17	256	256	205	256	239	6337	4133	403182	GTRD_tfbs DMAP1	NA	NA	DMAP1	NA	NA	DMAP1_TFBS_meta_clusters_GTRD	1	20938
hyper	600	GTRD_tfbs	1.60223e-13	0.439553	58	257	164	103	257	175	12793	4092	396726	GTRD_tfbs ZNF35	NA	NA	ZNF35	NA	NA	ZNF35_TFBS_meta_clusters_GTRD	1	43683
hyper	107	GTRD_tfbs	1.37417e-13	0.361846	35	258	194	147	258	200	9405	4115	400114	GTRD_tfbs ETV1	NA	NA	ETV1	NA	NA	ETV1_TFBS_meta_clusters_GTRD	1	45533
hyper	142	GTRD_tfbs	8.99235e-14	0.284902	21	259	241	188	259	229	7182	4129	402337	GTRD_tfbs FOXO3	NA	NA	FOXO3	NA	NA	FOXO3_TFBS_meta_clusters_GTRD	1	24507
hyper	243	GTRD_tfbs	7.96052e-14	0.0603865	2	260	397	360	397	339	3244	4148	406275	GTRD_tfbs IRF-2	NA	NA	IRF-2	NA	NA	IRF-2_TFBS_meta_clusters_GTRD	1	9426
hyper	106	GTRD_tfbs	3.32211e-14	0.196584	11	261	306	245	306	271	5463	4139	404056	GTRD_tfbs ERR1	NA	NA	ERR1	NA	NA	ERR1_TFBS_meta_clusters_GTRD	1	50802
hyper	469	GTRD_tfbs	2.66637e-14	0.640655	260	262	106	26	262	131	38688	3890	370831	GTRD_tfbs STAT5B	NA	NA	STAT5B	NA	NA	STAT5B_TFBS_meta_clusters_GTRD	1	318621
hyper	155	GTRD_tfbs	2.57475e-14	0.570619	152	263	123	50	263	145	25580	3998	383939	GTRD_tfbs GABP_1	NA	NA	GABP_1	NA	NA	GABP_1_TFBS_meta_clusters_GTRD	1	142578
hyper	500	GTRD_tfbs	2.32403e-14	0.116697	5	264	369	315	369	316	4190	4145	405329	GTRD_tfbs THAP1	NA	NA	THAP1	NA	NA	THAP1_TFBS_meta_clusters_GTRD	1	2848
hyper	399	GTRD_tfbs	2.26617e-14	0.546976	129	265	132	59	265	152	22688	4021	386831	GTRD_tfbs Pax-5	NA	NA	Pax-5	NA	NA	Pax-5_TFBS_meta_clusters_GTRD	1	99397
hyper	411	GTRD_tfbs	1.84187e-14	0.183221	10	266	319	255	319	280	5329	4140	404190	GTRD_tfbs RERE	NA	NA	RERE	NA	NA	RERE_TFBS_meta_clusters_GTRD	1	16292
hyper	51	GTRD_tfbs	1.1138e-14	0.286792	23	267	238	178	267	228	7806	4127	401713	GTRD_tfbs COUP-TFII	NA	NA	COUP-TFII	NA	NA	COUP-TFII_TFBS_meta_clusters_GTRD	1	106973
hyper	550	GTRD_tfbs	1.05112e-14	0.298319	25	268	226	169	268	221	8154	4125	401365	GTRD_tfbs ZFX	NA	NA	ZFX	NA	NA	ZFX_TFBS_meta_clusters_GTRD	1	20875
hyper	552	GTRD_tfbs	7.81105e-15	0.0965217	4	269	382	330	382	327	4053	4146	405466	GTRD_tfbs ZHX1	NA	NA	ZHX1	NA	NA	ZHX1_TFBS_meta_clusters_GTRD	1	5874
hyper	121	GTRD_tfbs	7.81105e-15	0.0562749	2	269	399	360	399	343	3479	4148	406040	GTRD_tfbs Elk-4	NA	NA	Elk-4	NA	NA	Elk-4_TFBS_meta_clusters_GTRD	1	11352
hyper	377	GTRD_tfbs	7.61819e-15	0.284894	23	271	242	178	271	230	7857	4127	401662	GTRD_tfbs PBX-3	NA	NA	PBX-3	NA	NA	PBX-3_TFBS_meta_clusters_GTRD	1	97550
hyper	110	GTRD_tfbs	6.70208e-15	0.227256	15	272	282	215	282	256	6435	4135	403084	GTRD_tfbs ETV6	NA	NA	ETV6	NA	NA	ETV6_TFBS_meta_clusters_GTRD	1	41914
hyper	280	GTRD_tfbs	3.08585e-15	0.126071	6	273	362	301	362	312	4650	4144	404869	GTRD_tfbs LEF-1	NA	NA	LEF-1	NA	NA	LEF-1_TFBS_meta_clusters_GTRD	1	10249
hyper	567	GTRD_tfbs	2.50725e-15	0.214491	14	274	292	223	292	263	6363	4136	403156	GTRD_tfbs ZNF192	NA	NA	ZNF192	NA	NA	ZNF192_TFBS_meta_clusters_GTRD	1	25856
hyper	267	GTRD_tfbs	2.45904e-15	0.302058	27	275	222	162	275	220	8690	4123	400829	GTRD_tfbs KLF10	NA	NA	KLF10	NA	NA	KLF10_TFBS_meta_clusters_GTRD	1	20658
hyper	199	GTRD_tfbs	2.21795e-15	0.138925	7	276	352	288	352	305	4921	4143	404598	GTRD_tfbs HMG20A	NA	NA	HMG20A	NA	NA	HMG20A_TFBS_meta_clusters_GTRD	1	42417
hyper	514	GTRD_tfbs	2.02509e-15	0.454263	75	277	161	87	277	175	15946	4075	393573	GTRD_tfbs VDR	NA	NA	VDR	NA	NA	VDR_TFBS_meta_clusters_GTRD	1	143865
hyper	368	GTRD_tfbs	1.92865e-15	0.566263	162	278	125	48	278	150	27410	3988	382109	GTRD_tfbs NeuroD1	NA	NA	NeuroD1	NA	NA	NeuroD1_TFBS_meta_clusters_GTRD	1	202484
hyper	680	GTRD_tfbs	1.92865e-15	0.0540491	2	278	401	360	401	346	3621	4148	405898	GTRD_tfbs p66-_2	NA	NA	p66-_2	NA	NA	p66-_2_TFBS_meta_clusters_GTRD	1	7616
hyper	504	GTRD_tfbs	1.35006e-15	0.162054	9	280	333	268	333	294	5420	4141	404099	GTRD_tfbs TR4	NA	NA	TR4	NA	NA	TR4_TFBS_meta_clusters_GTRD	1	35173
hyper	146	GTRD_tfbs	1.35006e-15	0.123597	6	280	365	301	365	315	4742	4144	404777	GTRD_tfbs FOXP3	NA	NA	FOXP3	NA	NA	FOXP3_TFBS_meta_clusters_GTRD	1	18513
hyper	157	GTRD_tfbs	1.25363e-15	0.569399	168	282	124	46	282	151	28249	3982	381270	GTRD_tfbs GATA-2	NA	NA	GATA-2	NA	NA	GATA-2_TFBS_meta_clusters_GTRD	1	421625
hyper	462	GTRD_tfbs	1.10898e-15	0.392523	51	283	180	113	283	192	12582	4099	396937	GTRD_tfbs SRF	NA	NA	SRF	NA	NA	SRF_TFBS_meta_clusters_GTRD	1	79936
hyper	152	GTRD_tfbs	9.16111e-16	0.0293289	1	284	413	383	413	360	3338	4149	406181	GTRD_tfbs FosB	NA	NA	FosB	NA	NA	FosB_TFBS_meta_clusters_GTRD	1	29606
hyper	89	GTRD_tfbs	8.67895e-16	0.0292758	1	285	414	383	414	361	3344	4149	406175	GTRD_tfbs E2F-3	NA	NA	E2F-3	NA	NA	E2F-3_TFBS_meta_clusters_GTRD	1	10987
hyper	672	GTRD_tfbs	5.78596e-16	0.352495	40	286	199	134	286	206	11003	4110	398516	GTRD_tfbs c-Fos	NA	NA	c-Fos	NA	NA	c-Fos_TFBS_meta_clusters_GTRD	1	237924
hyper	566	GTRD_tfbs	5.78596e-16	0.17008	10	286	327	255	327	289	5735	4140	403784	GTRD_tfbs ZNF18	NA	NA	ZNF18	NA	NA	ZNF18_TFBS_meta_clusters_GTRD	1	20052
hyper	308	GTRD_tfbs	4.82164e-16	0.224313	16	288	285	207	288	260	6947	4134	402572	GTRD_tfbs MYST1	NA	NA	MYST1	NA	NA	MYST1_TFBS_meta_clusters_GTRD	1	33831
hyper	64	GTRD_tfbs	4.82164e-16	0.106165	5	288	377	315	377	327	4601	4145	404918	GTRD_tfbs CEBP_3	NA	NA	CEBP_3	NA	NA	C_EBP_3_TFBS_meta_clusters_GTRD	1	71318
hyper	638	GTRD_tfbs	4.33947e-16	0.198677	13	290	304	232	304	275	6377	4137	403142	GTRD_tfbs ZNF652	NA	NA	ZNF652	NA	NA	ZNF652_TFBS_meta_clusters_GTRD	1	26577
hyper	58	GTRD_tfbs	3.85731e-16	0.559366	163	291	127	47	291	155	27891	3987	381628	GTRD_tfbs CREB	NA	NA	CREB	NA	NA	CREB_TFBS_meta_clusters_GTRD	1	166560
hyper	268	GTRD_tfbs	3.85731e-16	0.418921	63	291	172	97	291	187	14534	4087	394985	GTRD_tfbs KLF11	NA	NA	KLF11	NA	NA	KLF11_TFBS_meta_clusters_GTRD	1	38338
hyper	435	GTRD_tfbs	3.85731e-16	0.276648	24	291	247	173	291	237	8433	4126	401086	GTRD_tfbs SIX5	NA	NA	SIX5	NA	NA	SIX5_TFBS_meta_clusters_GTRD	1	28032
hyper	344	GTRD_tfbs	3.85731e-16	0.0895951	4	291	388	330	388	336	4363	4146	405156	GTRD_tfbs NF-E2L2	NA	NA	NF-E2L2	NA	NA	NF-E2L2_TFBS_meta_clusters_GTRD	1	35869
hyper	7	GTRD_tfbs	3.37515e-16	0.574791	183	295	121	42	295	153	30426	3967	379093	GTRD_tfbs AP-2_3	NA	NA	AP-2_3	NA	NA	AP-2_2_TFBS_meta_clusters_GTRD	1	236313
hyper	14	GTRD_tfbs	2.89298e-16	0.269688	23	296	251	178	296	242	8291	4127	401228	GTRD_tfbs ARID4B	NA	NA	ARID4B	NA	NA	ARID4B_TFBS_meta_clusters_GTRD	1	46572
hyper	309	GTRD_tfbs	2.41082e-16	0.0510869	2	297	405	360	405	354	3829	4148	405690	GTRD_tfbs MYST2	NA	NA	MYST2	NA	NA	MYST2_TFBS_meta_clusters_GTRD	1	6930
hyper	487	GTRD_tfbs	1.92865e-16	0.354172	42	298	198	129	298	208	11490	4108	398029	GTRD_tfbs TCF-7L2	NA	NA	TCF-7L2	NA	NA	TCF-7L2_TFBS_meta_clusters_GTRD	1	173137
hyper	470	GTRD_tfbs	1.44649e-16	0.0874076	4	299	389	330	389	339	4471	4146	405048	GTRD_tfbs STAT6	NA	NA	STAT6	NA	NA	STAT6_TFBS_meta_clusters_GTRD	1	17858
hyper	519	GTRD_tfbs	1.44649e-16	0.0503305	2	299	406	360	406	355	3886	4148	405633	GTRD_tfbs XBP-1	NA	NA	XBP-1	NA	NA	XBP-1_TFBS_meta_clusters_GTRD	1	17939
hyper	654	GTRD_tfbs	9.64327e-17	0.165171	10	301	329	255	329	295	5903	4140	403616	GTRD_tfbs ZNF792	NA	NA	ZNF792	NA	NA	ZNF792_TFBS_meta_clusters_GTRD	1	21397
hyper	395	GTRD_tfbs	9.64327e-17	0.15355	9	301	344	268	344	304	5716	4141	403803	GTRD_tfbs PROX-1	NA	NA	PROX-1	NA	NA	PROX-1_TFBS_meta_clusters_GTRD	1	41910
hyper	498	GTRD_tfbs	9.64327e-17	0.152791	9	301	345	268	345	305	5744	4141	403775	GTRD_tfbs TGIF-2	NA	NA	TGIF-2	NA	NA	TGIF-2_TFBS_meta_clusters_GTRD	1	9261
hyper	481	GTRD_tfbs	0	0.551829	197	304	130	38	304	157	33921	3953	375598	GTRD_tfbs TBP	NA	NA	TBP	NA	NA	TBP_TFBS_meta_clusters_GTRD	1	204748
hyper	342	GTRD_tfbs	0	0.457899	330	304	160	21	304	162	64998	3820	344521	GTRD_tfbs NF-Bp65	NA	NA	NF-Bp65	NA	NA	NF-Bp65_TFBS_meta_clusters_GTRD	1	999145
hyper	561	GTRD_tfbs	0	0.476682	157	304	151	49	304	168	31205	3993	378314	GTRD_tfbs ZNF143	NA	NA	ZNF143	NA	NA	ZNF143_TFBS_meta_clusters_GTRD	1	326250
hyper	513	GTRD_tfbs	0	0.466733	105	304	154	64	304	174	21576	4045	387943	GTRD_tfbs USF-2	NA	NA	USF-2	NA	NA	USF-2_TFBS_meta_clusters_GTRD	1	110374
hyper	273	GTRD_tfbs	0	0.464869	93	304	155	71	304	177	19245	4057	390274	GTRD_tfbs KLF1	NA	NA	KLF1	NA	NA	KLF1_TFBS_meta_clusters_GTRD	1	59931
hyper	677	GTRD_tfbs	0	0.371926	193	304	188	41	304	178	47478	3957	362041	GTRD_tfbs p53	NA	NA	p53	NA	NA	p53_TFBS_meta_clusters_GTRD	1	363743
hyper	390	GTRD_tfbs	0	0.371468	173	304	189	45	304	179	42929	3977	366590	GTRD_tfbs PPAR_3	NA	NA	PPAR_3	NA	NA	PPAR_3_TFBS_meta_clusters_GTRD	1	755262
hyper	177	GTRD_tfbs	0	0.377823	134	304	185	56	304	182	33231	4016	376288	GTRD_tfbs Glucocorticoidreceptor	NA	NA	Glucocorticoidreceptor	NA	NA	Glucocorticoidreceptor_TFBS_meta_clusters_GTRD	1	469944
hyper	675	GTRD_tfbs	0	0.4408	82	304	163	78	304	182	17908	4068	391611	GTRD_tfbs c-Myb	NA	NA	c-Myb	NA	NA	c-Myb_TFBS_meta_clusters_GTRD	1	112584
hyper	192	GTRD_tfbs	0	0.396295	79	304	176	80	304	187	19117	4071	390402	GTRD_tfbs HIF-1_1	NA	NA	HIF-1_1	NA	NA	HIF-1_1_TFBS_meta_clusters_GTRD	1	132451
hyper	158	GTRD_tfbs	0	0.395702	77	304	178	83	304	188	18673	4073	390846	GTRD_tfbs GATA-3	NA	NA	GATA-3	NA	NA	GATA-3_TFBS_meta_clusters_GTRD	1	305427
hyper	454	GTRD_tfbs	0	0.413404	71	304	173	89	304	189	16546	4079	392973	GTRD_tfbs SOX-2	NA	NA	SOX-2	NA	NA	SOX-2_TFBS_meta_clusters_GTRD	1	158354
hyper	335	GTRD_tfbs	0	0.36698	89	304	191	75	304	190	23078	4061	386441	GTRD_tfbs NCoR1	NA	NA	NCoR1	NA	NA	NCoR1_TFBS_meta_clusters_GTRD	1	128354
hyper	126	GTRD_tfbs	0	0.33124	124	304	208	60	304	191	34839	4026	374680	GTRD_tfbs FOXA1	NA	NA	FOXA1	NA	NA	FOXA1_TFBS_meta_clusters_GTRD	1	1049338
hyper	541	GTRD_tfbs	0	0.398949	65	304	175	95	304	191	15707	4085	393812	GTRD_tfbs ZEB1	NA	NA	ZEB1	NA	NA	ZEB1_TFBS_meta_clusters_GTRD	1	142038
hyper	193	GTRD_tfbs	0	0.389073	69	304	182	91	304	192	17055	4081	392464	GTRD_tfbs HIF-3_1	NA	NA	HIF-3_1	NA	NA	HIF-3_1_TFBS_meta_clusters_GTRD	1	43006
hyper	86	GTRD_tfbs	0	0.361302	81	304	195	79	304	193	21385	4069	388134	GTRD_tfbs E2A	NA	NA	E2A	NA	NA	E2A_TFBS_meta_clusters_GTRD	1	108149
hyper	265	GTRD_tfbs	0	0.346687	91	304	202	72	304	193	24874	4059	384645	GTRD_tfbs JunD	NA	NA	JunD	NA	NA	JunD_TFBS_meta_clusters_GTRD	1	234799
hyper	673	GTRD_tfbs	0	0.324395	108	304	213	63	304	193	31164	4042	378355	GTRD_tfbs c-Jun	NA	NA	c-Jun	NA	NA	c-Jun_TFBS_meta_clusters_GTRD	1	281426
hyper	275	GTRD_tfbs	0	0.372236	65	304	187	95	304	195	16788	4085	392731	GTRD_tfbs KLF4	NA	NA	KLF4	NA	NA	KLF4_TFBS_meta_clusters_GTRD	1	98890
hyper	156	GTRD_tfbs	0	0.343174	77	304	203	83	304	197	21382	4073	388137	GTRD_tfbs GATA-1	NA	NA	GATA-1	NA	NA	GATA-1_TFBS_meta_clusters_GTRD	1	306146
hyper	301	GTRD_tfbs	0	0.304063	95	304	219	69	304	197	29296	4055	380223	GTRD_tfbs MLL2	NA	NA	MLL2	NA	NA	MLL2_TFBS_meta_clusters_GTRD	1	102292
hyper	468	GTRD_tfbs	0	0.326949	68	304	211	92	304	202	19854	4082	389665	GTRD_tfbs STAT5A	NA	NA	STAT5A	NA	NA	STAT5A_TFBS_meta_clusters_GTRD	1	291170
hyper	139	GTRD_tfbs	0	0.301641	78	304	223	82	304	203	24453	4072	385066	GTRD_tfbs FOXM1	NA	NA	FOXM1	NA	NA	FOXM1_TFBS_meta_clusters_GTRD	1	169309
hyper	8	GTRD_tfbs	0	0.29753	68	304	227	92	304	208	21713	4082	387806	GTRD_tfbs AP-4	NA	NA	AP-4	NA	NA	AP-4_TFBS_meta_clusters_GTRD	1	188083
hyper	312	GTRD_tfbs	0	0.356227	45	304	197	125	304	209	12226	4105	397293	GTRD_tfbs Mad3	NA	NA	Mad3	NA	NA	Mad3_TFBS_meta_clusters_GTRD	1	18199
hyper	464	GTRD_tfbs	0	0.30868	53	304	216	108	304	209	16472	4097	393047	GTRD_tfbs STAT1	NA	NA	STAT1	NA	NA	STAT1_TFBS_meta_clusters_GTRD	1	96195
hyper	40	GTRD_tfbs	0	0.29963	59	304	224	101	304	210	18806	4091	390713	GTRD_tfbs BCL-3	NA	NA	BCL-3	NA	NA	BCL-3_TFBS_meta_clusters_GTRD	1	70586
hyper	59	GTRD_tfbs	0	0.336417	47	304	207	120	304	210	13485	4103	396034	GTRD_tfbs CREM	NA	NA	CREM	NA	NA	CREM_TFBS_meta_clusters_GTRD	1	74475
hyper	674	GTRD_tfbs	0	0.30681	51	304	218	113	304	212	15960	4099	393559	GTRD_tfbs c-Maf	NA	NA	c-Maf	NA	NA	c-Maf_TFBS_meta_clusters_GTRD	1	50404
hyper	43	GTRD_tfbs	0	0.290958	58	304	233	103	304	213	19023	4092	390496	GTRD_tfbs BCL6	NA	NA	BCL6	NA	NA	BCL6_TFBS_meta_clusters_GTRD	1	89935
hyper	421	GTRD_tfbs	0	0.288799	62	304	236	98	304	213	20433	4088	389086	GTRD_tfbs RXR_1	NA	NA	RXR_1	NA	NA	RXR_1_TFBS_meta_clusters_GTRD	1	129864
hyper	625	GTRD_tfbs	0	0.338656	42	304	206	129	304	213	12001	4108	397518	GTRD_tfbs ZNF574	NA	NA	ZNF574	NA	NA	ZNF574_TFBS_meta_clusters_GTRD	1	22819
hyper	427	GTRD_tfbs	0	0.293258	46	304	231	122	304	219	15076	4104	394443	GTRD_tfbs Runx3	NA	NA	Runx3	NA	NA	Runx3_TFBS_meta_clusters_GTRD	1	67117
hyper	483	GTRD_tfbs	0	0.302829	38	304	220	137	304	220	12127	4112	397392	GTRD_tfbs TBX21	NA	NA	TBX21	NA	NA	TBX21_TFBS_meta_clusters_GTRD	1	68249
hyper	62	GTRD_tfbs	0	0.269208	48	304	252	117	304	224	17059	4102	392460	GTRD_tfbs CEBP_1	NA	NA	CEBP_1	NA	NA	C_EBP_1_TFBS_meta_clusters_GTRD	1	252678
hyper	117	GTRD_tfbs	0	0.257192	51	304	258	113	304	225	18897	4099	390622	GTRD_tfbs Elf-3	NA	NA	Elf-3	NA	NA	Elf-3_TFBS_meta_clusters_GTRD	1	127149
hyper	568	GTRD_tfbs	0	0.29458	36	304	230	145	304	226	11814	4114	397705	GTRD_tfbs ZNF193	NA	NA	ZNF193	NA	NA	ZNF193_TFBS_meta_clusters_GTRD	1	20780
hyper	365	GTRD_tfbs	0	0.27626	39	304	248	135	304	229	13596	4111	395923	GTRD_tfbs NONO	NA	NA	NONO	NA	NA	NONO_TFBS_meta_clusters_GTRD	1	24353
hyper	385	GTRD_tfbs	0	0.294932	30	304	229	153	304	229	9867	4120	399652	GTRD_tfbs POU2F2	NA	NA	POU2F2	NA	NA	POU2F2_TFBS_meta_clusters_GTRD	1	48218
hyper	245	GTRD_tfbs	0	0.290466	30	304	234	153	304	230	10015	4120	399504	GTRD_tfbs IRF-4	NA	NA	IRF-4	NA	NA	IRF-4_TFBS_meta_clusters_GTRD	1	72488
hyper	499	GTRD_tfbs	0	0.257944	42	304	257	129	304	230	15613	4108	393906	GTRD_tfbs THAP11	NA	NA	THAP11	NA	NA	THAP11_TFBS_meta_clusters_GTRD	1	36547
hyper	626	GTRD_tfbs	0	0.265558	39	304	255	135	304	231	14125	4111	395394	GTRD_tfbs ZNF580	NA	NA	ZNF580	NA	NA	ZNF580_TFBS_meta_clusters_GTRD	1	32437
hyper	16	GTRD_tfbs	0	0.285114	31	304	240	151	304	232	10532	4119	398987	GTRD_tfbs ASH-2	NA	NA	ASH-2	NA	NA	ASH-2_TFBS_meta_clusters_GTRD	1	42982
hyper	290	GTRD_tfbs	0	0.282424	30	304	245	153	304	234	10293	4120	399226	GTRD_tfbs Lyl-1	NA	NA	Lyl-1	NA	NA	Lyl-1_TFBS_meta_clusters_GTRD	1	83984
hyper	333	GTRD_tfbs	0	0.244444	38	304	265	137	304	235	14918	4112	394601	GTRD_tfbs NCoA-1	NA	NA	NCoA-1	NA	NA	NCoA-1_TFBS_meta_clusters_GTRD	1	187223
hyper	466	GTRD_tfbs	0	0.225946	46	304	284	122	304	237	19355	4104	390164	GTRD_tfbs STAT3	NA	NA	STAT3	NA	NA	STAT3_TFBS_meta_clusters_GTRD	1	162183
hyper	204	GTRD_tfbs	0	0.228927	41	304	280	133	304	239	17104	4109	392415	GTRD_tfbs HNF-4_1	NA	NA	HNF-4_1	NA	NA	HNF-4_1_TFBS_meta_clusters_GTRD	1	162682
hyper	17	GTRD_tfbs	0	0.24702	30	304	263	153	304	240	11726	4120	397793	GTRD_tfbs ATF-1	NA	NA	ATF-1	NA	NA	ATF-1_TFBS_meta_clusters_GTRD	1	62141
hyper	63	GTRD_tfbs	0	0.211182	46	304	294	122	304	240	20640	4104	388879	GTRD_tfbs CEBP_2	NA	NA	CEBP_2	NA	NA	C_EBP_2_TFBS_meta_clusters_GTRD	1	926602
hyper	277	GTRD_tfbs	0	0.241273	35	304	268	147	304	240	13945	4115	395574	GTRD_tfbs KLF6	NA	NA	KLF6	NA	NA	KLF6_TFBS_meta_clusters_GTRD	1	41987
hyper	19	GTRD_tfbs	0	0.223979	38	304	286	137	304	242	16227	4112	393292	GTRD_tfbs ATF-3	NA	NA	ATF-3	NA	NA	ATF-3_TFBS_meta_clusters_GTRD	1	130476
hyper	159	GTRD_tfbs	0	0.235862	28	304	273	158	304	245	11464	4122	398055	GTRD_tfbs GATA-4	NA	NA	GATA-4	NA	NA	GATA-4_TFBS_meta_clusters_GTRD	1	115443
hyper	426	GTRD_tfbs	0	0.233863	27	304	276	162	304	247	11155	4123	398364	GTRD_tfbs Runx2	NA	NA	Runx2	NA	NA	Runx2_TFBS_meta_clusters_GTRD	1	77577
hyper	161	GTRD_tfbs	0	0.20274	33	304	299	150	304	251	15575	4117	393944	GTRD_tfbs GATAD1	NA	NA	GATAD1	NA	NA	GATAD1_TFBS_meta_clusters_GTRD	1	30572
hyper	440	GTRD_tfbs	0	0.240962	22	304	270	182	304	252	8861	4128	400658	GTRD_tfbs SMAD5	NA	NA	SMAD5	NA	NA	SMAD5_TFBS_meta_clusters_GTRD	1	22390
hyper	531	GTRD_tfbs	0	0.221362	25	304	287	169	304	253	10913	4125	398606	GTRD_tfbs ZBTB33	NA	NA	ZBTB33	NA	NA	ZBTB33_TFBS_meta_clusters_GTRD	1	37167
hyper	339	GTRD_tfbs	0	0.23415	22	304	275	182	304	254	9113	4128	400406	GTRD_tfbs NF-1C	NA	NA	NF-1C	NA	NA	NF-1C_TFBS_meta_clusters_GTRD	1	104418
hyper	422	GTRD_tfbs	0	0.197646	28	304	305	158	305	256	13607	4122	395912	GTRD_tfbs RXR_2	NA	NA	RXR_2	NA	NA	RXR_2_TFBS_meta_clusters_GTRD	1	44452
hyper	242	GTRD_tfbs	0	0.163125	38	304	330	137	330	257	21956	4112	387563	GTRD_tfbs IRF-1	NA	NA	IRF-1	NA	NA	IRF-1_TFBS_meta_clusters_GTRD	1	87642
hyper	33	GTRD_tfbs	0	0.235685	19	304	274	197	304	258	7838	4131	401681	GTRD_tfbs B-ATF	NA	NA	B-ATF	NA	NA	B-ATF_TFBS_meta_clusters_GTRD	1	86154
hyper	95	GTRD_tfbs	0	0.218617	22	304	288	182	304	258	9745	4128	399774	GTRD_tfbs EAR2	NA	NA	EAR2	NA	NA	EAR2_TFBS_meta_clusters_GTRD	1	73559
hyper	206	GTRD_tfbs	0	0.226911	21	304	283	188	304	258	8977	4129	400542	GTRD_tfbs HOMEZ	NA	NA	HOMEZ	NA	NA	HOMEZ_TFBS_meta_clusters_GTRD	1	43388
hyper	679	GTRD_tfbs	0	0.190553	27	304	311	162	311	259	13606	4123	395913	GTRD_tfbs p66-_1	NA	NA	p66-_1	NA	NA	p66-_1_TFBS_meta_clusters_GTRD	1	67371
hyper	299	GTRD_tfbs	0	0.186005	26	304	317	166	317	262	13425	4124	396094	GTRD_tfbs MIER3	NA	NA	MIER3	NA	NA	MIER3_TFBS_meta_clusters_GTRD	1	35071
hyper	527	GTRD_tfbs	0	0.191789	24	304	310	173	310	262	12054	4126	397465	GTRD_tfbs ZBTB17	NA	NA	ZBTB17	NA	NA	ZBTB17_TFBS_meta_clusters_GTRD	1	59539
hyper	26	GTRD_tfbs	0	0.20077	20	304	300	193	304	266	9644	4130	399875	GTRD_tfbs AhR	NA	NA	AhR	NA	NA	AhR_TFBS_meta_clusters_GTRD	1	103028
hyper	300	GTRD_tfbs	0	0.214078	17	304	293	205	304	267	7719	4133	401800	GTRD_tfbs MIXL1	NA	NA	MIXL1	NA	NA	MIXL1_TFBS_meta_clusters_GTRD	1	39307
hyper	408	GTRD_tfbs	0	0.18984	21	304	313	188	313	268	10684	4129	398835	GTRD_tfbs RBP-J&#954	NA	NA	RBP-J&#954	NA	NA	RBP-J_1_TFBS_meta_clusters_GTRD	1	50204
hyper	65	GTRD_tfbs	0	0.204325	16	304	297	207	304	269	7614	4134	401905	GTRD_tfbs CEBP_4	NA	NA	CEBP_4	NA	NA	C_EBP_4_TFBS_meta_clusters_GTRD	1	55215
hyper	350	GTRD_tfbs	0	0.182218	22	304	320	182	320	269	11636	4128	397883	GTRD_tfbs NF-YC	NA	NA	NF-YC	NA	NA	NF-YC_TFBS_meta_clusters_GTRD	1	18959
hyper	451	GTRD_tfbs	0	0.204325	16	304	297	207	304	269	7614	4134	401905	GTRD_tfbs SOX-13	NA	NA	SOX-13	NA	NA	SOX-13_TFBS_meta_clusters_GTRD	1	59029
hyper	551	GTRD_tfbs	0	0.189103	20	304	314	193	314	270	10224	4130	399295	GTRD_tfbs ZGPAT	NA	NA	ZGPAT	NA	NA	ZGPAT_TFBS_meta_clusters_GTRD	1	22403
hyper	325	GTRD_tfbs	0	0.199261	15	304	303	215	304	274	7323	4135	402196	GTRD_tfbs Mxi-1	NA	NA	Mxi-1	NA	NA	Mxi-1_TFBS_meta_clusters_GTRD	1	16188
hyper	128	GTRD_tfbs	0	0.156175	22	304	340	182	340	275	13512	4128	396007	GTRD_tfbs FOXA3	NA	NA	FOXA3	NA	NA	FOXA3_TFBS_meta_clusters_GTRD	1	52250
hyper	457	GTRD_tfbs	0	0.179585	18	304	322	201	322	276	9697	4132	399822	GTRD_tfbs SOX-5	NA	NA	SOX-5	NA	NA	SOX-5_TFBS_meta_clusters_GTRD	1	44916
hyper	669	GTRD_tfbs	0	0.186561	15	304	315	215	315	278	7812	4135	401707	GTRD_tfbs ZXDC	NA	NA	ZXDC	NA	NA	ZXDC_TFBS_meta_clusters_GTRD	1	23814
hyper	272	GTRD_tfbs	0	0.17527	16	304	325	207	325	279	8849	4134	400670	GTRD_tfbs KLF16	NA	NA	KLF16	NA	NA	KLF16_TFBS_meta_clusters_GTRD	1	36465
hyper	490	GTRD_tfbs	0	0.162697	18	304	332	201	332	279	10681	4132	398838	GTRD_tfbs TEF-1	NA	NA	TEF-1	NA	NA	TEF-1_TFBS_meta_clusters_GTRD	1	118683
hyper	144	GTRD_tfbs	0	0.135686	21	304	355	188	355	282	14793	4129	394726	GTRD_tfbs FOXP1	NA	NA	FOXP1	NA	NA	FOXP1_TFBS_meta_clusters_GTRD	1	120995
hyper	154	GTRD_tfbs	0	0.167426	15	304	328	215	328	282	8686	4135	400833	GTRD_tfbs Fra-2	NA	NA	Fra-2	NA	NA	Fra-2_TFBS_meta_clusters_GTRD	1	123389
hyper	84	GTRD_tfbs	0	0.155034	16	304	343	207	343	285	9976	4134	399543	GTRD_tfbs Dp-1	NA	NA	Dp-1	NA	NA	Dp-1_TFBS_meta_clusters_GTRD	1	17708
hyper	112	GTRD_tfbs	0	0.155313	15	304	342	215	342	287	9348	4135	400171	GTRD_tfbs EVI-1	NA	NA	EVI-1	NA	NA	EVI-1_TFBS_meta_clusters_GTRD	1	80994
hyper	349	GTRD_tfbs	0	0.157936	13	304	338	232	338	291	7990	4137	401529	GTRD_tfbs NF-YB	NA	NA	NF-YB	NA	NA	NF-YB_TFBS_meta_clusters_GTRD	1	8783
hyper	636	GTRD_tfbs	0	0.159845	12	304	335	237	335	292	7298	4138	402221	GTRD_tfbs ZNF639	NA	NA	ZNF639	NA	NA	ZNF639_TFBS_meta_clusters_GTRD	1	19228
hyper	93	GTRD_tfbs	0	0.14686	13	304	349	232	349	295	8580	4137	400939	GTRD_tfbs E2F-7	NA	NA	E2F-7	NA	NA	E2F-7_TFBS_meta_clusters_GTRD	1	36206
hyper	358	GTRD_tfbs	0	0.141289	13	304	350	232	350	295	8911	4137	400608	GTRD_tfbs NKX-2.1	NA	NA	NKX-2.1	NA	NA	NKX-2.1_TFBS_meta_clusters_GTRD	1	94809
hyper	410	GTRD_tfbs	0	0.158912	10	304	337	255	337	299	6132	4140	403387	GTRD_tfbs RCoR2	NA	NA	RCoR2	NA	NA	RCoR2_TFBS_meta_clusters_GTRD	1	29143
hyper	431	GTRD_tfbs	0	0.151691	11	304	347	245	347	299	7052	4139	402467	GTRD_tfbs SEF2	NA	NA	SEF2	NA	NA	SEF2_TFBS_meta_clusters_GTRD	1	66959
hyper	276	GTRD_tfbs	0	0.0863653	16	304	391	207	391	301	17569	4134	391950	GTRD_tfbs KLF5	NA	NA	KLF5	NA	NA	KLF5_TFBS_meta_clusters_GTRD	1	50173
hyper	160	GTRD_tfbs	0	0.103066	14	304	378	223	378	302	13024	4136	396495	GTRD_tfbs GATA-6	NA	NA	GATA-6	NA	NA	GATA-6_TFBS_meta_clusters_GTRD	1	131264
hyper	618	GTRD_tfbs	0	0.131259	11	304	357	245	357	302	8128	4139	401391	GTRD_tfbs ZNF511	NA	NA	ZNF511	NA	NA	ZNF511_TFBS_meta_clusters_GTRD	1	17104
hyper	336	GTRD_tfbs	0	0.12653	10	304	361	255	361	307	7672	4140	401847	GTRD_tfbs NCoR2	NA	NA	NCoR2	NA	NA	NCoR2_TFBS_meta_clusters_GTRD	1	64585
hyper	416	GTRD_tfbs	0	0.11839	10	304	368	255	368	309	8189	4140	401330	GTRD_tfbs RFX5	NA	NA	RFX5	NA	NA	RFX5_TFBS_meta_clusters_GTRD	1	30463
hyper	18	GTRD_tfbs	0	0.0975441	11	304	380	245	380	310	10863	4139	398656	GTRD_tfbs ATF-2	NA	NA	ATF-2	NA	NA	ATF-2_TFBS_meta_clusters_GTRD	1	43872
hyper	323	GTRD_tfbs	0	0.125059	9	304	364	268	364	312	6996	4141	402523	GTRD_tfbs Mlx	NA	NA	Mlx	NA	NA	Mlx_TFBS_meta_clusters_GTRD	1	16365
hyper	418	GTRD_tfbs	0	0.128063	8	304	360	279	360	314	6085	4142	403434	GTRD_tfbs RFXANK	NA	NA	RFXANK	NA	NA	RFXANK_TFBS_meta_clusters_GTRD	1	12539
hyper	476	GTRD_tfbs	0	0.119093	8	304	366	279	366	316	6536	4142	402983	GTRD_tfbs Sp5	NA	NA	Sp5	NA	NA	Sp5_TFBS_meta_clusters_GTRD	1	28859
hyper	347	GTRD_tfbs	0	0.111655	8	304	371	279	371	318	6964	4142	402555	GTRD_tfbs NF-IL3	NA	NA	NF-IL3	NA	NA	NF-IL3_TFBS_meta_clusters_GTRD	1	59735
hyper	171	GTRD_tfbs	0	0.0924608	9	304	385	268	385	319	9406	4141	400113	GTRD_tfbs GMEB-2	NA	NA	GMEB-2	NA	NA	GMEB-2_TFBS_meta_clusters_GTRD	1	10947
hyper	180	GTRD_tfbs	0	0.0812038	9	304	392	268	392	321	10676	4141	398843	GTRD_tfbs HBP-1	NA	NA	HBP-1	NA	NA	HBP-1_TFBS_meta_clusters_GTRD	1	12116
hyper	553	GTRD_tfbs	0	0.115434	7	304	370	288	370	321	5908	4143	403611	GTRD_tfbs ZHX2	NA	NA	ZHX2	NA	NA	ZHX2_TFBS_meta_clusters_GTRD	1	10542
hyper	258	GTRD_tfbs	0	0.110261	7	304	373	288	373	322	6181	4143	403338	GTRD_tfbs JARID1A	NA	NA	JARID1A	NA	NA	JARID1A_TFBS_meta_clusters_GTRD	1	11355
hyper	355	GTRD_tfbs	0	0.109345	7	304	374	288	374	322	6232	4143	403287	GTRD_tfbs NGFI-B	NA	NA	NGFI-B	NA	NA	NGFI-B_TFBS_meta_clusters_GTRD	1	45112
hyper	264	GTRD_tfbs	0	0.0730266	8	304	395	279	395	326	10553	4142	398966	GTRD_tfbs JunB	NA	NA	JunB	NA	NA	JunB_TFBS_meta_clusters_GTRD	1	106379
hyper	545	GTRD_tfbs	0	0.0725089	7	304	396	288	396	329	9326	4143	400193	GTRD_tfbs ZFP1	NA	NA	ZFP1	NA	NA	ZFP1_TFBS_meta_clusters_GTRD	1	20404
hyper	34	GTRD_tfbs	0	0.094038	6	304	384	301	384	330	6210	4144	403309	GTRD_tfbs B-Myb	NA	NA	B-Myb	NA	NA	B-Myb_TFBS_meta_clusters_GTRD	1	18302
hyper	108	GTRD_tfbs	0	0.0762257	5	304	394	315	394	338	6380	4145	403139	GTRD_tfbs ETV4	NA	NA	ETV4	NA	NA	ETV4_TFBS_meta_clusters_GTRD	1	19059
hyper	317	GTRD_tfbs	0	0.0547147	3	304	400	343	400	349	5344	4147	404175	GTRD_tfbs MafK	NA	NA	MafK	NA	NA	MafK_TFBS_meta_clusters_GTRD	1	118221
hyper	556	GTRD_tfbs	0	0.0528307	3	304	403	343	403	350	5532	4147	403987	GTRD_tfbs ZKSCAN1	NA	NA	ZKSCAN1	NA	NA	ZKSCAN1_TFBS_meta_clusters_GTRD	1	25566
hyper	373	GTRD_tfbs	0	0.0302172	2	304	412	360	412	359	6432	4148	403087	GTRD_tfbs OVOL2	NA	NA	OVOL2	NA	NA	OVOL2_TFBS_meta_clusters_GTRD	1	16635
hyper	458	GTRD_tfbs	0	0.0192361	2	304	419	360	419	361	10014	4148	399505	GTRD_tfbs SOX-9	NA	NA	SOX-9	NA	NA	SOX-9_TFBS_meta_clusters_GTRD	1	17225
hyper	443	GTRD_tfbs	0	0.0220248	1	304	415	383	415	367	4433	4149	405086	GTRD_tfbs SMARCC1	NA	NA	SMARCC1	NA	NA	SMARCC1_TFBS_meta_clusters_GTRD	1	44004
hyper	194	GTRD_tfbs	0	0.0206399	1	304	417	383	417	368	4727	4149	404792	GTRD_tfbs HINFP	NA	NA	HINFP	NA	NA	HINFP_TFBS_meta_clusters_GTRD	1	8456
hyper	217	GTRD_tfbs	0	0.0207778	1	304	416	383	416	368	4696	4149	404823	GTRD_tfbs Hox-A5	NA	NA	Hox-A5	NA	NA	Hox-A5_TFBS_meta_clusters_GTRD	1	9080
hyper	465	GTRD_tfbs	0	0.0194212	1	304	418	383	418	368	5020	4149	404499	GTRD_tfbs STAT2	NA	NA	STAT2	NA	NA	STAT2_TFBS_meta_clusters_GTRD	1	16171
hyper	114	GTRD_tfbs	0	0.0139061	1	304	420	383	420	369	6977	4149	402542	GTRD_tfbs EVX-2	NA	NA	EVX-2	NA	NA	EVX-2_TFBS_meta_clusters_GTRD	1	58398
hyper	657	GTRD_tfbs	0	0.0117231	1	304	421	383	421	369	8250	4149	401269	GTRD_tfbs ZNF83	NA	NA	ZNF83	NA	NA	ZNF83_TFBS_meta_clusters_GTRD	1	24705
hyper	1	GTRD_tfbs	0	0	0	304	422	422	422	383	210	4150	409309	GTRD_tfbs A-Myb	NA	NA	A-Myb	NA	NA	A-Myb_TFBS_meta_clusters_GTRD	1	670
hyper	2	GTRD_tfbs	0	0	0	304	422	422	422	383	0	4150	409519	GTRD_tfbs ABF-1	NA	NA	ABF-1	NA	NA	ABF-1_TFBS_meta_clusters_GTRD	1	20
hyper	4	GTRD_tfbs	0	0	0	304	422	422	422	383	1369	4150	408150	GTRD_tfbs AEBP2	NA	NA	AEBP2	NA	NA	AEBP2_TFBS_meta_clusters_GTRD	1	2051
hyper	5	GTRD_tfbs	0	0	0	304	422	422	422	383	18	4150	409501	GTRD_tfbs ALX-4	NA	NA	ALX-4	NA	NA	ALX-4_TFBS_meta_clusters_GTRD	1	513
hyper	9	GTRD_tfbs	0	0	0	304	422	422	422	383	2299	4150	407220	GTRD_tfbs ARID1A	NA	NA	ARID1A	NA	NA	ARID1A_TFBS_meta_clusters_GTRD	1	3096
hyper	10	GTRD_tfbs	0	0	0	304	422	422	422	383	1446	4150	408073	GTRD_tfbs ARID1B	NA	NA	ARID1B	NA	NA	ARID1B_TFBS_meta_clusters_GTRD	1	5768
hyper	11	GTRD_tfbs	0	0	0	304	422	422	422	383	1641	4150	407878	GTRD_tfbs ARID2	NA	NA	ARID2	NA	NA	ARID2_TFBS_meta_clusters_GTRD	1	2216
hyper	21	GTRD_tfbs	0	0	0	304	422	422	422	383	272	4150	409247	GTRD_tfbs ATF-5	NA	NA	ATF-5	NA	NA	ATF-5_TFBS_meta_clusters_GTRD	1	2469
hyper	22	GTRD_tfbs	0	0	0	304	422	422	422	383	818	4150	408701	GTRD_tfbs ATF-6_1	NA	NA	ATF-6_1	NA	NA	ATF-6_1_TFBS_meta_clusters_GTRD	1	2211
hyper	23	GTRD_tfbs	0	0	0	304	422	422	422	383	18	4150	409501	GTRD_tfbs ATF-7	NA	NA	ATF-7	NA	NA	ATF-7_TFBS_meta_clusters_GTRD	1	32
hyper	24	GTRD_tfbs	0	0	0	304	422	422	422	383	658	4150	408861	GTRD_tfbs ATH-1	NA	NA	ATH-1	NA	NA	ATH-1_TFBS_meta_clusters_GTRD	1	486
hyper	28	GTRD_tfbs	0	0	0	304	422	422	422	383	582	4150	408937	GTRD_tfbs Arnt-2	NA	NA	Arnt-2	NA	NA	Arnt-2_TFBS_meta_clusters_GTRD	1	736
hyper	29	GTRD_tfbs	0	0	0	304	422	422	422	383	1	4150	409518	GTRD_tfbs ArntL2	NA	NA	ArntL2	NA	NA	ArntL2_TFBS_meta_clusters_GTRD	1	42
hyper	32	GTRD_tfbs	0	0	0	304	422	422	422	383	510	4150	409009	GTRD_tfbs B-ATF-3	NA	NA	B-ATF-3	NA	NA	B-ATF-3_TFBS_meta_clusters_GTRD	1	10621
hyper	35	GTRD_tfbs	0	0	0	304	422	422	422	383	2719	4150	406800	GTRD_tfbs BACH1	NA	NA	BACH1	NA	NA	BACH1_TFBS_meta_clusters_GTRD	1	8132
hyper	37	GTRD_tfbs	0	0	0	304	422	422	422	383	1212	4150	408307	GTRD_tfbs BARX-1	NA	NA	BARX-1	NA	NA	BARX-1_TFBS_meta_clusters_GTRD	1	1624
hyper	38	GTRD_tfbs	0	0	0	304	422	422	422	383	2900	4150	406619	GTRD_tfbs BARX-2	NA	NA	BARX-2	NA	NA	BARX-2_TFBS_meta_clusters_GTRD	1	2253
hyper	39	GTRD_tfbs	0	0	0	304	422	422	422	383	0	4150	409519	GTRD_tfbs BBX	NA	NA	BBX	NA	NA	BBX_TFBS_meta_clusters_GTRD	1	11
hyper	42	GTRD_tfbs	0	0	0	304	422	422	422	383	30	4150	409489	GTRD_tfbs BCL11B	NA	NA	BCL11B	NA	NA	BCL11B_TFBS_meta_clusters_GTRD	1	41
hyper	44	GTRD_tfbs	0	0	0	304	422	422	422	383	781	4150	408738	GTRD_tfbs BarH-L1	NA	NA	BarH-L1	NA	NA	BarH-L1_TFBS_meta_clusters_GTRD	1	822
hyper	45	GTRD_tfbs	0	0	0	304	422	422	422	383	94	4150	409425	GTRD_tfbs CASZ1	NA	NA	CASZ1	NA	NA	CASZ1_TFBS_meta_clusters_GTRD	1	587
hyper	46	GTRD_tfbs	0	0	0	304	422	422	422	383	39	4150	409480	GTRD_tfbs CDC5L	NA	NA	CDC5L	NA	NA	CDC5L_TFBS_meta_clusters_GTRD	1	544
hyper	47	GTRD_tfbs	0	0	0	304	422	422	422	383	7	4150	409512	GTRD_tfbs CDX-1	NA	NA	CDX-1	NA	NA	CDX-1_TFBS_meta_clusters_GTRD	1	266
hyper	49	GTRD_tfbs	0	0	0	304	422	422	422	383	81	4150	409438	GTRD_tfbs CIC	NA	NA	CIC	NA	NA	CIC_TFBS_meta_clusters_GTRD	1	186
hyper	53	GTRD_tfbs	0	0	0	304	422	422	422	383	35	4150	409484	GTRD_tfbs CP2	NA	NA	CP2	NA	NA	CP2_TFBS_meta_clusters_GTRD	1	284
hyper	54	GTRD_tfbs	0	0	0	304	422	422	422	383	2	4150	409517	GTRD_tfbs CREB-3L1	NA	NA	CREB-3L1	NA	NA	CREB-3L1_TFBS_meta_clusters_GTRD	1	374
hyper	55	GTRD_tfbs	0	0	0	304	422	422	422	383	89	4150	409430	GTRD_tfbs CREB-3L2	NA	NA	CREB-3L2	NA	NA	CREB-3L2_TFBS_meta_clusters_GTRD	1	100
hyper	56	GTRD_tfbs	0	0	0	304	422	422	422	383	1389	4150	408130	GTRD_tfbs CREB-3L4	NA	NA	CREB-3L4	NA	NA	CREB-3L4_TFBS_meta_clusters_GTRD	1	3418
hyper	57	GTRD_tfbs	0	0	0	304	422	422	422	383	6	4150	409513	GTRD_tfbs CREBL2	NA	NA	CREBL2	NA	NA	CREBL2_TFBS_meta_clusters_GTRD	1	343
hyper	66	GTRD_tfbs	0	0	0	304	422	422	422	383	11	4150	409508	GTRD_tfbs CEBP_5	NA	NA	CEBP_5	NA	NA	C_EBP_5_TFBS_meta_clusters_GTRD	1	569
hyper	67	GTRD_tfbs	0	0	0	304	422	422	422	383	166	4150	409353	GTRD_tfbs Cux-1	NA	NA	Cux-1	NA	NA	Cux-1_TFBS_meta_clusters_GTRD	1	3344
hyper	68	GTRD_tfbs	0	0	0	304	422	422	422	383	1141	4150	408378	GTRD_tfbs DBP	NA	NA	DBP	NA	NA	DBP_TFBS_meta_clusters_GTRD	1	1261
hyper	69	GTRD_tfbs	0	0	0	304	422	422	422	383	17	4150	409502	GTRD_tfbs DDIT3	NA	NA	DDIT3	NA	NA	DDIT3_TFBS_meta_clusters_GTRD	1	83
hyper	72	GTRD_tfbs	0	0	0	304	422	422	422	383	2	4150	409517	GTRD_tfbs DEC2	NA	NA	DEC2	NA	NA	DEC2_TFBS_meta_clusters_GTRD	1	69
hyper	73	GTRD_tfbs	0	0	0	304	422	422	422	383	6661	4150	402858	GTRD_tfbs DLX-1	NA	NA	DLX-1	NA	NA	DLX-1_TFBS_meta_clusters_GTRD	1	7791
hyper	74	GTRD_tfbs	0	0	0	304	422	422	422	383	131	4150	409388	GTRD_tfbs DLX-2	NA	NA	DLX-2	NA	NA	DLX-2_TFBS_meta_clusters_GTRD	1	3850
hyper	75	GTRD_tfbs	0	0	0	304	422	422	422	383	981	4150	408538	GTRD_tfbs DLX-4	NA	NA	DLX-4	NA	NA	DLX-4_TFBS_meta_clusters_GTRD	1	1936
hyper	76	GTRD_tfbs	0	0	0	304	422	422	422	383	236	4150	409283	GTRD_tfbs DLX-6	NA	NA	DLX-6	NA	NA	DLX-6_TFBS_meta_clusters_GTRD	1	684
hyper	78	GTRD_tfbs	0	0	0	304	422	422	422	383	350	4150	409169	GTRD_tfbs DMRT1	NA	NA	DMRT1	NA	NA	DMRT1_TFBS_meta_clusters_GTRD	1	1340
hyper	79	GTRD_tfbs	0	0	0	304	422	422	422	383	2	4150	409517	GTRD_tfbs DMRT2	NA	NA	DMRT2	NA	NA	DMRT2_TFBS_meta_clusters_GTRD	1	18
hyper	80	GTRD_tfbs	0	0	0	304	422	422	422	383	503	4150	409016	GTRD_tfbs DNMT3A	NA	NA	DNMT3A	NA	NA	DNMT3A_TFBS_meta_clusters_GTRD	1	2779
hyper	83	GTRD_tfbs	0	0	0	304	422	422	422	383	6	4150	409513	GTRD_tfbs DbpA	NA	NA	DbpA	NA	NA	DbpA_TFBS_meta_clusters_GTRD	1	111
hyper	85	GTRD_tfbs	0	0	0	304	422	422	422	383	6	4150	409513	GTRD_tfbs Dp-2	NA	NA	Dp-2	NA	NA	Dp-2_TFBS_meta_clusters_GTRD	1	16
hyper	88	GTRD_tfbs	0	0	0	304	422	422	422	383	1779	4150	407740	GTRD_tfbs E2F-2	NA	NA	E2F-2	NA	NA	E2F-2_TFBS_meta_clusters_GTRD	1	4371
hyper	91	GTRD_tfbs	0	0	0	304	422	422	422	383	168	4150	409351	GTRD_tfbs E2F-5	NA	NA	E2F-5	NA	NA	E2F-5_TFBS_meta_clusters_GTRD	1	3447
hyper	94	GTRD_tfbs	0	0	0	304	422	422	422	383	8341	4150	401178	GTRD_tfbs E2F-8	NA	NA	E2F-8	NA	NA	E2F-8_TFBS_meta_clusters_GTRD	1	8373
hyper	102	GTRD_tfbs	0	0	0	304	422	422	422	383	56	4150	409463	GTRD_tfbs EMX-1	NA	NA	EMX-1	NA	NA	EMX-1_TFBS_meta_clusters_GTRD	1	447
hyper	104	GTRD_tfbs	0	0	0	304	422	422	422	383	249	4150	409270	GTRD_tfbs ERF	NA	NA	ERF	NA	NA	ERF_TFBS_meta_clusters_GTRD	1	296
hyper	109	GTRD_tfbs	0	0	0	304	422	422	422	383	2684	4150	406835	GTRD_tfbs ETV5	NA	NA	ETV5	NA	NA	ETV5_TFBS_meta_clusters_GTRD	1	6475
hyper	111	GTRD_tfbs	0	0	0	304	422	422	422	383	5446	4150	404073	GTRD_tfbs ETV7	NA	NA	ETV7	NA	NA	ETV7_TFBS_meta_clusters_GTRD	1	9833
hyper	113	GTRD_tfbs	0	0	0	304	422	422	422	383	0	4150	409519	GTRD_tfbs EVX-1	NA	NA	EVX-1	NA	NA	EVX-1_TFBS_meta_clusters_GTRD	1	86
hyper	116	GTRD_tfbs	0	0	0	304	422	422	422	383	1479	4150	408040	GTRD_tfbs Elf-2	NA	NA	Elf-2	NA	NA	Elf-2_TFBS_meta_clusters_GTRD	1	1149
hyper	118	GTRD_tfbs	0	0	0	304	422	422	422	383	2	4150	409517	GTRD_tfbs Elf-4	NA	NA	Elf-4	NA	NA	Elf-4_TFBS_meta_clusters_GTRD	1	9
hyper	124	GTRD_tfbs	0	0	0	304	422	422	422	383	1427	4150	408092	GTRD_tfbs FEV	NA	NA	FEV	NA	NA	FEV_TFBS_meta_clusters_GTRD	1	2783
hyper	129	GTRD_tfbs	0	0	0	304	422	422	422	383	43	4150	409476	GTRD_tfbs FOXC1	NA	NA	FOXC1	NA	NA	FOXC1_TFBS_meta_clusters_GTRD	1	1064
hyper	130	GTRD_tfbs	0	0	0	304	422	422	422	383	1116	4150	408403	GTRD_tfbs FOXD2	NA	NA	FOXD2	NA	NA	FOXD2_TFBS_meta_clusters_GTRD	1	2210
hyper	131	GTRD_tfbs	0	0	0	304	422	422	422	383	83	4150	409436	GTRD_tfbs FOXD3	NA	NA	FOXD3	NA	NA	FOXD3_TFBS_meta_clusters_GTRD	1	190
hyper	132	GTRD_tfbs	0	0	0	304	422	422	422	383	3	4150	409516	GTRD_tfbs FOXF1	NA	NA	FOXF1	NA	NA	FOXF1_TFBS_meta_clusters_GTRD	1	239
hyper	133	GTRD_tfbs	0	0	0	304	422	422	422	383	4	4150	409515	GTRD_tfbs FOXF2	NA	NA	FOXF2	NA	NA	FOXF2_TFBS_meta_clusters_GTRD	1	237
hyper	134	GTRD_tfbs	0	0	0	304	422	422	422	383	311	4150	409208	GTRD_tfbs FOXG1	NA	NA	FOXG1	NA	NA	FOXG1_TFBS_meta_clusters_GTRD	1	500
hyper	138	GTRD_tfbs	0	0	0	304	422	422	422	383	0	4150	409519	GTRD_tfbs FOXK2	NA	NA	FOXK2	NA	NA	FOXK2_TFBS_meta_clusters_GTRD	1	14
hyper	140	GTRD_tfbs	0	0	0	304	422	422	422	383	214	4150	409305	GTRD_tfbs FOXN3	NA	NA	FOXN3	NA	NA	FOXN3_TFBS_meta_clusters_GTRD	1	232
hyper	143	GTRD_tfbs	0	0	0	304	422	422	422	383	30	4150	409489	GTRD_tfbs FOXO4	NA	NA	FOXO4	NA	NA	FOXO4_TFBS_meta_clusters_GTRD	1	237
hyper	147	GTRD_tfbs	0	0	0	304	422	422	422	383	17	4150	409502	GTRD_tfbs FOXQ1	NA	NA	FOXQ1	NA	NA	FOXQ1_TFBS_meta_clusters_GTRD	1	17
hyper	148	GTRD_tfbs	0	0	0	304	422	422	422	383	312	4150	409207	GTRD_tfbs FOXR2	NA	NA	FOXR2	NA	NA	FOXR2_TFBS_meta_clusters_GTRD	1	340
hyper	149	GTRD_tfbs	0	0	0	304	422	422	422	383	14	4150	409505	GTRD_tfbs FTZ-F1	NA	NA	FTZ-F1	NA	NA	FTZ-F1_TFBS_meta_clusters_GTRD	1	196
hyper	150	GTRD_tfbs	0	0	0	304	422	422	422	383	0	4150	409519	GTRD_tfbs Fer3L	NA	NA	Fer3L	NA	NA	Fer3L_TFBS_meta_clusters_GTRD	1	1
hyper	162	GTRD_tfbs	0	0	0	304	422	422	422	383	243	4150	409276	GTRD_tfbs GFI1B	NA	NA	GFI1B	NA	NA	GFI1B_TFBS_meta_clusters_GTRD	1	3014
hyper	163	GTRD_tfbs	0	0	0	304	422	422	422	383	28	4150	409491	GTRD_tfbs GLI1	NA	NA	GLI1	NA	NA	GLI1_TFBS_meta_clusters_GTRD	1	1110
hyper	164	GTRD_tfbs	0	0	0	304	422	422	422	383	5844	4150	403675	GTRD_tfbs GLI2	NA	NA	GLI2	NA	NA	GLI2_TFBS_meta_clusters_GTRD	1	8479
hyper	165	GTRD_tfbs	0	0	0	304	422	422	422	383	259	4150	409260	GTRD_tfbs GLI3	NA	NA	GLI3	NA	NA	GLI3_TFBS_meta_clusters_GTRD	1	426
hyper	168	GTRD_tfbs	0	0	0	304	422	422	422	383	24	4150	409495	GTRD_tfbs GLIS2	NA	NA	GLIS2	NA	NA	GLIS2_TFBS_meta_clusters_GTRD	1	69
hyper	169	GTRD_tfbs	0	0	0	304	422	422	422	383	163	4150	409356	GTRD_tfbs GLIS3	NA	NA	GLIS3	NA	NA	GLIS3_TFBS_meta_clusters_GTRD	1	283
hyper	170	GTRD_tfbs	0	0	0	304	422	422	422	383	1959	4150	407560	GTRD_tfbs GMEB-1	NA	NA	GMEB-1	NA	NA	GMEB-1_TFBS_meta_clusters_GTRD	1	1959
hyper	172	GTRD_tfbs	0	0	0	304	422	422	422	383	1726	4150	407793	GTRD_tfbs GRH-L1	NA	NA	GRH-L1	NA	NA	GRH-L1_TFBS_meta_clusters_GTRD	1	3647
hyper	175	GTRD_tfbs	0	0	0	304	422	422	422	383	18	4150	409501	GTRD_tfbs GTF3A	NA	NA	GTF3A	NA	NA	GTF3A_TFBS_meta_clusters_GTRD	1	223
hyper	176	GTRD_tfbs	0	0	0	304	422	422	422	383	0	4150	409519	GTRD_tfbs GZF1	NA	NA	GZF1	NA	NA	GZF1_TFBS_meta_clusters_GTRD	1	250
hyper	178	GTRD_tfbs	0	0	0	304	422	422	422	383	63	4150	409456	GTRD_tfbs HAND-1	NA	NA	HAND-1	NA	NA	HAND-1_TFBS_meta_clusters_GTRD	1	145
hyper	181	GTRD_tfbs	0	0	0	304	422	422	422	383	0	4150	409519	GTRD_tfbs HEN1	NA	NA	HEN1	NA	NA	HEN1_TFBS_meta_clusters_GTRD	1	38
hyper	182	GTRD_tfbs	0	0	0	304	422	422	422	383	2088	4150	407431	GTRD_tfbs HES-1	NA	NA	HES-1	NA	NA	HES-1_TFBS_meta_clusters_GTRD	1	92640
hyper	183	GTRD_tfbs	0	0	0	304	422	422	422	383	848	4150	408671	GTRD_tfbs HES-2	NA	NA	HES-2	NA	NA	HES-2_TFBS_meta_clusters_GTRD	1	15779
hyper	184	GTRD_tfbs	0	0	0	304	422	422	422	383	394	4150	409125	GTRD_tfbs HES-4	NA	NA	HES-4	NA	NA	HES-4_TFBS_meta_clusters_GTRD	1	411
hyper	185	GTRD_tfbs	0	0	0	304	422	422	422	383	0	4150	409519	GTRD_tfbs HES-5	NA	NA	HES-5	NA	NA	HES-5_TFBS_meta_clusters_GTRD	1	68
hyper	186	GTRD_tfbs	0	0	0	304	422	422	422	383	0	4150	409519	GTRD_tfbs HES-7	NA	NA	HES-7	NA	NA	HES-7_TFBS_meta_clusters_GTRD	1	117
hyper	187	GTRD_tfbs	0	0	0	304	422	422	422	383	0	4150	409519	GTRD_tfbs HESX-1	NA	NA	HESX-1	NA	NA	HESX-1_TFBS_meta_clusters_GTRD	1	8
hyper	188	GTRD_tfbs	0	0	0	304	422	422	422	383	3	4150	409516	GTRD_tfbs HEY-1	NA	NA	HEY-1	NA	NA	HEY-1_TFBS_meta_clusters_GTRD	1	235
hyper	189	GTRD_tfbs	0	0	0	304	422	422	422	383	4623	4150	404896	GTRD_tfbs HEYL	NA	NA	HEYL	NA	NA	HEYL_TFBS_meta_clusters_GTRD	1	7999
hyper	190	GTRD_tfbs	0	0	0	304	422	422	422	383	939	4150	408580	GTRD_tfbs HHEX	NA	NA	HHEX	NA	NA	HHEX_TFBS_meta_clusters_GTRD	1	6290
hyper	191	GTRD_tfbs	0	0	0	304	422	422	422	383	0	4150	409519	GTRD_tfbs HIC2	NA	NA	HIC2	NA	NA	HIC2_TFBS_meta_clusters_GTRD	1	151
hyper	195	GTRD_tfbs	0	0	0	304	422	422	422	383	43	4150	409476	GTRD_tfbs HIV-EP1	NA	NA	HIV-EP1	NA	NA	HIV-EP1_TFBS_meta_clusters_GTRD	1	390
hyper	196	GTRD_tfbs	0	0	0	304	422	422	422	383	5	4150	409514	GTRD_tfbs HIV-EP3	NA	NA	HIV-EP3	NA	NA	HIV-EP3_TFBS_meta_clusters_GTRD	1	9
hyper	201	GTRD_tfbs	0	0	0	304	422	422	422	383	3	4150	409516	GTRD_tfbs HMGA1	NA	NA	HMGA1	NA	NA	HMGA1_TFBS_meta_clusters_GTRD	1	76
hyper	202	GTRD_tfbs	0	0	0	304	422	422	422	383	817	4150	408702	GTRD_tfbs HNF-1_1	NA	NA	HNF-1_1	NA	NA	HNF-1_1_TFBS_meta_clusters_GTRD	1	9525
hyper	208	GTRD_tfbs	0	0	0	304	422	422	422	383	122	4150	409397	GTRD_tfbs HSF2	NA	NA	HSF2	NA	NA	HSF2_TFBS_meta_clusters_GTRD	1	641
hyper	209	GTRD_tfbs	0	0	0	304	422	422	422	383	27	4150	409492	GTRD_tfbs HSF4	NA	NA	HSF4	NA	NA	HSF4_TFBS_meta_clusters_GTRD	1	85
hyper	211	GTRD_tfbs	0	0	0	304	422	422	422	383	203	4150	409316	GTRD_tfbs Hox-A10	NA	NA	Hox-A10	NA	NA	Hox-A10_TFBS_meta_clusters_GTRD	1	306
hyper	212	GTRD_tfbs	0	0	0	304	422	422	422	383	1	4150	409518	GTRD_tfbs Hox-A11	NA	NA	Hox-A11	NA	NA	Hox-A11_TFBS_meta_clusters_GTRD	1	9
hyper	213	GTRD_tfbs	0	0	0	304	422	422	422	383	44	4150	409475	GTRD_tfbs Hox-A13	NA	NA	Hox-A13	NA	NA	Hox-A13_TFBS_meta_clusters_GTRD	1	182
hyper	214	GTRD_tfbs	0	0	0	304	422	422	422	383	1573	4150	407946	GTRD_tfbs Hox-A1	NA	NA	Hox-A1	NA	NA	Hox-A1_TFBS_meta_clusters_GTRD	1	1991
hyper	215	GTRD_tfbs	0	0	0	304	422	422	422	383	817	4150	408702	GTRD_tfbs Hox-A2	NA	NA	Hox-A2	NA	NA	Hox-A2_TFBS_meta_clusters_GTRD	1	9480
hyper	216	GTRD_tfbs	0	0	0	304	422	422	422	383	2356	4150	407163	GTRD_tfbs Hox-A4	NA	NA	Hox-A4	NA	NA	Hox-A4_TFBS_meta_clusters_GTRD	1	8279
hyper	218	GTRD_tfbs	0	0	0	304	422	422	422	383	4133	4150	405386	GTRD_tfbs Hox-A6	NA	NA	Hox-A6	NA	NA	Hox-A6_TFBS_meta_clusters_GTRD	1	12479
hyper	219	GTRD_tfbs	0	0	0	304	422	422	422	383	38	4150	409481	GTRD_tfbs Hox-A7	NA	NA	Hox-A7	NA	NA	Hox-A7_TFBS_meta_clusters_GTRD	1	95
hyper	220	GTRD_tfbs	0	0	0	304	422	422	422	383	473	4150	409046	GTRD_tfbs Hox-A9	NA	NA	Hox-A9	NA	NA	Hox-A9_TFBS_meta_clusters_GTRD	1	45500
hyper	222	GTRD_tfbs	0	0	0	304	422	422	422	383	0	4150	409519	GTRD_tfbs Hox-B1	NA	NA	Hox-B1	NA	NA	Hox-B1_TFBS_meta_clusters_GTRD	1	3
hyper	223	GTRD_tfbs	0	0	0	304	422	422	422	383	9	4150	409510	GTRD_tfbs Hox-B2	NA	NA	Hox-B2	NA	NA	Hox-B2_TFBS_meta_clusters_GTRD	1	67
hyper	224	GTRD_tfbs	0	0	0	304	422	422	422	383	247	4150	409272	GTRD_tfbs Hox-B4	NA	NA	Hox-B4	NA	NA	Hox-B4_TFBS_meta_clusters_GTRD	1	393
hyper	225	GTRD_tfbs	0	0	0	304	422	422	422	383	0	4150	409519	GTRD_tfbs Hox-B5	NA	NA	Hox-B5	NA	NA	Hox-B5_TFBS_meta_clusters_GTRD	1	13
hyper	226	GTRD_tfbs	0	0	0	304	422	422	422	383	246	4150	409273	GTRD_tfbs Hox-B6	NA	NA	Hox-B6	NA	NA	Hox-B6_TFBS_meta_clusters_GTRD	1	284
hyper	227	GTRD_tfbs	0	0	0	304	422	422	422	383	33	4150	409486	GTRD_tfbs Hox-B7	NA	NA	Hox-B7	NA	NA	Hox-B7_TFBS_meta_clusters_GTRD	1	213
hyper	228	GTRD_tfbs	0	0	0	304	422	422	422	383	13	4150	409506	GTRD_tfbs Hox-B8	NA	NA	Hox-B8	NA	NA	Hox-B8_TFBS_meta_clusters_GTRD	1	33
hyper	230	GTRD_tfbs	0	0	0	304	422	422	422	383	44	4150	409475	GTRD_tfbs Hox-C13	NA	NA	Hox-C13	NA	NA	Hox-C13_TFBS_meta_clusters_GTRD	1	126
hyper	231	GTRD_tfbs	0	0	0	304	422	422	422	383	506	4150	409013	GTRD_tfbs Hox-C6	NA	NA	Hox-C6	NA	NA	Hox-C6_TFBS_meta_clusters_GTRD	1	709
hyper	232	GTRD_tfbs	0	0	0	304	422	422	422	383	2808	4150	406711	GTRD_tfbs Hox-C8	NA	NA	Hox-C8	NA	NA	Hox-C8_TFBS_meta_clusters_GTRD	1	4622
hyper	234	GTRD_tfbs	0	0	0	304	422	422	422	383	61	4150	409458	GTRD_tfbs Hox-D11	NA	NA	Hox-D11	NA	NA	Hox-D11_TFBS_meta_clusters_GTRD	1	95
hyper	236	GTRD_tfbs	0	0	0	304	422	422	422	383	0	4150	409519	GTRD_tfbs Hox-D13	NA	NA	Hox-D13	NA	NA	Hox-D13_TFBS_meta_clusters_GTRD	1	6
hyper	237	GTRD_tfbs	0	0	0	304	422	422	422	383	48	4150	409471	GTRD_tfbs Hox-D1	NA	NA	Hox-D1	NA	NA	Hox-D1_TFBS_meta_clusters_GTRD	1	1771
hyper	238	GTRD_tfbs	0	0	0	304	422	422	422	383	0	4150	409519	GTRD_tfbs Hox-D4	NA	NA	Hox-D4	NA	NA	Hox-D4_TFBS_meta_clusters_GTRD	1	16
hyper	239	GTRD_tfbs	0	0	0	304	422	422	422	383	0	4150	409519	GTRD_tfbs Hox-D9	NA	NA	Hox-D9	NA	NA	Hox-D9_TFBS_meta_clusters_GTRD	1	4
hyper	241	GTRD_tfbs	0	0	0	304	422	422	422	383	0	4150	409519	GTRD_tfbs IKZF5	NA	NA	IKZF5	NA	NA	IKZF5_TFBS_meta_clusters_GTRD	1	1
hyper	246	GTRD_tfbs	0	0	0	304	422	422	422	383	2	4150	409517	GTRD_tfbs IRF-5	NA	NA	IRF-5	NA	NA	IRF-5_TFBS_meta_clusters_GTRD	1	322
hyper	247	GTRD_tfbs	0	0	0	304	422	422	422	383	0	4150	409519	GTRD_tfbs IRF-8	NA	NA	IRF-8	NA	NA	IRF-8_TFBS_meta_clusters_GTRD	1	41
hyper	248	GTRD_tfbs	0	0	0	304	422	422	422	383	125	4150	409394	GTRD_tfbs IRF-9	NA	NA	IRF-9	NA	NA	IRF-9_TFBS_meta_clusters_GTRD	1	207
hyper	249	GTRD_tfbs	0	0	0	304	422	422	422	383	166	4150	409353	GTRD_tfbs IRX-2	NA	NA	IRX-2	NA	NA	IRX-2_TFBS_meta_clusters_GTRD	1	952
hyper	250	GTRD_tfbs	0	0	0	304	422	422	422	383	21	4150	409498	GTRD_tfbs IRX-3	NA	NA	IRX-3	NA	NA	IRX-3_TFBS_meta_clusters_GTRD	1	70
hyper	251	GTRD_tfbs	0	0	0	304	422	422	422	383	0	4150	409519	GTRD_tfbs IRX-5	NA	NA	IRX-5	NA	NA	IRX-5_TFBS_meta_clusters_GTRD	1	42
hyper	252	GTRD_tfbs	0	0	0	304	422	422	422	383	260	4150	409259	GTRD_tfbs ISL-1	NA	NA	ISL-1	NA	NA	ISL-1_TFBS_meta_clusters_GTRD	1	5285
hyper	253	GTRD_tfbs	0	0	0	304	422	422	422	383	0	4150	409519	GTRD_tfbs ISL-2	NA	NA	ISL-2	NA	NA	ISL-2_TFBS_meta_clusters_GTRD	1	50
hyper	254	GTRD_tfbs	0	0	0	304	422	422	422	383	1416	4150	408103	GTRD_tfbs Id1	NA	NA	Id1	NA	NA	Id1_TFBS_meta_clusters_GTRD	1	7202
hyper	255	GTRD_tfbs	0	0	0	304	422	422	422	383	995	4150	408524	GTRD_tfbs Id2	NA	NA	Id2	NA	NA	Id2_TFBS_meta_clusters_GTRD	1	3371
hyper	256	GTRD_tfbs	0	0	0	304	422	422	422	383	3870	4150	405649	GTRD_tfbs Id3	NA	NA	Id3	NA	NA	Id3_TFBS_meta_clusters_GTRD	1	7418
hyper	257	GTRD_tfbs	0	0	0	304	422	422	422	383	0	4150	409519	GTRD_tfbs Id4	NA	NA	Id4	NA	NA	Id4_TFBS_meta_clusters_GTRD	1	108
hyper	263	GTRD_tfbs	0	0	0	304	422	422	422	383	49	4150	409470	GTRD_tfbs JDP-2	NA	NA	JDP-2	NA	NA	JDP-2_TFBS_meta_clusters_GTRD	1	616
hyper	266	GTRD_tfbs	0	0	0	304	422	422	422	383	825	4150	408694	GTRD_tfbs KAT5	NA	NA	KAT5	NA	NA	KAT5_TFBS_meta_clusters_GTRD	1	1118
hyper	270	GTRD_tfbs	0	0	0	304	422	422	422	383	0	4150	409519	GTRD_tfbs KLF13	NA	NA	KLF13	NA	NA	KLF13_TFBS_meta_clusters_GTRD	1	3
hyper	274	GTRD_tfbs	0	0	0	304	422	422	422	383	841	4150	408678	GTRD_tfbs KLF3	NA	NA	KLF3	NA	NA	KLF3_TFBS_meta_clusters_GTRD	1	2101
hyper	282	GTRD_tfbs	0	0	0	304	422	422	422	383	5185	4150	404334	GTRD_tfbs LXR_1	NA	NA	LXR_1	NA	NA	LXR_1_TFBS_meta_clusters_GTRD	1	47652
hyper	283	GTRD_tfbs	0	0	0	304	422	422	422	383	2632	4150	406887	GTRD_tfbs LXR_2	NA	NA	LXR_2	NA	NA	LXR_2_TFBS_meta_clusters_GTRD	1	16236
hyper	284	GTRD_tfbs	0	0	0	304	422	422	422	383	744	4150	408775	GTRD_tfbs Lhx2	NA	NA	Lhx2	NA	NA	Lhx2_TFBS_meta_clusters_GTRD	1	5376
hyper	285	GTRD_tfbs	0	0	0	304	422	422	422	383	26	4150	409493	GTRD_tfbs Lhx3	NA	NA	Lhx3	NA	NA	Lhx3_TFBS_meta_clusters_GTRD	1	108
hyper	286	GTRD_tfbs	0	0	0	304	422	422	422	383	6	4150	409513	GTRD_tfbs Lhx4	NA	NA	Lhx4	NA	NA	Lhx4_TFBS_meta_clusters_GTRD	1	662
hyper	287	GTRD_tfbs	0	0	0	304	422	422	422	383	1	4150	409518	GTRD_tfbs Lhx5	NA	NA	Lhx5	NA	NA	Lhx5_TFBS_meta_clusters_GTRD	1	123
hyper	288	GTRD_tfbs	0	0	0	304	422	422	422	383	1	4150	409518	GTRD_tfbs Lhx6	NA	NA	Lhx6	NA	NA	Lhx6_TFBS_meta_clusters_GTRD	1	34
hyper	289	GTRD_tfbs	0	0	0	304	422	422	422	383	21	4150	409498	GTRD_tfbs Lmx-1_2	NA	NA	Lmx-1_2	NA	NA	Lmx-1_2_TFBS_meta_clusters_GTRD	1	325
hyper	296	GTRD_tfbs	0	0	0	304	422	422	422	383	17	4150	409502	GTRD_tfbs MEF-2D	NA	NA	MEF-2D	NA	NA	MEF-2D_TFBS_meta_clusters_GTRD	1	109
hyper	297	GTRD_tfbs	0	0	0	304	422	422	422	383	2	4150	409517	GTRD_tfbs MEOX-2	NA	NA	MEOX-2	NA	NA	MEOX-2_TFBS_meta_clusters_GTRD	1	92
hyper	303	GTRD_tfbs	0	0	0	304	422	422	422	383	5	4150	409514	GTRD_tfbs MNX1	NA	NA	MNX1	NA	NA	MNX1_TFBS_meta_clusters_GTRD	1	223
hyper	304	GTRD_tfbs	0	0	0	304	422	422	422	383	119	4150	409400	GTRD_tfbs MSX-1	NA	NA	MSX-1	NA	NA	MSX-1_TFBS_meta_clusters_GTRD	1	735
hyper	305	GTRD_tfbs	0	0	0	304	422	422	422	383	11	4150	409508	GTRD_tfbs MSX-2	NA	NA	MSX-2	NA	NA	MSX-2_TFBS_meta_clusters_GTRD	1	32
hyper	311	GTRD_tfbs	0	0	0	304	422	422	422	383	201	4150	409318	GTRD_tfbs Mad1	NA	NA	Mad1	NA	NA	Mad1_TFBS_meta_clusters_GTRD	1	1081
hyper	316	GTRD_tfbs	0	0	0	304	422	422	422	383	66	4150	409453	GTRD_tfbs MafG	NA	NA	MafG	NA	NA	MafG_TFBS_meta_clusters_GTRD	1	743
hyper	319	GTRD_tfbs	0	0	0	304	422	422	422	383	906	4150	408613	GTRD_tfbs Meis1	NA	NA	Meis1	NA	NA	Meis1_TFBS_meta_clusters_GTRD	1	17832
hyper	320	GTRD_tfbs	0	0	0	304	422	422	422	383	145	4150	409374	GTRD_tfbs Meis2	NA	NA	Meis2	NA	NA	Meis2_TFBS_meta_clusters_GTRD	1	826
hyper	322	GTRD_tfbs	0	0	0	304	422	422	422	383	0	4150	409519	GTRD_tfbs Mineralocorticoidreceptor	NA	NA	Mineralocorticoidreceptor	NA	NA	Mineralocorticoidreceptor_TFBS_meta_clusters_GTRD	1	61
hyper	324	GTRD_tfbs	0	0	0	304	422	422	422	383	8515	4150	401004	GTRD_tfbs Mnt	NA	NA	Mnt	NA	NA	Mnt_TFBS_meta_clusters_GTRD	1	9209
hyper	327	GTRD_tfbs	0	0	0	304	422	422	422	383	17	4150	409502	GTRD_tfbs Myf-6	NA	NA	Myf-6	NA	NA	Myf-6_TFBS_meta_clusters_GTRD	1	456
hyper	331	GTRD_tfbs	0	0	0	304	422	422	422	383	12	4150	409507	GTRD_tfbs NANOGP8	NA	NA	NANOGP8	NA	NA	NANOGP8_TFBS_meta_clusters_GTRD	1	32
hyper	334	GTRD_tfbs	0	0	0	304	422	422	422	383	65	4150	409454	GTRD_tfbs NCoA-3	NA	NA	NCoA-3	NA	NA	NCoA-3_TFBS_meta_clusters_GTRD	1	149
hyper	338	GTRD_tfbs	0	0	0	304	422	422	422	383	14	4150	409505	GTRD_tfbs NF-1B	NA	NA	NF-1B	NA	NA	NF-1B_TFBS_meta_clusters_GTRD	1	385
hyper	343	GTRD_tfbs	0	0	0	304	422	422	422	383	1	4150	409518	GTRD_tfbs NF-E2L1	NA	NA	NF-E2L1	NA	NA	NF-E2L1_TFBS_meta_clusters_GTRD	1	68
hyper	345	GTRD_tfbs	0	0	0	304	422	422	422	383	11	4150	409508	GTRD_tfbs NF-E2L3	NA	NA	NF-E2L3	NA	NA	NF-E2L3_TFBS_meta_clusters_GTRD	1	390
hyper	351	GTRD_tfbs	0	0	0	304	422	422	422	383	4102	4150	405417	GTRD_tfbs NFAT5	NA	NA	NFAT5	NA	NA	NFAT5_TFBS_meta_clusters_GTRD	1	3879
hyper	354	GTRD_tfbs	0	0	0	304	422	422	422	383	1	4150	409518	GTRD_tfbs NFATc4	NA	NA	NFATc4	NA	NA	NFATc4_TFBS_meta_clusters_GTRD	1	145
hyper	357	GTRD_tfbs	0	0	0	304	422	422	422	383	37	4150	409482	GTRD_tfbs NGN-3	NA	NA	NGN-3	NA	NA	NGN-3_TFBS_meta_clusters_GTRD	1	67
hyper	359	GTRD_tfbs	0	0	0	304	422	422	422	383	1159	4150	408360	GTRD_tfbs NKX-2.2	NA	NA	NKX-2.2	NA	NA	NKX-2.2_TFBS_meta_clusters_GTRD	1	3434
hyper	360	GTRD_tfbs	0	0	0	304	422	422	422	383	427	4150	409092	GTRD_tfbs NKX-2.3	NA	NA	NKX-2.3	NA	NA	NKX-2.3_TFBS_meta_clusters_GTRD	1	2364
hyper	361	GTRD_tfbs	0	0	0	304	422	422	422	383	99	4150	409420	GTRD_tfbs NKX-2.5	NA	NA	NKX-2.5	NA	NA	NKX-2.5_TFBS_meta_clusters_GTRD	1	544
hyper	362	GTRD_tfbs	0	0	0	304	422	422	422	383	16	4150	409503	GTRD_tfbs NKX-2.8	NA	NA	NKX-2.8	NA	NA	NKX-2.8_TFBS_meta_clusters_GTRD	1	68
hyper	364	GTRD_tfbs	0	0	0	304	422	422	422	383	10	4150	409509	GTRD_tfbs NKX-6.1	NA	NA	NKX-6.1	NA	NA	NKX-6.1_TFBS_meta_clusters_GTRD	1	822
hyper	367	GTRD_tfbs	0	0	0	304	422	422	422	383	0	4150	409519	GTRD_tfbs NURR1	NA	NA	NURR1	NA	NA	NURR1_TFBS_meta_clusters_GTRD	1	84
hyper	369	GTRD_tfbs	0	0	0	304	422	422	422	383	0	4150	409519	GTRD_tfbs NeuroD2	NA	NA	NeuroD2	NA	NA	NeuroD2_TFBS_meta_clusters_GTRD	1	335
hyper	371	GTRD_tfbs	0	0	0	304	422	422	422	383	0	4150	409519	GTRD_tfbs OTX-1	NA	NA	OTX-1	NA	NA	OTX-1_TFBS_meta_clusters_GTRD	1	18
hyper	380	GTRD_tfbs	0	0	0	304	422	422	422	383	215	4150	409304	GTRD_tfbs PITX-1	NA	NA	PITX-1	NA	NA	PITX-1_TFBS_meta_clusters_GTRD	1	206
hyper	382	GTRD_tfbs	0	0	0	304	422	422	422	383	23	4150	409496	GTRD_tfbs PLAG1	NA	NA	PLAG1	NA	NA	PLAG1_TFBS_meta_clusters_GTRD	1	522
hyper	383	GTRD_tfbs	0	0	0	304	422	422	422	383	6	4150	409513	GTRD_tfbs PNR	NA	NA	PNR	NA	NA	PNR_TFBS_meta_clusters_GTRD	1	23
hyper	388	GTRD_tfbs	0	0	0	304	422	422	422	383	29	4150	409490	GTRD_tfbs PPAR_1	NA	NA	PPAR_1	NA	NA	PPAR_1_TFBS_meta_clusters_GTRD	1	127
hyper	393	GTRD_tfbs	0	0	0	304	422	422	422	383	0	4150	409519	GTRD_tfbs PRDM4	NA	NA	PRDM4	NA	NA	PRDM4_TFBS_meta_clusters_GTRD	1	13
hyper	397	GTRD_tfbs	0	0	0	304	422	422	422	383	67	4150	409452	GTRD_tfbs PXR	NA	NA	PXR	NA	NA	PXR_TFBS_meta_clusters_GTRD	1	170
hyper	398	GTRD_tfbs	0	0	0	304	422	422	422	383	66	4150	409453	GTRD_tfbs Pax-2	NA	NA	Pax-2	NA	NA	Pax-2_TFBS_meta_clusters_GTRD	1	1320
hyper	401	GTRD_tfbs	0	0	0	304	422	422	422	383	307	4150	409212	GTRD_tfbs Pax-7	NA	NA	Pax-7	NA	NA	Pax-7_TFBS_meta_clusters_GTRD	1	12024
hyper	402	GTRD_tfbs	0	0	0	304	422	422	422	383	13	4150	409506	GTRD_tfbs Pax-8	NA	NA	Pax-8	NA	NA	Pax-8_TFBS_meta_clusters_GTRD	1	186
hyper	406	GTRD_tfbs	0	0	0	304	422	422	422	383	34	4150	409485	GTRD_tfbs RAX-2	NA	NA	RAX-2	NA	NA	RAX-2_TFBS_meta_clusters_GTRD	1	67
hyper	413	GTRD_tfbs	0	0	0	304	422	422	422	383	7274	4150	402245	GTRD_tfbs RFX1	NA	NA	RFX1	NA	NA	RFX1_TFBS_meta_clusters_GTRD	1	7035
hyper	414	GTRD_tfbs	0	0	0	304	422	422	422	383	3659	4150	405860	GTRD_tfbs RFX2	NA	NA	RFX2	NA	NA	RFX2_TFBS_meta_clusters_GTRD	1	4990
hyper	417	GTRD_tfbs	0	0	0	304	422	422	422	383	158	4150	409361	GTRD_tfbs RFX7	NA	NA	RFX7	NA	NA	RFX7_TFBS_meta_clusters_GTRD	1	204
hyper	419	GTRD_tfbs	0	0	0	304	422	422	422	383	31	4150	409488	GTRD_tfbs RLF	NA	NA	RLF	NA	NA	RLF_TFBS_meta_clusters_GTRD	1	46
hyper	420	GTRD_tfbs	0	0	0	304	422	422	422	383	208	4150	409311	GTRD_tfbs ROR_1	NA	NA	ROR_1	NA	NA	ROR_1_TFBS_meta_clusters_GTRD	1	280
hyper	424	GTRD_tfbs	0	0	0	304	422	422	422	383	165	4150	409354	GTRD_tfbs Rev-ErbA_1	NA	NA	Rev-ErbA_1	NA	NA	Rev-ErbA_1_TFBS_meta_clusters_GTRD	1	549
hyper	428	GTRD_tfbs	0	0	0	304	422	422	422	383	248	4150	409271	GTRD_tfbs SALL4	NA	NA	SALL4	NA	NA	SALL4_TFBS_meta_clusters_GTRD	1	2426
hyper	429	GTRD_tfbs	0	0	0	304	422	422	422	383	7	4150	409512	GTRD_tfbs SATB-1	NA	NA	SATB-1	NA	NA	SATB-1_TFBS_meta_clusters_GTRD	1	1068
hyper	441	GTRD_tfbs	0	0	0	304	422	422	422	383	57	4150	409462	GTRD_tfbs SMARCA1	NA	NA	SMARCA1	NA	NA	SMARCA1_TFBS_meta_clusters_GTRD	1	508
hyper	445	GTRD_tfbs	0	0	0	304	422	422	422	383	8	4150	409511	GTRD_tfbs SMARCE1	NA	NA	SMARCE1	NA	NA	SMARCE1_TFBS_meta_clusters_GTRD	1	742
hyper	446	GTRD_tfbs	0	0	0	304	422	422	422	383	87	4150	409432	GTRD_tfbs SNAI1	NA	NA	SNAI1	NA	NA	SNAI1_TFBS_meta_clusters_GTRD	1	512
hyper	448	GTRD_tfbs	0	0	0	304	422	422	422	383	94	4150	409425	GTRD_tfbs SNAPc4	NA	NA	SNAPc4	NA	NA	SNAPc4_TFBS_meta_clusters_GTRD	1	2093
hyper	449	GTRD_tfbs	0	0	0	304	422	422	422	383	43	4150	409476	GTRD_tfbs SOX-10	NA	NA	SOX-10	NA	NA	SOX-10_TFBS_meta_clusters_GTRD	1	4872
hyper	452	GTRD_tfbs	0	0	0	304	422	422	422	383	21	4150	409498	GTRD_tfbs SOX-15	NA	NA	SOX-15	NA	NA	SOX-15_TFBS_meta_clusters_GTRD	1	190
hyper	455	GTRD_tfbs	0	0	0	304	422	422	422	383	33	4150	409486	GTRD_tfbs SOX-3	NA	NA	SOX-3	NA	NA	SOX-3_TFBS_meta_clusters_GTRD	1	283
hyper	461	GTRD_tfbs	0	0	0	304	422	422	422	383	586	4150	408933	GTRD_tfbs SREBP-2	NA	NA	SREBP-2	NA	NA	SREBP-2_TFBS_meta_clusters_GTRD	1	468
hyper	474	GTRD_tfbs	0	0	0	304	422	422	422	383	41	4150	409478	GTRD_tfbs Sp3	NA	NA	Sp3	NA	NA	Sp3_TFBS_meta_clusters_GTRD	1	88
hyper	480	GTRD_tfbs	0	0	0	304	422	422	422	383	23	4150	409496	GTRD_tfbs TBP-L1	NA	NA	TBP-L1	NA	NA	TBP-L1_TFBS_meta_clusters_GTRD	1	1029
hyper	484	GTRD_tfbs	0	0	0	304	422	422	422	383	47	4150	409472	GTRD_tfbs TBX3	NA	NA	TBX3	NA	NA	TBX3_TFBS_meta_clusters_GTRD	1	62
hyper	489	GTRD_tfbs	0	0	0	304	422	422	422	383	0	4150	409519	GTRD_tfbs TCFL5	NA	NA	TCFL5	NA	NA	TCFL5_TFBS_meta_clusters_GTRD	1	24
hyper	492	GTRD_tfbs	0	0	0	304	422	422	422	383	1503	4150	408016	GTRD_tfbs TEF-4	NA	NA	TEF-4	NA	NA	TEF-4_TFBS_meta_clusters_GTRD	1	2320
hyper	494	GTRD_tfbs	0	0	0	304	422	422	422	383	2	4150	409517	GTRD_tfbs TFAM	NA	NA	TFAM	NA	NA	TFAM_TFBS_meta_clusters_GTRD	1	196
hyper	496	GTRD_tfbs	0	0	0	304	422	422	422	383	15	4150	409504	GTRD_tfbs TFEB	NA	NA	TFEB	NA	NA	TFEB_TFBS_meta_clusters_GTRD	1	23
hyper	497	GTRD_tfbs	0	0	0	304	422	422	422	383	5	4150	409514	GTRD_tfbs TGIF-1	NA	NA	TGIF-1	NA	NA	TGIF-1_TFBS_meta_clusters_GTRD	1	128
hyper	501	GTRD_tfbs	0	0	0	304	422	422	422	383	0	4150	409519	GTRD_tfbs THAP4	NA	NA	THAP4	NA	NA	THAP4_TFBS_meta_clusters_GTRD	1	14
hyper	502	GTRD_tfbs	0	0	0	304	422	422	422	383	19	4150	409500	GTRD_tfbs TLX-1	NA	NA	TLX-1	NA	NA	TLX-1_TFBS_meta_clusters_GTRD	1	187
hyper	503	GTRD_tfbs	0	0	0	304	422	422	422	383	93	4150	409426	GTRD_tfbs TOX-4	NA	NA	TOX-4	NA	NA	TOX-4_TFBS_meta_clusters_GTRD	1	191
hyper	506	GTRD_tfbs	0	0	0	304	422	422	422	383	8	4150	409511	GTRD_tfbs TSHZ-1	NA	NA	TSHZ-1	NA	NA	TSHZ-1_TFBS_meta_clusters_GTRD	1	225
hyper	515	GTRD_tfbs	0	0	0	304	422	422	422	383	3431	4150	406088	GTRD_tfbs VEZF1	NA	NA	VEZF1	NA	NA	VEZF1_TFBS_meta_clusters_GTRD	1	7360
hyper	516	GTRD_tfbs	0	0	0	304	422	422	422	383	229	4150	409290	GTRD_tfbs WHSC1	NA	NA	WHSC1	NA	NA	WHSC1_TFBS_meta_clusters_GTRD	1	3485
hyper	517	GTRD_tfbs	0	0	0	304	422	422	422	383	25	4150	409494	GTRD_tfbs WIZ	NA	NA	WIZ	NA	NA	WIZ_TFBS_meta_clusters_GTRD	1	253
hyper	520	GTRD_tfbs	0	0	0	304	422	422	422	383	8	4150	409511	GTRD_tfbs YB-1	NA	NA	YB-1	NA	NA	YB-1_TFBS_meta_clusters_GTRD	1	262
hyper	523	GTRD_tfbs	0	0	0	304	422	422	422	383	128	4150	409391	GTRD_tfbs ZBED4	NA	NA	ZBED4	NA	NA	ZBED4_TFBS_meta_clusters_GTRD	1	145
hyper	525	GTRD_tfbs	0	0	0	304	422	422	422	383	77	4150	409442	GTRD_tfbs ZBTB12	NA	NA	ZBTB12	NA	NA	ZBTB12_TFBS_meta_clusters_GTRD	1	166
hyper	526	GTRD_tfbs	0	0	0	304	422	422	422	383	537	4150	408982	GTRD_tfbs ZBTB16	NA	NA	ZBTB16	NA	NA	ZBTB16_TFBS_meta_clusters_GTRD	1	2983
hyper	528	GTRD_tfbs	0	0	0	304	422	422	422	383	4	4150	409515	GTRD_tfbs ZBTB24	NA	NA	ZBTB24	NA	NA	ZBTB24_TFBS_meta_clusters_GTRD	1	35
hyper	532	GTRD_tfbs	0	0	0	304	422	422	422	383	1	4150	409518	GTRD_tfbs ZBTB39	NA	NA	ZBTB39	NA	NA	ZBTB39_TFBS_meta_clusters_GTRD	1	56
hyper	534	GTRD_tfbs	0	0	0	304	422	422	422	383	21	4150	409498	GTRD_tfbs ZBTB44	NA	NA	ZBTB44	NA	NA	ZBTB44_TFBS_meta_clusters_GTRD	1	43
hyper	536	GTRD_tfbs	0	0	0	304	422	422	422	383	0	4150	409519	GTRD_tfbs ZBTB4	NA	NA	ZBTB4	NA	NA	ZBTB4_TFBS_meta_clusters_GTRD	1	6
hyper	539	GTRD_tfbs	0	0	0	304	422	422	422	383	4594	4150	404925	GTRD_tfbs ZBTB7B	NA	NA	ZBTB7B	NA	NA	ZBTB7B_TFBS_meta_clusters_GTRD	1	5015
hyper	540	GTRD_tfbs	0	0	0	304	422	422	422	383	6067	4150	403452	GTRD_tfbs ZC3H8	NA	NA	ZC3H8	NA	NA	ZC3H8_TFBS_meta_clusters_GTRD	1	27097
hyper	542	GTRD_tfbs	0	0	0	304	422	422	422	383	2634	4150	406885	GTRD_tfbs ZFAT	NA	NA	ZFAT	NA	NA	ZFAT_TFBS_meta_clusters_GTRD	1	12184
hyper	543	GTRD_tfbs	0	0	0	304	422	422	422	383	1310	4150	408209	GTRD_tfbs ZFHX3	NA	NA	ZFHX3	NA	NA	ZFHX3_TFBS_meta_clusters_GTRD	1	14547
hyper	546	GTRD_tfbs	0	0	0	304	422	422	422	383	77	4150	409442	GTRD_tfbs ZFP28	NA	NA	ZFP28	NA	NA	ZFP28_TFBS_meta_clusters_GTRD	1	3886
hyper	549	GTRD_tfbs	0	0	0	304	422	422	422	383	66	4150	409453	GTRD_tfbs ZFP82	NA	NA	ZFP82	NA	NA	ZFP82_TFBS_meta_clusters_GTRD	1	895
hyper	554	GTRD_tfbs	0	0	0	304	422	422	422	383	1613	4150	407906	GTRD_tfbs ZIC2	NA	NA	ZIC2	NA	NA	ZIC2_TFBS_meta_clusters_GTRD	1	6231
hyper	559	GTRD_tfbs	0	0	0	304	422	422	422	383	5	4150	409514	GTRD_tfbs ZNF136	NA	NA	ZNF136	NA	NA	ZNF136_TFBS_meta_clusters_GTRD	1	1153
hyper	562	GTRD_tfbs	0	0	0	304	422	422	422	383	493	4150	409026	GTRD_tfbs ZNF146	NA	NA	ZNF146	NA	NA	ZNF146_TFBS_meta_clusters_GTRD	1	20440
hyper	569	GTRD_tfbs	0	0	0	304	422	422	422	383	123	4150	409396	GTRD_tfbs ZNF197	NA	NA	ZNF197	NA	NA	ZNF197_TFBS_meta_clusters_GTRD	1	2567
hyper	570	GTRD_tfbs	0	0	0	304	422	422	422	383	14	4150	409505	GTRD_tfbs ZNF214	NA	NA	ZNF214	NA	NA	ZNF214_TFBS_meta_clusters_GTRD	1	307
hyper	574	GTRD_tfbs	0	0	0	304	422	422	422	383	216	4150	409303	GTRD_tfbs ZNF236	NA	NA	ZNF236	NA	NA	ZNF236_TFBS_meta_clusters_GTRD	1	559
hyper	576	GTRD_tfbs	0	0	0	304	422	422	422	383	323	4150	409196	GTRD_tfbs ZNF250	NA	NA	ZNF250	NA	NA	ZNF250_TFBS_meta_clusters_GTRD	1	2026
hyper	581	GTRD_tfbs	0	0	0	304	422	422	422	383	2833	4150	406686	GTRD_tfbs ZNF266	NA	NA	ZNF266	NA	NA	ZNF266_TFBS_meta_clusters_GTRD	1	7071
hyper	584	GTRD_tfbs	0	0	0	304	422	422	422	383	8189	4150	401330	GTRD_tfbs ZNF280D	NA	NA	ZNF280D	NA	NA	ZNF280D_TFBS_meta_clusters_GTRD	1	8101
hyper	594	GTRD_tfbs	0	0	0	304	422	422	422	383	390	4150	409129	GTRD_tfbs ZNF335	NA	NA	ZNF335	NA	NA	ZNF335_TFBS_meta_clusters_GTRD	1	572
hyper	599	GTRD_tfbs	0	0	0	304	422	422	422	383	12	4150	409507	GTRD_tfbs ZNF354A	NA	NA	ZNF354A	NA	NA	ZNF354A_TFBS_meta_clusters_GTRD	1	761
hyper	601	GTRD_tfbs	0	0	0	304	422	422	422	383	126	4150	409393	GTRD_tfbs ZNF37A	NA	NA	ZNF37A	NA	NA	ZNF37A_TFBS_meta_clusters_GTRD	1	919
hyper	604	GTRD_tfbs	0	0	0	304	422	422	422	383	32	4150	409487	GTRD_tfbs ZNF394	NA	NA	ZNF394	NA	NA	ZNF394_TFBS_meta_clusters_GTRD	1	940
hyper	606	GTRD_tfbs	0	0	0	304	422	422	422	383	1209	4150	408310	GTRD_tfbs ZNF407	NA	NA	ZNF407	NA	NA	ZNF407_TFBS_meta_clusters_GTRD	1	1021
hyper	607	GTRD_tfbs	0	0	0	304	422	422	422	383	347	4150	409172	GTRD_tfbs ZNF410	NA	NA	ZNF410	NA	NA	ZNF410_TFBS_meta_clusters_GTRD	1	6539
hyper	608	GTRD_tfbs	0	0	0	304	422	422	422	383	36	4150	409483	GTRD_tfbs ZNF418	NA	NA	ZNF418	NA	NA	ZNF418_TFBS_meta_clusters_GTRD	1	1299
hyper	609	GTRD_tfbs	0	0	0	304	422	422	422	383	12	4150	409507	GTRD_tfbs ZNF419	NA	NA	ZNF419	NA	NA	ZNF419_TFBS_meta_clusters_GTRD	1	205
hyper	613	GTRD_tfbs	0	0	0	304	422	422	422	383	27	4150	409492	GTRD_tfbs ZNF454	NA	NA	ZNF454	NA	NA	ZNF454_TFBS_meta_clusters_GTRD	1	299
hyper	619	GTRD_tfbs	0	0	0	304	422	422	422	383	5	4150	409514	GTRD_tfbs ZNF513	NA	NA	ZNF513	NA	NA	ZNF513_TFBS_meta_clusters_GTRD	1	466
hyper	627	GTRD_tfbs	0	0	0	304	422	422	422	383	145	4150	409374	GTRD_tfbs ZNF581	NA	NA	ZNF581	NA	NA	ZNF581_TFBS_meta_clusters_GTRD	1	205
hyper	628	GTRD_tfbs	0	0	0	304	422	422	422	383	78	4150	409441	GTRD_tfbs ZNF582	NA	NA	ZNF582	NA	NA	ZNF582_TFBS_meta_clusters_GTRD	1	519
hyper	629	GTRD_tfbs	0	0	0	304	422	422	422	383	202	4150	409317	GTRD_tfbs ZNF584	NA	NA	ZNF584	NA	NA	ZNF584_TFBS_meta_clusters_GTRD	1	2368
hyper	630	GTRD_tfbs	0	0	0	304	422	422	422	383	22	4150	409497	GTRD_tfbs ZNF586	NA	NA	ZNF586	NA	NA	ZNF586_TFBS_meta_clusters_GTRD	1	4214
hyper	631	GTRD_tfbs	0	0	0	304	422	422	422	383	291	4150	409228	GTRD_tfbs ZNF589	NA	NA	ZNF589	NA	NA	ZNF589_TFBS_meta_clusters_GTRD	1	2540
hyper	632	GTRD_tfbs	0	0	0	304	422	422	422	383	287	4150	409232	GTRD_tfbs ZNF595	NA	NA	ZNF595	NA	NA	ZNF595_TFBS_meta_clusters_GTRD	1	819
hyper	634	GTRD_tfbs	0	0	0	304	422	422	422	383	1119	4150	408400	GTRD_tfbs ZNF597	NA	NA	ZNF597	NA	NA	ZNF597_TFBS_meta_clusters_GTRD	1	7138
hyper	640	GTRD_tfbs	0	0	0	304	422	422	422	383	254	4150	409265	GTRD_tfbs ZNF669	NA	NA	ZNF669	NA	NA	ZNF669_TFBS_meta_clusters_GTRD	1	1077
hyper	643	GTRD_tfbs	0	0	0	304	422	422	422	383	47	4150	409472	GTRD_tfbs ZNF708	NA	NA	ZNF708	NA	NA	ZNF708_TFBS_meta_clusters_GTRD	1	1145
hyper	647	GTRD_tfbs	0	0	0	304	422	422	422	383	167	4150	409352	GTRD_tfbs ZNF766	NA	NA	ZNF766	NA	NA	ZNF766_TFBS_meta_clusters_GTRD	1	6888
hyper	651	GTRD_tfbs	0	0	0	304	422	422	422	383	26	4150	409493	GTRD_tfbs ZNF774	NA	NA	ZNF774	NA	NA	ZNF774_TFBS_meta_clusters_GTRD	1	230
hyper	658	GTRD_tfbs	0	0	0	304	422	422	422	383	1696	4150	407823	GTRD_tfbs ZNF84	NA	NA	ZNF84	NA	NA	ZNF84_TFBS_meta_clusters_GTRD	1	2500
hyper	667	GTRD_tfbs	0	0	0	304	422	422	422	383	79	4150	409440	GTRD_tfbs ZSCAN5B	NA	NA	ZSCAN5B	NA	NA	ZSCAN5B_TFBS_meta_clusters_GTRD	1	549
hyper	681	GTRD_tfbs	0	0	0	304	422	422	422	383	1641	4150	407878	GTRD_tfbs p73	NA	NA	p73	NA	NA	p73_TFBS_meta_clusters_GTRD	1	34487
hypo	153	GTRD_tfbs	8.63272	2.66894	50	1	8	44	44	17.7	2782	2748	408089	GTRD_tfbs Fra-1	NA	NA	Fra-1	NA	NA	Fra-1_TFBS_meta_clusters_GTRD	1.58647e-06	61050
hypo	152	GTRD_tfbs	5.07483	2.06884	46	2	12	51	51	21.7	3293	2752	407578	GTRD_tfbs FosB	NA	NA	FosB	NA	NA	FosB_TFBS_meta_clusters_GTRD	0.00231056	29606
hypo	203	GTRD_tfbs	4.99231	3.10564	21	3	7	113	113	41	998	2777	409873	GTRD_tfbs HNF-1_2	NA	NA	HNF-1_2	NA	NA	HNF-1_2_TFBS_meta_clusters_GTRD	0.00231056	20170
hypo	395	GTRD_tfbs	3.30662	1.59442	61	4	16	32	32	17.3	5664	2737	405207	GTRD_tfbs PROX-1	NA	NA	PROX-1	NA	NA	PROX-1_TFBS_meta_clusters_GTRD	0.0840368	41910
hypo	183	GTRD_tfbs	2.63226	2.47237	14	5	10	147	147	54	834	2784	410037	GTRD_tfbs HES-2	NA	NA	HES-2	NA	NA	HES-2_TFBS_meta_clusters_GTRD	0.317627	15779
hypo	32	GTRD_tfbs	2.05726	2.64317	9	6	9	189	189	68	501	2789	410370	GTRD_tfbs B-ATF-3	NA	NA	B-ATF-3	NA	NA	B-ATF-3_TFBS_meta_clusters_GTRD	0.994809	10621
hypo	448	GTRD_tfbs	1.58025	4.84481	3	7	4	304	304	105	91	2795	410780	GTRD_tfbs SNAPc4	NA	NA	SNAPc4	NA	NA	SNAPc4_TFBS_meta_clusters_GTRD	1	2093
hypo	449	GTRD_tfbs	1.46357	7.16857	2	8	2	333	333	114	41	2796	410830	GTRD_tfbs SOX-10	NA	NA	SOX-10	NA	NA	SOX-10_TFBS_meta_clusters_GTRD	1	4872
hypo	30	GTRD_tfbs	1.25753	1.47903	21	9	19	113	113	47	2090	2777	408781	GTRD_tfbs ArntL	NA	NA	ArntL	NA	NA	ArntL_TFBS_meta_clusters_GTRD	1	24079
hypo	564	GTRD_tfbs	1.24772	2.46644	5	10	11	255	255	92	298	2793	410573	GTRD_tfbs ZNF175	NA	NA	ZNF175	NA	NA	ZNF175_TFBS_meta_clusters_GTRD	1	5058
hypo	364	GTRD_tfbs	1.18298	16.3212	1	11	1	378	378	130	9	2797	410862	GTRD_tfbs NKX-6.1	NA	NA	NKX-6.1	NA	NA	NKX-6.1_TFBS_meta_clusters_GTRD	1	822
hypo	103	GTRD_tfbs	1.0758	1.58858	12	12	17	163	163	64	1111	2786	409760	GTRD_tfbs EPAS-1	NA	NA	EPAS-1	NA	NA	EPAS-1_TFBS_meta_clusters_GTRD	1	17644
hypo	123	GTRD_tfbs	1.05802	1.40674	20	13	22	119	119	51.3	2092	2778	408779	GTRD_tfbs Estrogenreceptor_2	NA	NA	Estrogenreceptor_2	NA	NA	Estrogenreceptor_2_TFBS_meta_clusters_GTRD	1	24293
hypo	283	GTRD_tfbs	1.03962	1.35437	24	14	24	104	104	47.3	2608	2774	408263	GTRD_tfbs LXR_2	NA	NA	LXR_2	NA	NA	LXR_2_TFBS_meta_clusters_GTRD	1	16236
hypo	560	GTRD_tfbs	0.894415	1.5299	10	15	18	179	179	70.7	961	2788	409910	GTRD_tfbs ZNF140	NA	NA	ZNF140	NA	NA	ZNF140_TFBS_meta_clusters_GTRD	1	5384
hypo	480	GTRD_tfbs	0.840049	6.67663	1	16	3	378	378	132	22	2797	410849	GTRD_tfbs TBP-L1	NA	NA	TBP-L1	NA	NA	TBP-L1_TFBS_meta_clusters_GTRD	1	1029
hypo	394	GTRD_tfbs	0.688191	1.47169	7	17	20	216	216	84.3	699	2791	410172	GTRD_tfbs PRDM6	NA	NA	PRDM6	NA	NA	PRDM6_TFBS_meta_clusters_GTRD	1	27913
hypo	129	GTRD_tfbs	0.596676	3.49704	1	18	5	378	378	134	42	2797	410829	GTRD_tfbs FOXC1	NA	NA	FOXC1	NA	NA	FOXC1_TFBS_meta_clusters_GTRD	1	1064
hypo	237	GTRD_tfbs	0.555891	3.12503	1	19	6	378	378	134	47	2797	410824	GTRD_tfbs Hox-D1	NA	NA	Hox-D1	NA	NA	Hox-D1_TFBS_meta_clusters_GTRD	1	1771
hypo	379	GTRD_tfbs	0.509806	1.3157	6	20	25	232	232	92.3	670	2792	410201	GTRD_tfbs PHOX-2B	NA	NA	PHOX-2B	NA	NA	PHOX-2B_TFBS_meta_clusters_GTRD	1	46202
hypo	647	GTRD_tfbs	0.505916	1.78047	2	21	14	333	333	123	165	2796	410706	GTRD_tfbs ZNF766	NA	NA	ZNF766	NA	NA	ZNF766_TFBS_meta_clusters_GTRD	1	6888
hypo	595	GTRD_tfbs	0.495701	1.74868	2	22	15	333	333	123	168	2796	410703	GTRD_tfbs ZNF33A	NA	NA	ZNF33A	NA	NA	ZNF33A_TFBS_meta_clusters_GTRD	1	4704
hypo	629	GTRD_tfbs	0.401274	1.46874	2	23	21	333	333	126	200	2796	410671	GTRD_tfbs ZNF584	NA	NA	ZNF584	NA	NA	ZNF584_TFBS_meta_clusters_GTRD	1	2368
hypo	546	GTRD_tfbs	0.390359	1.9325	1	24	13	378	378	138	76	2797	410795	GTRD_tfbs ZFP28	NA	NA	ZFP28	NA	NA	ZFP28_TFBS_meta_clusters_GTRD	1	3886
hypo	633	GTRD_tfbs	0.344743	1.21048	3	25	27	304	304	119	364	2795	410507	GTRD_tfbs ZNF596	NA	NA	ZNF596	NA	NA	ZNF596_TFBS_meta_clusters_GTRD	1	1639
hypo	82	GTRD_tfbs	0.342371	1.3055	2	26	26	333	333	128	225	2796	410646	GTRD_tfbs DUX4	NA	NA	DUX4	NA	NA	DUX4_TFBS_meta_clusters_GTRD	1	39256
hypo	329	GTRD_tfbs	0.342104	1.08799	8	27	28	201	201	85.3	1080	2790	409791	GTRD_tfbs Myogenin	NA	NA	Myogenin	NA	NA	Myogenin_TFBS_meta_clusters_GTRD	1	17143
hypo	215	GTRD_tfbs	0.322449	1.08658	6	28	29	232	232	96.3	811	2792	410060	GTRD_tfbs Hox-A2	NA	NA	Hox-A2	NA	NA	Hox-A2_TFBS_meta_clusters_GTRD	1	9480
hypo	315	GTRD_tfbs	0.297933	1.01821	17	29	30	130	130	63	2452	2781	408419	GTRD_tfbs MafF	NA	NA	MafF	NA	NA	MafF_TFBS_meta_clusters_GTRD	1	78044
hypo	3	GTRD_tfbs	0.281647	1.3598	1	30	23	378	378	144	108	2797	410763	GTRD_tfbs ADNP	NA	NA	ADNP	NA	NA	ADNP_TFBS_meta_clusters_GTRD	1	4110
hypo	135	GTRD_tfbs	0.26784	0.999512	12	31	32	163	163	75.3	1763	2786	409108	GTRD_tfbs FOXH1	NA	NA	FOXH1	NA	NA	FOXH1_TFBS_meta_clusters_GTRD	1	55254
hypo	31	GTRD_tfbs	0.266661	0.992288	35	32	33	66	66	43.7	5179	2763	405692	GTRD_tfbs Arnt	NA	NA	Arnt	NA	NA	Arnt_TFBS_meta_clusters_GTRD	1	203483
hypo	400	GTRD_tfbs	0.258365	1.00995	5	33	31	255	255	106	727	2793	410144	GTRD_tfbs Pax-6	NA	NA	Pax-6	NA	NA	Pax-6_TFBS_meta_clusters_GTRD	1	9499
hypo	573	GTRD_tfbs	0.212119	0.966058	2	34	34	333	333	134	304	2796	410567	GTRD_tfbs ZNF22	NA	NA	ZNF22	NA	NA	ZNF22_TFBS_meta_clusters_GTRD	1	21602
hypo	401	GTRD_tfbs	0.21087	0.962889	2	35	35	333	333	134	305	2796	410566	GTRD_tfbs Pax-7	NA	NA	Pax-7	NA	NA	Pax-7_TFBS_meta_clusters_GTRD	1	12024
hypo	282	GTRD_tfbs	0.17962	0.939871	33	36	37	70	70	47.7	5152	2765	405719	GTRD_tfbs LXR_1	NA	NA	LXR_1	NA	NA	LXR_1_TFBS_meta_clusters_GTRD	1	47652
hypo	80	GTRD_tfbs	0.179293	0.88094	3	37	39	304	304	127	500	2795	410371	GTRD_tfbs DNMT3A	NA	NA	DNMT3A	NA	NA	DNMT3A_TFBS_meta_clusters_GTRD	1	2779
hypo	154	GTRD_tfbs	0.17715	0.950223	56	38	36	35	38	36.3	8645	2742	402226	GTRD_tfbs Fra-2	NA	NA	Fra-2	NA	NA	Fra-2_TFBS_meta_clusters_GTRD	1	123389
hypo	648	GTRD_tfbs	0.159092	0.838939	3	39	42	304	304	128	525	2795	410346	GTRD_tfbs ZNF768	NA	NA	ZNF768	NA	NA	ZNF768_TFBS_meta_clusters_GTRD	1	4299
hypo	444	GTRD_tfbs	0.143842	0.876311	13	40	40	155	155	78.3	2177	2785	408694	GTRD_tfbs SMARCC2	NA	NA	SMARCC2	NA	NA	SMARCC2_TFBS_meta_clusters_GTRD	1	14347
hypo	597	GTRD_tfbs	0.138743	0.772785	1	41	48	378	378	156	190	2797	410681	GTRD_tfbs ZNF34	NA	NA	ZNF34	NA	NA	ZNF34_TFBS_meta_clusters_GTRD	1	702
hypo	555	GTRD_tfbs	0.127636	0.771268	3	42	49	304	304	132	571	2795	410300	GTRD_tfbs ZIM3	NA	NA	ZIM3	NA	NA	ZIM3_TFBS_meta_clusters_GTRD	1	22192
hypo	293	GTRD_tfbs	0.122314	0.862051	16	43	41	134	134	72.7	2723	2782	408148	GTRD_tfbs MEF-2A	NA	NA	MEF-2A	NA	NA	MEF-2A_TFBS_meta_clusters_GTRD	1	35956
hypo	681	GTRD_tfbs	0.108926	0.809191	9	44	45	189	189	92.7	1632	2789	409239	GTRD_tfbs p73	NA	NA	p73	NA	NA	p73_TFBS_meta_clusters_GTRD	1	34487
hypo	661	GTRD_tfbs	0.0992056	0.630102	1	45	62	378	378	162	233	2797	410638	GTRD_tfbs ZNF92	NA	NA	ZNF92	NA	NA	ZNF92_TFBS_meta_clusters_GTRD	1	21603
hypo	640	GTRD_tfbs	0.0852774	0.580264	1	46	67	378	378	164	253	2797	410618	GTRD_tfbs ZNF669	NA	NA	ZNF669	NA	NA	ZNF669_TFBS_meta_clusters_GTRD	1	1077
hypo	587	GTRD_tfbs	0.0819796	0.774098	10	47	46	179	179	90.7	1895	2788	408976	GTRD_tfbs ZNF317	NA	NA	ZNF317	NA	NA	ZNF317_TFBS_meta_clusters_GTRD	1	39202
hypo	252	GTRD_tfbs	0.0815314	0.566813	1	48	69	378	378	165	259	2797	410612	GTRD_tfbs ISL-1	NA	NA	ISL-1	NA	NA	ISL-1_TFBS_meta_clusters_GTRD	1	5285
hypo	488	GTRD_tfbs	0.0812465	0.753796	8	49	50	201	201	100	1557	2790	409314	GTRD_tfbs TCF-7	NA	NA	TCF-7	NA	NA	TCF-7_TFBS_meta_clusters_GTRD	1	20167
hypo	21	GTRD_tfbs	0.0745684	0.541699	1	50	74	378	378	167	271	2797	410600	GTRD_tfbs ATF-5	NA	NA	ATF-5	NA	NA	ATF-5_TFBS_meta_clusters_GTRD	1	2469
hypo	631	GTRD_tfbs	0.0648299	0.506185	1	51	81	378	378	170	290	2797	410581	GTRD_tfbs ZNF589	NA	NA	ZNF589	NA	NA	ZNF589_TFBS_meta_clusters_GTRD	1	2540
hypo	389	GTRD_tfbs	0.0624633	0.644254	4	52	59	278	278	130	911	2794	409960	GTRD_tfbs PPAR_2	NA	NA	PPAR_2	NA	NA	PPAR_2_TFBS_meta_clusters_GTRD	1	15159
hypo	634	GTRD_tfbs	0.0584558	0.658477	5	53	56	255	255	121	1114	2793	409757	GTRD_tfbs ZNF597	NA	NA	ZNF597	NA	NA	ZNF597_TFBS_meta_clusters_GTRD	1	7138
hypo	438	GTRD_tfbs	0.0560309	0.882731	82	54	38	20	54	37.3	13588	2716	397283	GTRD_tfbs SMAD3	NA	NA	SMAD3	NA	NA	SMAD3_TFBS_meta_clusters_GTRD	1	102155
hypo	314	GTRD_tfbs	0.049662	0.700898	9	55	53	189	189	99	1883	2789	408988	GTRD_tfbs MafB	NA	NA	MafB	NA	NA	MafB_TFBS_meta_clusters_GTRD	1	5802
hypo	141	GTRD_tfbs	0.0468856	0.705611	10	56	52	179	179	95.7	2078	2788	408793	GTRD_tfbs FOXO1	NA	NA	FOXO1	NA	NA	FOXO1_TFBS_meta_clusters_GTRD	1	39631
hypo	664	GTRD_tfbs	0.0458011	0.434256	1	57	99	378	378	178	338	2797	410533	GTRD_tfbs ZSCAN29	NA	NA	ZSCAN29	NA	NA	ZSCAN29_TFBS_meta_clusters_GTRD	1	897
hypo	607	GTRD_tfbs	0.0432538	0.424207	1	58	102	378	378	179	346	2797	410525	GTRD_tfbs ZNF410	NA	NA	ZNF410	NA	NA	ZNF410_TFBS_meta_clusters_GTRD	1	6539
hypo	78	GTRD_tfbs	0.0423373	0.420557	1	59	104	378	378	180	349	2797	410522	GTRD_tfbs DMRT1	NA	NA	DMRT1	NA	NA	DMRT1_TFBS_meta_clusters_GTRD	1	1340
hypo	12	GTRD_tfbs	0.0381422	0.624509	6	60	63	232	232	118	1409	2792	409462	GTRD_tfbs ARID3A	NA	NA	ARID3A	NA	NA	ARID3A_TFBS_meta_clusters_GTRD	1	13203
hypo	611	GTRD_tfbs	0.0375144	0.401007	1	61	113	378	378	184	366	2797	410505	GTRD_tfbs ZNF436	NA	NA	ZNF436	NA	NA	ZNF436_TFBS_meta_clusters_GTRD	1	5145
hypo	577	GTRD_tfbs	0.0309975	0.373432	1	62	125	378	378	188	393	2797	410478	GTRD_tfbs ZNF257	NA	NA	ZNF257	NA	NA	ZNF257_TFBS_meta_clusters_GTRD	1	2182
hypo	261	GTRD_tfbs	0.0303865	0.635683	8	63	60	201	201	108	1845	2790	409026	GTRD_tfbs JARID1D	NA	NA	JARID1D	NA	NA	JARID1D_TFBS_meta_clusters_GTRD	1	7907
hypo	487	GTRD_tfbs	0.0253051	0.828392	65	64	43	27	64	44.7	11467	2733	399404	GTRD_tfbs TCF-7L2	NA	NA	TCF-7L2	NA	NA	TCF-7L2_TFBS_meta_clusters_GTRD	1	173137
hypo	360	GTRD_tfbs	0.024592	0.344477	1	65	140	378	378	194	426	2797	410445	GTRD_tfbs NKX-2.3	NA	NA	NKX-2.3	NA	NA	NKX-2.3_TFBS_meta_clusters_GTRD	1	2364
hypo	20	GTRD_tfbs	0.0232269	0.519117	4	66	80	278	278	141	1130	2794	409741	GTRD_tfbs ATF-4	NA	NA	ATF-4	NA	NA	ATF-4_TFBS_meta_clusters_GTRD	1	50135
hypo	509	GTRD_tfbs	0.0217202	0.682142	15	67	54	138	138	86.3	3221	2783	407650	GTRD_tfbs Twist-1	NA	NA	Twist-1	NA	NA	Twist-1_TFBS_meta_clusters_GTRD	1	48417
hypo	593	GTRD_tfbs	0.0212408	0.328276	1	68	147	378	378	198	447	2797	410424	GTRD_tfbs ZNF331	NA	NA	ZNF331	NA	NA	ZNF331_TFBS_meta_clusters_GTRD	1	3805
hypo	616	GTRD_tfbs	0.0208018	0.326085	1	69	148	378	378	198	450	2797	410421	GTRD_tfbs ZNF490	NA	NA	ZNF490	NA	NA	ZNF490_TFBS_meta_clusters_GTRD	1	15404
hypo	672	GTRD_tfbs	0.0195049	0.811545	61	70	44	32	70	48.7	10982	2737	399889	GTRD_tfbs c-Fos	NA	NA	c-Fos	NA	NA	c-Fos_TFBS_meta_clusters_GTRD	1	237924
hypo	119	GTRD_tfbs	0.0181028	0.312194	1	71	155	378	378	201	470	2797	410401	GTRD_tfbs Elf-5	NA	NA	Elf-5	NA	NA	Elf-5_TFBS_meta_clusters_GTRD	1	935
hypo	220	GTRD_tfbs	0.0178534	0.31087	1	72	156	378	378	202	472	2797	410399	GTRD_tfbs Hox-A9	NA	NA	Hox-A9	NA	NA	Hox-A9_TFBS_meta_clusters_GTRD	1	45500
hypo	284	GTRD_tfbs	0.0171806	0.395383	2	73	118	333	333	175	742	2796	410129	GTRD_tfbs Lhx2	NA	NA	Lhx2	NA	NA	Lhx2_TFBS_meta_clusters_GTRD	1	5376
hypo	434	GTRD_tfbs	0.0160359	0.541546	6	74	75	232	232	127	1624	2792	409247	GTRD_tfbs SIX2	NA	NA	SIX2	NA	NA	SIX2_TFBS_meta_clusters_GTRD	1	54954
hypo	358	GTRD_tfbs	0.0137817	0.773679	47	75	47	50	75	57.3	8877	2751	401994	GTRD_tfbs NKX-2.1	NA	NA	NKX-2.1	NA	NA	NKX-2.1_TFBS_meta_clusters_GTRD	1	94809
hypo	612	GTRD_tfbs	0.0125774	0.522798	6	76	79	232	232	129	1682	2792	409189	GTRD_tfbs ZNF449	NA	NA	ZNF449	NA	NA	ZNF449_TFBS_meta_clusters_GTRD	1	107905
hypo	620	GTRD_tfbs	0.0118464	0.363931	2	77	129	333	333	180	806	2796	410065	GTRD_tfbs ZNF528	NA	NA	ZNF528	NA	NA	ZNF528_TFBS_meta_clusters_GTRD	1	3413
hypo	202	GTRD_tfbs	0.0112406	0.359904	2	78	131	333	333	181	815	2796	410056	GTRD_tfbs HNF-1_1	NA	NA	HNF-1_1	NA	NA	HNF-1_1_TFBS_meta_clusters_GTRD	1	9525
hypo	281	GTRD_tfbs	0.0112134	0.488582	5	79	85	255	255	140	1500	2793	409371	GTRD_tfbs LRH-1	NA	NA	LRH-1	NA	NA	LRH-1_TFBS_meta_clusters_GTRD	1	53794
hypo	235	GTRD_tfbs	0.0104188	0.354242	2	80	134	333	333	182	828	2796	410043	GTRD_tfbs Hox-D12	NA	NA	Hox-D12	NA	NA	Hox-D12_TFBS_meta_clusters_GTRD	1	4557
hypo	505	GTRD_tfbs	0.00941276	0.524328	7	81	78	216	216	125	1956	2791	408915	GTRD_tfbs TSC22D4	NA	NA	TSC22D4	NA	NA	TSC22D4_TFBS_meta_clusters_GTRD	1	16246
hypo	461	GTRD_tfbs	0.00819257	0.250752	1	82	203	378	378	221	585	2797	410286	GTRD_tfbs SREBP-2	NA	NA	SREBP-2	NA	NA	SREBP-2_TFBS_meta_clusters_GTRD	1	468
hypo	319	GTRD_tfbs	0.0066694	0.324401	2	83	149	333	333	188	904	2796	409967	GTRD_tfbs Meis1	NA	NA	Meis1	NA	NA	Meis1_TFBS_meta_clusters_GTRD	1	17832
hypo	295	GTRD_tfbs	0.00654173	0.45282	5	84	93	255	255	144	1618	2793	409253	GTRD_tfbs MEF-2C	NA	NA	MEF-2C	NA	NA	MEF-2C_TFBS_meta_clusters_GTRD	1	8849
hypo	572	GTRD_tfbs	0.00606004	0.233186	1	85	217	378	378	227	629	2797	410242	GTRD_tfbs ZNF224	NA	NA	ZNF224	NA	NA	ZNF224_TFBS_meta_clusters_GTRD	1	3663
hypo	433	GTRD_tfbs	0.00601871	0.232816	1	86	218	378	378	227	630	2797	410241	GTRD_tfbs SIX1	NA	NA	SIX1	NA	NA	SIX1_TFBS_meta_clusters_GTRD	1	7165
hypo	641	GTRD_tfbs	0.00572043	0.315311	2	87	153	333	333	191	930	2796	409941	GTRD_tfbs ZNF680	NA	NA	ZNF680	NA	NA	ZNF680_TFBS_meta_clusters_GTRD	1	9244
hypo	198	GTRD_tfbs	0.00538535	0.468027	6	88	90	232	232	137	1878	2792	408993	GTRD_tfbs HMBOX1	NA	NA	HMBOX1	NA	NA	HMBOX1_TFBS_meta_clusters_GTRD	1	23276
hypo	558	GTRD_tfbs	0.00508682	0.438138	5	89	96	255	255	147	1672	2793	409199	GTRD_tfbs ZNF134	NA	NA	ZNF134	NA	NA	ZNF134_TFBS_meta_clusters_GTRD	1	6361
hypo	665	GTRD_tfbs	0.00476106	0.305117	2	90	160	333	333	194	961	2796	409910	GTRD_tfbs ZSCAN2	NA	NA	ZSCAN2	NA	NA	ZSCAN2_TFBS_meta_clusters_GTRD	1	6028
hypo	75	GTRD_tfbs	0.00427847	0.299494	2	91	165	333	333	196	979	2796	409892	GTRD_tfbs DLX-4	NA	NA	DLX-4	NA	NA	DLX-4_TFBS_meta_clusters_GTRD	1	1936
hypo	662	GTRD_tfbs	0.00411617	0.352873	3	92	136	304	304	177	1246	2795	409625	GTRD_tfbs ZSCAN16	NA	NA	ZSCAN16	NA	NA	ZSCAN16_TFBS_meta_clusters_GTRD	1	30052
hypo	255	GTRD_tfbs	0.00393664	0.295261	2	93	168	333	333	198	993	2796	409878	GTRD_tfbs Id2	NA	NA	Id2	NA	NA	Id2_TFBS_meta_clusters_GTRD	1	3371
hypo	492	GTRD_tfbs	0.0038829	0.390987	4	94	119	278	278	164	1499	2794	409372	GTRD_tfbs TEF-4	NA	NA	TEF-4	NA	NA	TEF-4_TFBS_meta_clusters_GTRD	1	2320
hypo	571	GTRD_tfbs	0.00351408	0.468053	7	95	89	216	216	133	2190	2791	408681	GTRD_tfbs ZNF217	NA	NA	ZNF217	NA	NA	ZNF217_TFBS_meta_clusters_GTRD	1	6336
hypo	294	GTRD_tfbs	0.00334402	0.204809	1	96	237	378	378	237	716	2797	410155	GTRD_tfbs MEF-2B	NA	NA	MEF-2B	NA	NA	MEF-2B_TFBS_meta_clusters_GTRD	1	15737
hypo	378	GTRD_tfbs	0.00329869	0.204237	1	97	238	378	378	238	718	2797	410153	GTRD_tfbs PDX-1	NA	NA	PDX-1	NA	NA	PDX-1_TFBS_meta_clusters_GTRD	1	18081
hypo	482	GTRD_tfbs	0.00326733	0.56479	14	98	70	147	147	105	3626	2784	407245	GTRD_tfbs TBR-2	NA	NA	TBR-2	NA	NA	TBR-2_TFBS_meta_clusters_GTRD	1	49188
hypo	36	GTRD_tfbs	0.00322382	0.340535	3	99	141	304	304	181	1291	2795	409580	GTRD_tfbs BACH2	NA	NA	BACH2	NA	NA	BACH2_TFBS_meta_clusters_GTRD	1	11163
hypo	88	GTRD_tfbs	0.00313774	0.412843	5	100	107	255	255	154	1774	2793	409097	GTRD_tfbs E2F-2	NA	NA	E2F-2	NA	NA	E2F-2_TFBS_meta_clusters_GTRD	1	4371
hypo	655	GTRD_tfbs	0.00311967	0.284076	2	101	175	333	333	203	1032	2796	409839	GTRD_tfbs ZNF7	NA	NA	ZNF7	NA	NA	ZNF7_TFBS_meta_clusters_GTRD	1	7439
hypo	179	GTRD_tfbs	0.00190151	0.477182	9	102	87	189	189	126	2760	2789	408111	GTRD_tfbs HAND-2	NA	NA	HAND-2	NA	NA	HAND-2_TFBS_meta_clusters_GTRD	1	38844
hypo	264	GTRD_tfbs	0.0018359	0.707229	51	103	51	42	103	65.3	10510	2747	400361	GTRD_tfbs JunB	NA	NA	JunB	NA	NA	JunB_TFBS_meta_clusters_GTRD	1	106379
hypo	578	GTRD_tfbs	0.00154768	0.176843	1	104	259	378	378	247	829	2797	410042	GTRD_tfbs ZNF260	NA	NA	ZNF260	NA	NA	ZNF260_TFBS_meta_clusters_GTRD	1	6655
hypo	274	GTRD_tfbs	0.00143594	0.174522	1	105	263	378	378	249	840	2797	410031	GTRD_tfbs KLF3	NA	NA	KLF3	NA	NA	KLF3_TFBS_meta_clusters_GTRD	1	2101
hypo	477	GTRD_tfbs	0.0013756	0.426523	7	106	101	216	216	141	2402	2791	408469	GTRD_tfbs Spi-B	NA	NA	Spi-B	NA	NA	Spi-B_TFBS_meta_clusters_GTRD	1	45247
hypo	377	GTRD_tfbs	0.00124884	0.650769	35	107	58	66	107	77	7845	2763	403026	GTRD_tfbs PBX-3	NA	NA	PBX-3	NA	NA	PBX-3_TFBS_meta_clusters_GTRD	1	97550
hypo	306	GTRD_tfbs	0.00114036	0.396314	6	108	117	232	232	152	2216	2792	408655	GTRD_tfbs MTA3	NA	NA	MTA3	NA	NA	MTA3_TFBS_meta_clusters_GTRD	1	9965
hypo	328	GTRD_tfbs	0.00110215	0.597342	24	109	65	104	109	92.7	5866	2774	405005	GTRD_tfbs MyoD	NA	NA	MyoD	NA	NA	MyoD_TFBS_meta_clusters_GTRD	1	75873
hypo	485	GTRD_tfbs	0.00108662	0.242785	2	110	209	333	333	217	1207	2796	409664	GTRD_tfbs TBX5	NA	NA	TBX5	NA	NA	TBX5_TFBS_meta_clusters_GTRD	1	28122
hypo	37	GTRD_tfbs	0.00106699	0.242181	2	111	210	333	333	218	1210	2796	409661	GTRD_tfbs BARX-1	NA	NA	BARX-1	NA	NA	BARX-1_TFBS_meta_clusters_GTRD	1	1624
hypo	653	GTRD_tfbs	0.00102152	0.164697	1	112	272	378	378	254	890	2797	409981	GTRD_tfbs ZNF784	NA	NA	ZNF784	NA	NA	ZNF784_TFBS_meta_clusters_GTRD	1	1419
hypo	660	GTRD_tfbs	0.000815944	0.158796	1	113	275	378	378	255	923	2797	409948	GTRD_tfbs ZNF8	NA	NA	ZNF8	NA	NA	ZNF8_TFBS_meta_clusters_GTRD	1	8473
hypo	443	GTRD_tfbs	0.000793211	0.529112	16	114	76	134	134	108	4418	2782	406453	GTRD_tfbs SMARCC1	NA	NA	SMARCC1	NA	NA	SMARCC1_TFBS_meta_clusters_GTRD	1	44004
hypo	205	GTRD_tfbs	0.000778675	0.284006	3	115	176	304	304	198	1547	2795	409324	GTRD_tfbs HNF-4_3	NA	NA	HNF-4_3	NA	NA	HNF-4_3_TFBS_meta_clusters_GTRD	1	27434
hypo	656	GTRD_tfbs	0.000617216	0.152027	1	116	281	378	378	258	964	2797	409907	GTRD_tfbs ZNF816A	NA	NA	ZNF816A	NA	NA	ZNF816A_TFBS_meta_clusters_GTRD	1	3519
hypo	490	GTRD_tfbs	0.000568208	0.66984	49	117	55	47	117	73	10650	2749	400221	GTRD_tfbs TEF-1	NA	NA	TEF-1	NA	NA	TEF-1_TFBS_meta_clusters_GTRD	1	118683
hypo	93	GTRD_tfbs	0.000479587	0.630131	37	118	61	63	118	80.7	8556	2761	402315	GTRD_tfbs E2F-7	NA	NA	E2F-7	NA	NA	E2F-7_TFBS_meta_clusters_GTRD	1	36206
hypo	48	GTRD_tfbs	0.000445606	0.305902	4	119	158	278	278	185	1914	2794	408957	GTRD_tfbs CDX-2	NA	NA	CDX-2	NA	NA	CDX-2_TFBS_meta_clusters_GTRD	1	26017
hypo	173	GTRD_tfbs	0.000321172	0.581854	28	120	66	90	120	92	7016	2770	403855	GTRD_tfbs GRH-L2	NA	NA	GRH-L2	NA	NA	GRH-L2_TFBS_meta_clusters_GTRD	1	93877
hypo	586	GTRD_tfbs	0.000315448	0.295958	4	121	167	278	278	189	1978	2794	408893	GTRD_tfbs ZNF30	NA	NA	ZNF30	NA	NA	ZNF30_TFBS_meta_clusters_GTRD	1	5103
hypo	376	GTRD_tfbs	0.000235956	0.201142	2	122	243	333	333	233	1456	2796	409415	GTRD_tfbs PBX-2	NA	NA	PBX-2	NA	NA	PBX-2_TFBS_meta_clusters_GTRD	1	6602
hypo	522	GTRD_tfbs	0.000226392	0.287061	4	123	172	278	278	191	2039	2794	408832	GTRD_tfbs ZBED1	NA	NA	ZBED1	NA	NA	ZBED1_TFBS_meta_clusters_GTRD	1	8110
hypo	344	GTRD_tfbs	0.000213137	0.469599	14	124	88	147	147	120	4353	2784	406518	GTRD_tfbs NF-E2L2	NA	NA	NF-E2L2	NA	NA	NF-E2L2_TFBS_meta_clusters_GTRD	1	35869
hypo	442	GTRD_tfbs	0.000196692	0.129412	1	125	310	378	378	271	1132	2797	409739	GTRD_tfbs SMARCA5	NA	NA	SMARCA5	NA	NA	SMARCA5_TFBS_meta_clusters_GTRD	1	6196
hypo	603	GTRD_tfbs	0.000183025	0.381156	8	126	123	201	201	150	3068	2790	407803	GTRD_tfbs ZNF384	NA	NA	ZNF384	NA	NA	ZNF384_TFBS_meta_clusters_GTRD	1	192166
hypo	557	GTRD_tfbs	0.000160276	0.240845	3	127	211	304	304	214	1823	2795	409048	GTRD_tfbs ZNF121	NA	NA	ZNF121	NA	NA	ZNF121_TFBS_meta_clusters_GTRD	1	37248
hypo	423	GTRD_tfbs	0.00015672	0.192389	2	128	246	333	333	236	1522	2796	409349	GTRD_tfbs RelB	NA	NA	RelB	NA	NA	RelB_TFBS_meta_clusters_GTRD	1	15702
hypo	507	GTRD_tfbs	0.000126254	0.329306	6	129	146	232	232	169	2664	2792	408207	GTRD_tfbs T	NA	NA	T	NA	NA	T_TFBS_meta_clusters_GTRD	1	51394
hypo	71	GTRD_tfbs	0.00012411	0.576867	32	130	68	74	130	90.7	8078	2766	402793	GTRD_tfbs DEC1	NA	NA	DEC1	NA	NA	DEC1_TFBS_meta_clusters_GTRD	1	58112
hypo	589	GTRD_tfbs	0.000106588	0.119854	1	131	320	378	378	276	1222	2797	409649	GTRD_tfbs ZNF322A	NA	NA	ZNF322A	NA	NA	ZNF322A_TFBS_meta_clusters_GTRD	1	4388
hypo	463	GTRD_tfbs	9.58302e-05	0.18286	2	132	256	333	333	240	1601	2796	409270	GTRD_tfbs SSRP1	NA	NA	SSRP1	NA	NA	SSRP1_TFBS_meta_clusters_GTRD	1	4997
hypo	635	GTRD_tfbs	9.49389e-05	0.118205	1	133	323	378	378	278	1239	2797	409632	GTRD_tfbs ZNF618	NA	NA	ZNF618	NA	NA	ZNF618_TFBS_meta_clusters_GTRD	1	7163
hypo	652	GTRD_tfbs	7.7715e-05	0.2922	5	134	171	255	255	187	2502	2793	408369	GTRD_tfbs ZNF778	NA	NA	ZNF778	NA	NA	ZNF778_TFBS_meta_clusters_GTRD	1	8069
hypo	15	GTRD_tfbs	7.09876e-05	0.564389	32	135	71	74	135	93.3	8253	2766	402618	GTRD_tfbs ASH-1	NA	NA	ASH-1	NA	NA	ASH-1_TFBS_meta_clusters_GTRD	1	240805
hypo	543	GTRD_tfbs	5.89471e-05	0.111865	1	136	333	378	378	282	1309	2797	409562	GTRD_tfbs ZFHX3	NA	NA	ZFHX3	NA	NA	ZFHX3_TFBS_meta_clusters_GTRD	1	14547
hypo	145	GTRD_tfbs	5.57984e-05	0.285091	5	137	174	255	255	189	2564	2793	408307	GTRD_tfbs FOXP2	NA	NA	FOXP2	NA	NA	FOXP2_TFBS_meta_clusters_GTRD	1	9452
hypo	317	GTRD_tfbs	5.39537e-05	0.465095	17	138	91	130	138	120	5330	2781	405541	GTRD_tfbs MafK	NA	NA	MafK	NA	NA	MafK_TFBS_meta_clusters_GTRD	1	118221
hypo	172	GTRD_tfbs	4.43709e-05	0.169763	2	139	267	333	333	246	1724	2796	409147	GTRD_tfbs GRH-L1	NA	NA	GRH-L1	NA	NA	GRH-L1_TFBS_meta_clusters_GTRD	1	3647
hypo	542	GTRD_tfbs	3.93375e-05	0.277998	5	140	178	255	255	191	2629	2793	408242	GTRD_tfbs ZFAT	NA	NA	ZFAT	NA	NA	ZFAT_TFBS_meta_clusters_GTRD	1	12184
hypo	540	GTRD_tfbs	3.79137e-05	0.48197	20	141	86	119	141	115	6047	2778	404824	GTRD_tfbs ZC3H8	NA	NA	ZC3H8	NA	NA	ZC3H8_TFBS_meta_clusters_GTRD	1	27097
hypo	453	GTRD_tfbs	3.08683e-05	0.104271	1	142	342	378	378	287	1404	2797	409467	GTRD_tfbs SOX-17	NA	NA	SOX-17	NA	NA	SOX-17_TFBS_meta_clusters_GTRD	1	11018
hypo	254	GTRD_tfbs	2.86403e-05	0.103458	1	143	343	378	378	288	1415	2797	409456	GTRD_tfbs Id1	NA	NA	Id1	NA	NA	Id1_TFBS_meta_clusters_GTRD	1	7202
hypo	35	GTRD_tfbs	2.48227e-05	0.269236	5	144	187	255	255	195	2714	2793	408157	GTRD_tfbs BACH1	NA	NA	BACH1	NA	NA	BACH1_TFBS_meta_clusters_GTRD	1	8132
hypo	10	GTRD_tfbs	2.33476e-05	0.101303	1	145	346	378	378	290	1445	2797	409426	GTRD_tfbs ARID1B	NA	NA	ARID1B	NA	NA	ARID1B_TFBS_meta_clusters_GTRD	1	5768
hypo	19	GTRD_tfbs	2.27581e-05	0.652976	73	146	57	25	146	76	16192	2725	394679	GTRD_tfbs ATF-3	NA	NA	ATF-3	NA	NA	ATF-3_TFBS_meta_clusters_GTRD	1	130476
hypo	605	GTRD_tfbs	2.04222e-05	0.20188	3	147	240	304	304	230	2173	2795	408698	GTRD_tfbs ZNF3	NA	NA	ZNF3	NA	NA	ZNF3_TFBS_meta_clusters_GTRD	1	11009
hypo	430	GTRD_tfbs	1.57077e-05	0.35942	10	148	132	179	179	153	4060	2788	406811	GTRD_tfbs SCRT1	NA	NA	SCRT1	NA	NA	SCRT1_TFBS_meta_clusters_GTRD	1	89775
hypo	680	GTRD_tfbs	1.29337e-05	0.323049	8	149	150	201	201	167	3615	2790	407256	GTRD_tfbs p66-_2	NA	NA	p66-_2	NA	NA	p66-_2_TFBS_meta_clusters_GTRD	1	7616
hypo	51	GTRD_tfbs	1.1356e-05	0.503385	27	150	82	93	150	108	7802	2771	403069	GTRD_tfbs COUP-TFII	NA	NA	COUP-TFII	NA	NA	COUP-TFII_TFBS_meta_clusters_GTRD	1	106973
hypo	637	GTRD_tfbs	1.13518e-05	0.403926	14	151	108	147	151	135	5052	2784	405819	GTRD_tfbs ZNF644	NA	NA	ZNF644	NA	NA	ZNF644_TFBS_meta_clusters_GTRD	1	44011
hypo	668	GTRD_tfbs	1.04573e-05	0.149774	2	152	283	333	333	256	1953	2796	408918	GTRD_tfbs ZSCAN5D	NA	NA	ZSCAN5D	NA	NA	ZSCAN5D_TFBS_meta_clusters_GTRD	1	4384
hypo	339	GTRD_tfbs	7.958e-06	0.526815	33	153	77	70	153	100	9102	2765	401769	GTRD_tfbs NF-1C	NA	NA	NF-1C	NA	NA	NF-1C_TFBS_meta_clusters_GTRD	1	104418
hypo	199	GTRD_tfbs	7.62601e-06	0.385516	13	154	121	155	155	143	4915	2785	405956	GTRD_tfbs HMG20A	NA	NA	HMG20A	NA	NA	HMG20A_TFBS_meta_clusters_GTRD	1	42417
hypo	554	GTRD_tfbs	7.48465e-06	0.0907707	1	155	358	378	378	297	1612	2797	409259	GTRD_tfbs ZIC2	NA	NA	ZIC2	NA	NA	ZIC2_TFBS_meta_clusters_GTRD	1	6231
hypo	623	GTRD_tfbs	6.41324e-06	0.423209	17	156	103	130	156	130	5850	2781	405021	GTRD_tfbs ZNF554	NA	NA	ZNF554	NA	NA	ZNF554_TFBS_meta_clusters_GTRD	1	33638
hypo	622	GTRD_tfbs	4.29424e-06	0.139707	2	157	298	333	333	263	2093	2796	408778	GTRD_tfbs ZNF549	NA	NA	ZNF549	NA	NA	ZNF549_TFBS_meta_clusters_GTRD	1	8754
hypo	658	GTRD_tfbs	4.25151e-06	0.0863084	1	158	363	378	378	300	1695	2797	409176	GTRD_tfbs ZNF84	NA	NA	ZNF84	NA	NA	ZNF84_TFBS_meta_clusters_GTRD	1	2500
hypo	307	GTRD_tfbs	4.04667e-06	0.239934	5	159	214	255	255	209	3043	2793	407828	GTRD_tfbs MYNN	NA	NA	MYNN	NA	NA	MYNN_TFBS_meta_clusters_GTRD	1	19356
hypo	602	GTRD_tfbs	3.98631e-06	0.320175	9	160	152	189	189	167	4100	2789	406771	GTRD_tfbs ZNF382	NA	NA	ZNF382	NA	NA	ZNF382_TFBS_meta_clusters_GTRD	1	26064
hypo	197	GTRD_tfbs	3.63079e-06	0.210852	4	161	231	278	278	223	2771	2794	408100	GTRD_tfbs HLF	NA	NA	HLF	NA	NA	HLF_TFBS_meta_clusters_GTRD	1	35247
hypo	519	GTRD_tfbs	3.38832e-06	0.30079	8	162	162	201	201	175	3880	2790	406991	GTRD_tfbs XBP-1	NA	NA	XBP-1	NA	NA	XBP-1_TFBS_meta_clusters_GTRD	1	17939
hypo	260	GTRD_tfbs	3.3214e-06	0.402918	16	163	110	134	163	136	5782	2782	405089	GTRD_tfbs JARID1C	NA	NA	JARID1C	NA	NA	JARID1C_TFBS_meta_clusters_GTRD	1	22420
hypo	137	GTRD_tfbs	3.14163e-06	0.136495	2	164	300	333	333	266	2142	2796	408729	GTRD_tfbs FOXK1	NA	NA	FOXK1	NA	NA	FOXK1_TFBS_meta_clusters_GTRD	1	16705
hypo	392	GTRD_tfbs	2.38707e-06	0.133795	2	165	304	333	333	267	2185	2796	408686	GTRD_tfbs PRDM1	NA	NA	PRDM1	NA	NA	PRDM1_TFBS_meta_clusters_GTRD	1	21936
hypo	114	GTRD_tfbs	2.38533e-06	0.439047	21	166	94	113	166	124	6957	2777	403914	GTRD_tfbs EVX-2	NA	NA	EVX-2	NA	NA	EVX-2_TFBS_meta_clusters_GTRD	1	58398
hypo	511	GTRD_tfbs	1.97036e-06	0.131973	2	167	306	333	333	269	2215	2796	408656	GTRD_tfbs UBP-1	NA	NA	UBP-1	NA	NA	UBP-1_TFBS_meta_clusters_GTRD	1	4661
hypo	583	GTRD_tfbs	1.75277e-06	0.0801349	1	168	377	378	378	308	1825	2797	409046	GTRD_tfbs ZNF280A	NA	NA	ZNF280A	NA	NA	ZNF280A_TFBS_meta_clusters_GTRD	1	15009
hypo	580	GTRD_tfbs	1.54592e-06	0.334985	11	169	143	174	174	162	4785	2787	406086	GTRD_tfbs ZNF264	NA	NA	ZNF264	NA	NA	ZNF264_TFBS_meta_clusters_GTRD	1	100059
hypo	642	GTRD_tfbs	1.52961e-06	0.305781	9	170	159	189	189	173	4291	2789	406580	GTRD_tfbs ZNF701	NA	NA	ZNF701	NA	NA	ZNF701_TFBS_meta_clusters_GTRD	1	13659
hypo	26	GTRD_tfbs	1.21604e-06	0.497223	33	171	83	70	171	108	9631	2765	401240	GTRD_tfbs AhR	NA	NA	AhR	NA	NA	AhR_TFBS_meta_clusters_GTRD	1	103028
hypo	588	GTRD_tfbs	1.0369e-06	0.0768763	1	172	384	378	384	311	1902	2797	408969	GTRD_tfbs ZNF320	NA	NA	ZNF320	NA	NA	ZNF320_TFBS_meta_clusters_GTRD	1	9291
hypo	109	GTRD_tfbs	9.46725e-07	0.163424	3	173	274	304	304	250	2681	2795	408190	GTRD_tfbs ETV5	NA	NA	ETV5	NA	NA	ETV5_TFBS_meta_clusters_GTRD	1	6475
hypo	530	GTRD_tfbs	6.62785e-07	0.239703	6	174	215	232	232	207	3651	2792	407220	GTRD_tfbs ZBTB2	NA	NA	ZBTB2	NA	NA	ZBTB2_TFBS_meta_clusters_GTRD	1	61849
hypo	391	GTRD_tfbs	5.31883e-07	0.157852	3	175	277	304	304	252	2775	2795	408096	GTRD_tfbs PRDM14	NA	NA	PRDM14	NA	NA	PRDM14_TFBS_meta_clusters_GTRD	1	13922
hypo	363	GTRD_tfbs	2.91634e-07	0.0699963	1	176	394	378	394	316	2088	2797	408783	GTRD_tfbs NKX-3.1	NA	NA	NKX-3.1	NA	NA	NKX-3.1_TFBS_meta_clusters_GTRD	1	44515
hypo	63	GTRD_tfbs	2.4214e-07	0.615248	88	177	64	16	177	85.7	20598	2710	390273	GTRD_tfbs CEBP_2	NA	NA	CEBP_2	NA	NA	C_EBP_2_TFBS_meta_clusters_GTRD	1	926602
hypo	332	GTRD_tfbs	2.36378e-07	0.438734	26	178	95	99	178	124	8600	2772	402271	GTRD_tfbs NANOG	NA	NA	NANOG	NA	NA	NANOG_TFBS_meta_clusters_GTRD	1	77267
hypo	340	GTRD_tfbs	2.33875e-07	0.32236	12	179	151	163	179	164	5418	2786	405453	GTRD_tfbs NF-Bp100	NA	NA	NF-Bp100	NA	NA	NF-Bp100_TFBS_meta_clusters_GTRD	1	31920
hypo	52	GTRD_tfbs	2.25787e-07	0.114451	2	180	326	333	333	280	2552	2796	408319	GTRD_tfbs COUP-TFI	NA	NA	COUP-TFI	NA	NA	COUP-TFI_TFBS_meta_clusters_GTRD	1	20602
hypo	470	GTRD_tfbs	1.57126e-07	0.260889	8	181	195	201	201	192	4467	2790	406404	GTRD_tfbs STAT6	NA	NA	STAT6	NA	NA	STAT6_TFBS_meta_clusters_GTRD	1	17858
hypo	353	GTRD_tfbs	1.44432e-07	0.0666889	1	182	396	378	396	319	2191	2797	408680	GTRD_tfbs NFATc3	NA	NA	NFATc3	NA	NA	NFATc3_TFBS_meta_clusters_GTRD	1	6634
hypo	64	GTRD_tfbs	7.78469e-08	0.253374	8	183	201	201	201	195	4598	2790	406273	GTRD_tfbs CEBP_3	NA	NA	CEBP_3	NA	NA	C_EBP_3_TFBS_meta_clusters_GTRD	1	71318
hypo	454	GTRD_tfbs	6.87261e-08	0.557632	64	184	72	30	184	95.3	16553	2734	394318	GTRD_tfbs SOX-2	NA	NA	SOX-2	NA	NA	SOX-2_TFBS_meta_clusters_GTRD	1	158354
hypo	447	GTRD_tfbs	5.725e-08	0.250237	8	185	205	201	205	197	4655	2790	406216	GTRD_tfbs SNAI2	NA	NA	SNAI2	NA	NA	SNAI2_TFBS_meta_clusters_GTRD	1	76329
hypo	370	GTRD_tfbs	5.3141e-08	0.372922	19	186	126	123	186	145	7397	2779	403474	GTRD_tfbs OSR2	NA	NA	OSR2	NA	NA	OSR2_TFBS_meta_clusters_GTRD	1	30035
hypo	216	GTRD_tfbs	4.71622e-08	0.0620199	1	187	404	378	404	323	2355	2797	408516	GTRD_tfbs Hox-A4	NA	NA	Hox-A4	NA	NA	Hox-A4_TFBS_meta_clusters_GTRD	1	8279
hypo	598	GTRD_tfbs	4.55798e-08	0.0618877	1	188	405	378	405	324	2360	2797	408511	GTRD_tfbs ZNF350	NA	NA	ZNF350	NA	NA	ZNF350_TFBS_meta_clusters_GTRD	1	4257
hypo	491	GTRD_tfbs	4.19021e-08	0.554464	65	189	73	27	189	96.3	16899	2733	393972	GTRD_tfbs TEF-3	NA	NA	TEF-3	NA	NA	TEF-3_TFBS_meta_clusters_GTRD	1	206812
hypo	581	GTRD_tfbs	3.70623e-08	0.103101	2	190	344	333	344	289	2831	2796	408040	GTRD_tfbs ZNF266	NA	NA	ZNF266	NA	NA	ZNF266_TFBS_meta_clusters_GTRD	1	7071
hypo	106	GTRD_tfbs	1.37007e-08	0.266148	10	191	192	179	192	187	5464	2788	405407	GTRD_tfbs ERR1	NA	NA	ERR1	NA	NA	ERR1_TFBS_meta_clusters_GTRD	1	50802
hypo	326	GTRD_tfbs	1.18793e-08	0.331276	16	192	145	134	192	157	7011	2782	403860	GTRD_tfbs Myf-5	NA	NA	Myf-5	NA	NA	Myf-5_TFBS_meta_clusters_GTRD	1	20295
hypo	292	GTRD_tfbs	8.24538e-09	0.126944	3	193	313	304	313	270	3445	2795	407426	GTRD_tfbs MBD1	NA	NA	MBD1	NA	NA	MBD1_TFBS_meta_clusters_GTRD	1	13406
hypo	120	GTRD_tfbs	3.53147e-09	0.148172	4	194	285	278	285	252	3932	2794	406939	GTRD_tfbs Elk-1	NA	NA	Elk-1	NA	NA	Elk-1_TFBS_meta_clusters_GTRD	1	9320
hypo	233	GTRD_tfbs	3.52039e-09	0.0533532	1	195	409	378	409	327	2735	2797	408136	GTRD_tfbs Hox-C9	NA	NA	Hox-C9	NA	NA	Hox-C9_TFBS_meta_clusters_GTRD	1	26983
hypo	200	GTRD_tfbs	3.17747e-09	0.0530602	1	196	410	378	410	328	2750	2797	408121	GTRD_tfbs HMG20B	NA	NA	HMG20B	NA	NA	HMG20B_TFBS_meta_clusters_GTRD	1	12021
hypo	41	GTRD_tfbs	2.69061e-09	0.307819	15	197	157	138	197	164	7070	2783	403801	GTRD_tfbs BCL11A	NA	NA	BCL11A	NA	NA	BCL11A_TFBS_meta_clusters_GTRD	1	59748
hypo	669	GTRD_tfbs	2.64298e-09	0.334189	18	198	144	128	198	157	7809	2780	403062	GTRD_tfbs ZXDC	NA	NA	ZXDC	NA	NA	ZXDC_TFBS_meta_clusters_GTRD	1	23814
hypo	591	GTRD_tfbs	2.53553e-09	0.188524	6	199	247	232	247	226	4631	2792	406240	GTRD_tfbs ZNF324A	NA	NA	ZNF324A	NA	NA	ZNF324A_TFBS_meta_clusters_GTRD	1	10615
hypo	243	GTRD_tfbs	2.50836e-09	0.0898843	2	200	360	333	360	298	3244	2796	407627	GTRD_tfbs IRF-2	NA	NA	IRF-2	NA	NA	IRF-2_TFBS_meta_clusters_GTRD	1	9426
hypo	409	GTRD_tfbs	2.50373e-09	0.376647	24	201	124	104	201	143	9226	2774	401645	GTRD_tfbs RCoR1	NA	NA	RCoR1	NA	NA	RCoR1_TFBS_meta_clusters_GTRD	1	92191
hypo	280	GTRD_tfbs	2.27042e-09	0.187745	6	202	249	232	249	228	4650	2792	406221	GTRD_tfbs LEF-1	NA	NA	LEF-1	NA	NA	LEF-1_TFBS_meta_clusters_GTRD	1	10249
hypo	459	GTRD_tfbs	2.16454e-09	0.274593	12	203	181	163	203	182	6346	2786	404525	GTRD_tfbs SPDEF	NA	NA	SPDEF	NA	NA	SPDEF_TFBS_meta_clusters_GTRD	1	38165
hypo	514	GTRD_tfbs	1.27373e-09	0.49594	55	204	84	36	204	108	15966	2743	394905	GTRD_tfbs VDR	NA	NA	VDR	NA	NA	VDR_TFBS_meta_clusters_GTRD	1	143865
hypo	456	GTRD_tfbs	1.2009e-09	0.141762	4	205	294	278	294	259	4108	2794	406763	GTRD_tfbs SOX-4	NA	NA	SOX-4	NA	NA	SOX-4_TFBS_meta_clusters_GTRD	1	12715
hypo	38	GTRD_tfbs	1.14783e-09	0.0503147	1	206	415	378	415	333	2899	2797	407972	GTRD_tfbs BARX-2	NA	NA	BARX-2	NA	NA	BARX-2_TFBS_meta_clusters_GTRD	1	2253
hypo	355	GTRD_tfbs	9.96226e-10	0.256461	11	207	199	174	207	193	6228	2787	404643	GTRD_tfbs NGFI-B	NA	NA	NGFI-B	NA	NA	NGFI-B_TFBS_meta_clusters_GTRD	1	45112
hypo	381	GTRD_tfbs	8.91336e-10	0.0496761	1	208	416	378	416	334	2936	2797	407935	GTRD_tfbs PITX-3	NA	NA	PITX-3	NA	NA	PITX-3_TFBS_meta_clusters_GTRD	1	18360
hypo	504	GTRD_tfbs	8.40917e-10	0.214474	8	209	227	201	227	212	5421	2790	405450	GTRD_tfbs TR4	NA	NA	TR4	NA	NA	TR4_TFBS_meta_clusters_GTRD	1	35173
hypo	81	GTRD_tfbs	7.62829e-10	0.114316	3	210	327	304	327	280	3822	2795	407049	GTRD_tfbs DNMT3B	NA	NA	DNMT3B	NA	NA	DNMT3B_TFBS_meta_clusters_GTRD	1	10472
hypo	121	GTRD_tfbs	5.37487e-10	0.0837645	2	211	370	333	370	305	3479	2796	407392	GTRD_tfbs Elk-4	NA	NA	Elk-4	NA	NA	Elk-4_TFBS_meta_clusters_GTRD	1	11352
hypo	405	GTRD_tfbs	4.70873e-10	0.112067	3	212	332	304	332	283	3898	2795	406973	GTRD_tfbs	NA	NA	NA	NA	NA	RAR-_2_TFBS_meta_clusters_GTRD	1	28138
hypo	356	GTRD_tfbs	4.06274e-10	0.272014	13	213	182	155	213	183	6931	2785	403940	GTRD_tfbs NGN-2	NA	NA	NGN-2	NA	NA	NGN-2_TFBS_meta_clusters_GTRD	1	72427
hypo	159	GTRD_tfbs	3.71264e-10	0.403212	32	214	109	74	214	132	11460	2766	399411	GTRD_tfbs GATA-4	NA	NA	GATA-4	NA	NA	GATA-4_TFBS_meta_clusters_GTRD	1	115443
hypo	101	GTRD_tfbs	2.18424e-10	0.0805638	2	215	374	333	374	307	3616	2796	407255	GTRD_tfbs EHF	NA	NA	EHF	NA	NA	EHF_TFBS_meta_clusters_GTRD	1	16028
hypo	414	GTRD_tfbs	1.66773e-10	0.0796525	2	216	379	333	379	309	3657	2796	407214	GTRD_tfbs RFX2	NA	NA	RFX2	NA	NA	RFX2_TFBS_meta_clusters_GTRD	1	4990
hypo	341	GTRD_tfbs	1.58572e-10	0.107312	3	217	336	304	336	286	4069	2795	406802	GTRD_tfbs NF-Bp105	NA	NA	NF-Bp105	NA	NA	NF-Bp105_TFBS_meta_clusters_GTRD	1	27068
hypo	537	GTRD_tfbs	1.33256e-10	0.130343	4	218	308	278	308	268	4464	2794	406407	GTRD_tfbs ZBTB6	NA	NA	ZBTB6	NA	NA	ZBTB6_TFBS_meta_clusters_GTRD	1	19289
hypo	416	GTRD_tfbs	1.29715e-10	0.300842	17	219	161	130	219	170	8182	2781	402689	GTRD_tfbs RFX5	NA	NA	RFX5	NA	NA	RFX5_TFBS_meta_clusters_GTRD	1	30463
hypo	410	GTRD_tfbs	7.9151e-11	0.212976	9	220	229	189	229	213	6133	2789	404738	GTRD_tfbs RCoR2	NA	NA	RCoR2	NA	NA	RCoR2_TFBS_meta_clusters_GTRD	1	29143
hypo	407	GTRD_tfbs	7.01735e-11	0.269263	14	221	185	147	221	184	7532	2784	403339	GTRD_tfbs RBAK	NA	NA	RBAK	NA	NA	RBAK_TFBS_meta_clusters_GTRD	1	47550
hypo	89	GTRD_tfbs	5.47313e-11	0.0435715	1	222	423	378	423	341	3344	2797	407527	GTRD_tfbs E2F-3	NA	NA	E2F-3	NA	NA	E2F-3_TFBS_meta_clusters_GTRD	1	10987
hypo	415	GTRD_tfbs	5.1606e-11	0.0759223	2	223	386	333	386	314	3835	2796	407036	GTRD_tfbs RFX3	NA	NA	RFX3	NA	NA	RFX3_TFBS_meta_clusters_GTRD	1	4909
hypo	510	GTRD_tfbs	2.56061e-11	0.0421602	1	224	424	378	424	342	3455	2797	407416	GTRD_tfbs UBF	NA	NA	UBF	NA	NA	UBF_TFBS_meta_clusters_GTRD	1	14796
hypo	467	GTRD_tfbs	2.42187e-11	0.14278	5	225	292	255	292	257	5088	2793	405783	GTRD_tfbs STAT4	NA	NA	STAT4	NA	NA	STAT4_TFBS_meta_clusters_GTRD	1	25592
hypo	493	GTRD_tfbs	2.00442e-11	0.141904	5	226	293	255	293	258	5119	2793	405752	GTRD_tfbs TEF-5	NA	NA	TEF-5	NA	NA	TEF-5_TFBS_meta_clusters_GTRD	1	39114
hypo	579	GTRD_tfbs	1.57912e-11	0.249455	13	227	206	155	227	196	7548	2785	403323	GTRD_tfbs ZNF263	NA	NA	ZNF263	NA	NA	ZNF263_TFBS_meta_clusters_GTRD	1	162957
hypo	240	GTRD_tfbs	1.5625e-11	0.120915	4	228	318	278	318	275	4808	2794	406063	GTRD_tfbs IKZF1	NA	NA	IKZF1	NA	NA	IKZF1_TFBS_meta_clusters_GTRD	1	25718
hypo	585	GTRD_tfbs	1.53248e-11	0.0412569	1	229	425	378	425	344	3530	2797	407341	GTRD_tfbs ZNF281	NA	NA	ZNF281	NA	NA	ZNF281_TFBS_meta_clusters_GTRD	1	9267
hypo	552	GTRD_tfbs	1.20661e-11	0.0717644	2	230	390	333	390	318	4055	2796	406816	GTRD_tfbs ZHX1	NA	NA	ZHX1	NA	NA	ZHX1_TFBS_meta_clusters_GTRD	1	5874
hypo	527	GTRD_tfbs	1.07159e-11	0.370899	31	231	127	82	231	147	12047	2767	398824	GTRD_tfbs ZBTB17	NA	NA	ZBTB17	NA	NA	ZBTB17_TFBS_meta_clusters_GTRD	1	59539
hypo	426	GTRD_tfbs	9.18416e-12	0.349148	27	232	137	93	232	154	11155	2771	399716	GTRD_tfbs Runx2	NA	NA	Runx2	NA	NA	Runx2_TFBS_meta_clusters_GTRD	1	77577
hypo	351	GTRD_tfbs	8.95928e-12	0.0709689	2	233	391	333	391	319	4100	2796	406771	GTRD_tfbs NFAT5	NA	NA	NFAT5	NA	NA	NFAT5_TFBS_meta_clusters_GTRD	1	3879
hypo	460	GTRD_tfbs	8.44732e-12	0.0402559	1	234	427	378	427	346	3617	2797	407254	GTRD_tfbs SREBP-1	NA	NA	SREBP-1	NA	NA	SREBP-1_TFBS_meta_clusters_GTRD	1	8480
hypo	336	GTRD_tfbs	8.26911e-12	0.245446	13	235	207	155	235	199	7669	2785	403202	GTRD_tfbs NCoR2	NA	NA	NCoR2	NA	NA	NCoR2_TFBS_meta_clusters_GTRD	1	64585
hypo	657	GTRD_tfbs	7.07517e-12	0.263473	15	236	194	138	236	189	8236	2783	402635	GTRD_tfbs ZNF83	NA	NA	ZNF83	NA	NA	ZNF83_TFBS_meta_clusters_GTRD	1	24705
hypo	518	GTRD_tfbs	4.46696e-12	0.359913	30	237	130	86	237	151	12011	2768	398860	GTRD_tfbs WT1	NA	NA	WT1	NA	NA	WT1_TFBS_meta_clusters_GTRD	1	169508
hypo	524	GTRD_tfbs	4.43784e-12	0.0392272	1	238	429	378	429	348	3711	2797	407160	GTRD_tfbs ZBTB11	NA	NA	ZBTB11	NA	NA	ZBTB11_TFBS_meta_clusters_GTRD	1	9894
hypo	495	GTRD_tfbs	3.41126e-12	0.134226	5	239	303	255	303	266	5408	2793	405463	GTRD_tfbs TFE3	NA	NA	TFE3	NA	NA	TFE3_TFBS_meta_clusters_GTRD	1	24154
hypo	217	GTRD_tfbs	2.88045e-12	0.0928806	3	240	355	304	355	300	4694	2795	406177	GTRD_tfbs Hox-A5	NA	NA	Hox-A5	NA	NA	Hox-A5_TFBS_meta_clusters_GTRD	1	9080
hypo	110	GTRD_tfbs	2.44582e-12	0.180029	8	241	257	201	257	233	6442	2790	404429	GTRD_tfbs ETV6	NA	NA	ETV6	NA	NA	ETV6_TFBS_meta_clusters_GTRD	1	41914
hypo	541	GTRD_tfbs	2.30711e-12	0.419999	46	242	105	51	242	133	15726	2752	395145	GTRD_tfbs ZEB1	NA	NA	ZEB1	NA	NA	ZEB1_TFBS_meta_clusters_GTRD	1	142038
hypo	275	GTRD_tfbs	2.2384e-12	0.435435	51	243	98	42	243	128	16802	2747	394069	GTRD_tfbs KLF4	NA	NA	KLF4	NA	NA	KLF4_TFBS_meta_clusters_GTRD	1	98890
hypo	146	GTRD_tfbs	2.07297e-12	0.0918708	3	244	357	304	357	302	4745	2795	406126	GTRD_tfbs FOXP3	NA	NA	FOXP3	NA	NA	FOXP3_TFBS_meta_clusters_GTRD	1	18513
hypo	164	GTRD_tfbs	1.96887e-12	0.149104	6	245	284	232	284	254	5838	2792	405033	GTRD_tfbs GLI2	NA	NA	GLI2	NA	NA	GLI2_TFBS_meta_clusters_GTRD	1	8479
hypo	309	GTRD_tfbs	1.96419e-12	0.0379972	1	246	430	378	430	351	3830	2797	407041	GTRD_tfbs MYST2	NA	NA	MYST2	NA	NA	MYST2_TFBS_meta_clusters_GTRD	1	6930
hypo	125	GTRD_tfbs	1.81819e-12	0.226423	12	247	221	163	247	210	7671	2786	403200	GTRD_tfbs FEZF1	NA	NA	FEZF1	NA	NA	FEZF1_TFBS_meta_clusters_GTRD	1	32219
hypo	50	GTRD_tfbs	1.34987e-12	0.214042	11	248	228	174	248	217	7440	2787	403431	GTRD_tfbs CLOCK	NA	NA	CLOCK	NA	NA	CLOCK_TFBS_meta_clusters_GTRD	1	56165
hypo	386	GTRD_tfbs	8.44606e-13	0.0892256	3	249	361	304	361	305	4884	2795	405987	GTRD_tfbs POU3F2	NA	NA	POU3F2	NA	NA	POU3F2_TFBS_meta_clusters_GTRD	1	17535
hypo	33	GTRD_tfbs	6.97594e-13	0.221306	12	250	225	163	250	213	7845	2786	403026	GTRD_tfbs B-ATF	NA	NA	B-ATF	NA	NA	B-ATF_TFBS_meta_clusters_GTRD	1	86154
hypo	451	GTRD_tfbs	4.96098e-13	0.208921	11	251	235	174	251	220	7619	2787	403252	GTRD_tfbs SOX-13	NA	NA	SOX-13	NA	NA	SOX-13_TFBS_meta_clusters_GTRD	1	59029
hypo	160	GTRD_tfbs	3.94217e-13	0.353908	32	252	135	74	252	154	13006	2766	397865	GTRD_tfbs GATA-6	NA	NA	GATA-6	NA	NA	GATA-6_TFBS_meta_clusters_GTRD	1	131264
hypo	533	GTRD_tfbs	3.40938e-13	0.157046	7	253	279	216	279	249	6459	2791	404412	GTRD_tfbs ZBTB42	NA	NA	ZBTB42	NA	NA	ZBTB42_TFBS_meta_clusters_GTRD	1	28686
hypo	111	GTRD_tfbs	2.88527e-13	0.106662	4	254	340	278	340	291	5442	2794	405429	GTRD_tfbs ETV7	NA	NA	ETV7	NA	NA	ETV7_TFBS_meta_clusters_GTRD	1	9833
hypo	189	GTRD_tfbs	2.825e-13	0.0628868	2	255	402	333	402	330	4621	2796	406250	GTRD_tfbs HEYL	NA	NA	HEYL	NA	NA	HEYL_TFBS_meta_clusters_GTRD	1	7999
hypo	486	GTRD_tfbs	2.69481e-13	0.346882	31	256	139	82	256	159	12855	2767	398016	GTRD_tfbs TCF-7L1	NA	NA	TCF-7L1	NA	NA	TCF-7L1_TFBS_meta_clusters_GTRD	1	56507
hypo	337	GTRD_tfbs	2.60851e-13	0.0627221	2	257	403	333	403	331	4633	2796	406238	GTRD_tfbs NF-1A	NA	NA	NF-1A	NA	NA	NF-1A_TFBS_meta_clusters_GTRD	1	45871
hypo	440	GTRD_tfbs	2.49086e-13	0.24431	15	258	208	138	258	201	8868	2783	402003	GTRD_tfbs SMAD5	NA	NA	SMAD5	NA	NA	SMAD5_TFBS_meta_clusters_GTRD	1	22390
hypo	218	GTRD_tfbs	2.47929e-13	0.035194	1	259	433	378	433	357	4132	2797	406739	GTRD_tfbs Hox-A6	NA	NA	Hox-A6	NA	NA	Hox-A6_TFBS_meta_clusters_GTRD	1	12479
hypo	457	GTRD_tfbs	2.14852e-13	0.267859	18	260	188	128	260	192	9697	2780	401174	GTRD_tfbs SOX-5	NA	NA	SOX-5	NA	NA	SOX-5_TFBS_meta_clusters_GTRD	1	44916
hypo	567	GTRD_tfbs	7.71462e-14	0.13645	6	261	301	232	301	265	6371	2792	404500	GTRD_tfbs ZNF192	NA	NA	ZNF192	NA	NA	ZNF192_TFBS_meta_clusters_GTRD	1	25856
hypo	466	GTRD_tfbs	7.39639e-14	0.436037	59	262	97	34	262	131	19342	2739	391529	GTRD_tfbs STAT3	NA	NA	STAT3	NA	NA	STAT3_TFBS_meta_clusters_GTRD	1	162183
hypo	411	GTRD_tfbs	4.50341e-14	0.0815767	3	263	372	304	372	313	5336	2795	405535	GTRD_tfbs RERE	NA	NA	RERE	NA	NA	RERE_TFBS_meta_clusters_GTRD	1	16292
hypo	290	GTRD_tfbs	3.57765e-14	0.265782	19	264	193	123	264	193	10304	2779	400567	GTRD_tfbs Lyl-1	NA	NA	Lyl-1	NA	NA	Lyl-1_TFBS_meta_clusters_GTRD	1	83984
hypo	465	GTRD_tfbs	1.99134e-14	0.0578433	2	265	407	333	407	335	5019	2796	405852	GTRD_tfbs STAT2	NA	NA	STAT2	NA	NA	STAT2_TFBS_meta_clusters_GTRD	1	16171
hypo	347	GTRD_tfbs	1.62971e-14	0.145455	7	266	288	216	288	257	6965	2791	403906	GTRD_tfbs NF-IL3	NA	NA	NF-IL3	NA	NA	NF-IL3_TFBS_meta_clusters_GTRD	1	59735
hypo	553	GTRD_tfbs	1.46096e-14	0.0980852	4	267	351	278	351	299	5911	2794	404960	GTRD_tfbs ZHX2	NA	NA	ZHX2	NA	NA	ZHX2_TFBS_meta_clusters_GTRD	1	10542
hypo	323	GTRD_tfbs	1.33077e-14	0.144758	7	268	289	216	289	258	6998	2791	403873	GTRD_tfbs Mlx	NA	NA	Mlx	NA	NA	Mlx_TFBS_meta_clusters_GTRD	1	16365
hypo	97	GTRD_tfbs	1.26327e-14	0.170015	9	269	266	189	269	241	7654	2789	403217	GTRD_tfbs EBF3	NA	NA	EBF3	NA	NA	EBF3_TFBS_meta_clusters_GTRD	1	62987
hypo	539	GTRD_tfbs	1.05112e-14	0.0316257	1	270	435	378	435	361	4593	2797	406278	GTRD_tfbs ZBTB7B	NA	NA	ZBTB7B	NA	NA	ZBTB7B_TFBS_meta_clusters_GTRD	1	5015
hypo	108	GTRD_tfbs	8.10035e-15	0.113504	5	271	329	255	329	285	6380	2793	404491	GTRD_tfbs ETV4	NA	NA	ETV4	NA	NA	ETV4_TFBS_meta_clusters_GTRD	1	19059
hypo	194	GTRD_tfbs	4.19482e-15	0.030719	1	272	437	378	437	362	4727	2797	406144	GTRD_tfbs HINFP	NA	NA	HINFP	NA	NA	HINFP_TFBS_meta_clusters_GTRD	1	8456
hypo	566	GTRD_tfbs	3.18228e-15	0.0757328	3	273	387	304	387	321	5742	2795	405129	GTRD_tfbs ZNF18	NA	NA	ZNF18	NA	NA	ZNF18_TFBS_meta_clusters_GTRD	1	20052
hypo	34	GTRD_tfbs	2.12152e-15	0.0932632	4	274	354	278	354	302	6212	2794	404659	GTRD_tfbs B-Myb	NA	NA	B-Myb	NA	NA	B-Myb_TFBS_meta_clusters_GTRD	1	18302
hypo	192	GTRD_tfbs	2.02509e-15	0.402725	54	275	111	37	275	141	19142	2744	391729	GTRD_tfbs HIF-1_1	NA	NA	HIF-1_1	NA	NA	HIF-1_1_TFBS_meta_clusters_GTRD	1	132451
hypo	158	GTRD_tfbs	2.02509e-15	0.397179	52	275	116	40	275	144	18698	2746	392173	GTRD_tfbs GATA-3	NA	NA	GATA-3	NA	NA	GATA-3_TFBS_meta_clusters_GTRD	1	305427
hypo	615	GTRD_tfbs	1.92865e-15	0.0747035	3	277	389	304	389	323	5820	2795	405051	GTRD_tfbs ZNF48	NA	NA	ZNF48	NA	NA	ZNF48_TFBS_meta_clusters_GTRD	1	27706
hypo	431	GTRD_tfbs	1.15719e-15	0.122978	6	278	317	232	317	276	7057	2792	403814	GTRD_tfbs SEF2	NA	NA	SEF2	NA	NA	SEF2_TFBS_meta_clusters_GTRD	1	66959
hypo	638	GTRD_tfbs	6.75029e-16	0.0906831	4	279	359	278	359	305	6386	2794	404485	GTRD_tfbs ZNF652	NA	NA	ZNF652	NA	NA	ZNF652_TFBS_meta_clusters_GTRD	1	26577
hypo	556	GTRD_tfbs	6.75029e-16	0.0524034	2	279	411	333	411	341	5533	2796	405338	GTRD_tfbs ZKSCAN1	NA	NA	ZKSCAN1	NA	NA	ZKSCAN1_TFBS_meta_clusters_GTRD	1	25566
hypo	636	GTRD_tfbs	2.41082e-16	0.118746	6	281	322	232	322	278	7304	2792	403567	GTRD_tfbs ZNF639	NA	NA	ZNF639	NA	NA	ZNF639_TFBS_meta_clusters_GTRD	1	19228
hypo	498	GTRD_tfbs	1.44649e-16	0.0503899	2	282	414	333	414	343	5751	2796	405120	GTRD_tfbs TGIF-2	NA	NA	TGIF-2	NA	NA	TGIF-2_TFBS_meta_clusters_GTRD	1	9261
hypo	142	GTRD_tfbs	4.82164e-17	0.100402	5	283	348	255	348	295	7198	2793	403673	GTRD_tfbs FOXO3	NA	NA	FOXO3	NA	NA	FOXO3_TFBS_meta_clusters_GTRD	1	24507
hypo	77	GTRD_tfbs	4.82164e-17	0.0683679	3	283	395	304	395	327	6351	2795	404520	GTRD_tfbs DMAP1	NA	NA	DMAP1	NA	NA	DMAP1_TFBS_meta_clusters_GTRD	1	20938
hypo	654	GTRD_tfbs	4.82164e-17	0.0490066	2	283	418	333	418	345	5911	2796	404960	GTRD_tfbs ZNF792	NA	NA	ZNF792	NA	NA	ZNF792_TFBS_meta_clusters_GTRD	1	21397
hypo	677	GTRD_tfbs	0	0.454615	157	286	92	4	286	127	47514	2641	363357	GTRD_tfbs p53	NA	NA	p53	NA	NA	p53_TFBS_meta_clusters_GTRD	1	363743
hypo	122	GTRD_tfbs	0	0.401489	358	286	112	1	286	133	109970	2440	300901	GTRD_tfbs Estrogenreceptor_1	NA	NA	Estrogenreceptor_1	NA	NA	Estrogenreceptor_1_TFBS_meta_clusters_GTRD	1	2418666
hypo	177	GTRD_tfbs	0	0.416361	99	286	106	10	286	134	33266	2699	377605	GTRD_tfbs Glucocorticoidreceptor	NA	NA	Glucocorticoidreceptor	NA	NA	Glucocorticoidreceptor_TFBS_meta_clusters_GTRD	1	469944
hypo	342	GTRD_tfbs	0	0.397654	195	286	115	2	286	134	65133	2603	345738	GTRD_tfbs NF-Bp65	NA	NA	NF-Bp65	NA	NA	NF-Bp65_TFBS_meta_clusters_GTRD	1	999145
hypo	265	GTRD_tfbs	0	0.427125	75	286	100	23	286	136	24890	2723	385981	GTRD_tfbs JunD	NA	NA	JunD	NA	NA	JunD_TFBS_meta_clusters_GTRD	1	234799
hypo	301	GTRD_tfbs	0	0.398005	83	286	114	19	286	140	29308	2715	381563	GTRD_tfbs MLL2	NA	NA	MLL2	NA	NA	MLL2_TFBS_meta_clusters_GTRD	1	102292
hypo	673	GTRD_tfbs	0	0.386076	86	286	120	17	286	141	31186	2712	379685	GTRD_tfbs c-Jun	NA	NA	c-Jun	NA	NA	c-Jun_TFBS_meta_clusters_GTRD	1	281426
hypo	126	GTRD_tfbs	0	0.370726	93	286	128	14	286	143	34870	2705	376001	GTRD_tfbs FOXA1	NA	NA	FOXA1	NA	NA	FOXA1_TFBS_meta_clusters_GTRD	1	1049338
hypo	139	GTRD_tfbs	0	0.38156	66	286	122	26	286	145	24465	2732	386406	GTRD_tfbs FOXM1	NA	NA	FOXM1	NA	NA	FOXM1_TFBS_meta_clusters_GTRD	1	169309
hypo	61	GTRD_tfbs	0	0.297681	119	286	166	6	286	153	53349	2679	357522	GTRD_tfbs CTCF	NA	NA	CTCF	NA	NA	CTCF_TFBS_meta_clusters_GTRD	1	807590
hypo	390	GTRD_tfbs	0	0.300626	95	286	164	13	286	154	43007	2703	367864	GTRD_tfbs PPAR_3	NA	NA	PPAR_3	NA	NA	PPAR_3_TFBS_meta_clusters_GTRD	1	755262
hypo	468	GTRD_tfbs	0	0.358004	50	286	133	44	286	154	19872	2748	390999	GTRD_tfbs STAT5A	NA	NA	STAT5A	NA	NA	STAT5A_TFBS_meta_clusters_GTRD	1	291170
hypo	318	GTRD_tfbs	0	0.293818	102	286	169	9	286	155	46871	2696	364000	GTRD_tfbs Max	NA	NA	Max	NA	NA	Max_TFBS_meta_clusters_GTRD	1	391296
hypo	8	GTRD_tfbs	0	0.339134	52	286	142	40	286	156	21729	2746	389142	GTRD_tfbs AP-4	NA	NA	AP-4	NA	NA	AP-4_TFBS_meta_clusters_GTRD	1	188083
hypo	403	GTRD_tfbs	0	0.293093	98	286	170	11	286	156	45275	2700	365596	GTRD_tfbs Progesteronereceptor	NA	NA	Progesteronereceptor	NA	NA	Progesteronereceptor_TFBS_meta_clusters_GTRD	1	481376
hypo	421	GTRD_tfbs	0	0.347461	50	286	138	44	286	156	20445	2748	390426	GTRD_tfbs RXR_1	NA	NA	RXR_1	NA	NA	RXR_1_TFBS_meta_clusters_GTRD	1	129864
hypo	27	GTRD_tfbs	0	0.266933	158	286	190	3	286	160	75249	2640	335622	GTRD_tfbs Androgenreceptor	NA	NA	Androgenreceptor	NA	NA	Androgenreceptor_TFBS_meta_clusters_GTRD	1	1252204
hypo	508	GTRD_tfbs	0	0.285202	75	286	173	23	286	161	36185	2723	374686	GTRD_tfbs Tal-1	NA	NA	Tal-1	NA	NA	Tal-1_TFBS_meta_clusters_GTRD	1	446626
hypo	521	GTRD_tfbs	0	0.271442	92	286	183	15	286	161	45734	2706	365137	GTRD_tfbs YY1	NA	NA	YY1	NA	NA	YY1_TFBS_meta_clusters_GTRD	1	310033
hypo	210	GTRD_tfbs	0	0.275755	77	286	180	22	286	163	38240	2721	372631	GTRD_tfbs HTF-4	NA	NA	HTF-4	NA	NA	HTF-4_TFBS_meta_clusters_GTRD	1	275286
hypo	561	GTRD_tfbs	0	0.279349	63	286	177	31	286	165	31299	2735	379572	GTRD_tfbs ZNF143	NA	NA	ZNF143	NA	NA	ZNF143_TFBS_meta_clusters_GTRD	1	326250
hypo	127	GTRD_tfbs	0	0.269263	65	286	186	27	286	166	33346	2733	377525	GTRD_tfbs FOXA2	NA	NA	FOXA2	NA	NA	FOXA2_TFBS_meta_clusters_GTRD	1	397852
hypo	676	GTRD_tfbs	0	0.255151	96	286	200	12	286	166	50220	2702	360651	GTRD_tfbs c-Myc	NA	NA	c-Myc	NA	NA	c-Myc_TFBS_meta_clusters_GTRD	1	663583
hypo	439	GTRD_tfbs	0	0.313328	39	286	154	60	286	167	17736	2759	393135	GTRD_tfbs SMAD4	NA	NA	SMAD4	NA	NA	SMAD4_TFBS_meta_clusters_GTRD	1	101078
hypo	87	GTRD_tfbs	0	0.258369	78	286	197	21	286	168	41047	2720	369824	GTRD_tfbs E2F-1	NA	NA	E2F-1	NA	NA	E2F-1_TFBS_meta_clusters_GTRD	1	220735
hypo	62	GTRD_tfbs	0	0.300674	36	286	163	65	286	171	17071	2762	393800	GTRD_tfbs CEBP_1	NA	NA	CEBP_1	NA	NA	C_EBP_1_TFBS_meta_clusters_GTRD	1	252678
hypo	425	GTRD_tfbs	0	0.210264	127	286	233	5	286	175	75776	2671	335095	GTRD_tfbs Runx1	NA	NA	Runx1	NA	NA	Runx1_TFBS_meta_clusters_GTRD	1	846756
hypo	242	GTRD_tfbs	0	0.269995	42	286	184	59	286	176	21952	2756	388919	GTRD_tfbs IRF-1	NA	NA	IRF-1	NA	NA	IRF-1_TFBS_meta_clusters_GTRD	1	87642
hypo	151	GTRD_tfbs	0	0.207978	117	286	236	8	286	177	71261	2681	339610	GTRD_tfbs Fli-1	NA	NA	Fli-1	NA	NA	Fli-1_TFBS_meta_clusters_GTRD	1	468143
hypo	7	GTRD_tfbs	0	0.240315	53	286	213	38	286	179	30556	2745	380315	GTRD_tfbs AP-2_3	NA	NA	AP-2_3	NA	NA	AP-2_2_TFBS_meta_clusters_GTRD	1	236313
hypo	276	GTRD_tfbs	0	0.267447	33	286	189	70	286	182	17552	2765	393319	GTRD_tfbs KLF5	NA	NA	KLF5	NA	NA	KLF5_TFBS_meta_clusters_GTRD	1	50173
hypo	204	GTRD_tfbs	0	0.266196	32	286	191	74	286	184	17113	2766	393758	GTRD_tfbs HNF-4_1	NA	NA	HNF-4_1	NA	NA	HNF-4_1_TFBS_meta_clusters_GTRD	1	162682
hypo	412	GTRD_tfbs	0	0.209574	53	286	234	38	286	186	34660	2745	376211	GTRD_tfbs REST	NA	NA	REST	NA	NA	REST_TFBS_meta_clusters_GTRD	1	166077
hypo	472	GTRD_tfbs	0	0.183374	84	286	255	18	286	186	59334	2714	351537	GTRD_tfbs Sp1	NA	NA	Sp1	NA	NA	Sp1_TFBS_meta_clusters_GTRD	1	279270
hypo	678	GTRD_tfbs	0	0.223542	48	286	223	49	286	186	29758	2750	381113	GTRD_tfbs p63	NA	NA	p63	NA	NA	p63_TFBS_meta_clusters_GTRD	1	181453
hypo	105	GTRD_tfbs	0	0.16799	118	286	269	7	286	187	85325	2680	325546	GTRD_tfbs ERG	NA	NA	ERG	NA	NA	ERG_TFBS_meta_clusters_GTRD	1	683970
hypo	207	GTRD_tfbs	0	0.276997	26	286	179	99	286	188	13457	2772	397414	GTRD_tfbs HSF1	NA	NA	HSF1	NA	NA	HSF1_TFBS_meta_clusters_GTRD	1	56178
hypo	670	GTRD_tfbs	0	0.228163	43	286	220	58	286	188	26307	2755	384564	GTRD_tfbs c-Ets-1	NA	NA	c-Ets-1	NA	NA	c-Ets-1_TFBS_meta_clusters_GTRD	1	295236
hypo	471	GTRD_tfbs	0	0.258367	31	286	198	82	286	189	17076	2767	393795	GTRD_tfbs Sp140	NA	NA	Sp140	NA	NA	Sp140_TFBS_meta_clusters_GTRD	1	107065
hypo	321	GTRD_tfbs	0	0.211703	45	286	230	54	286	190	29450	2753	381421	GTRD_tfbs MiTF	NA	NA	MiTF	NA	NA	MiTF_TFBS_meta_clusters_GTRD	1	223817
hypo	40	GTRD_tfbs	0	0.240828	32	286	212	74	286	191	18833	2766	392038	GTRD_tfbs BCL-3	NA	NA	BCL-3	NA	NA	BCL-3_TFBS_meta_clusters_GTRD	1	70586
hypo	387	GTRD_tfbs	0	0.210546	44	286	232	56	286	191	28979	2754	381892	GTRD_tfbs POU5F1	NA	NA	POU5F1	NA	NA	POU5F1_TFBS_meta_clusters_GTRD	1	172255
hypo	333	GTRD_tfbs	0	0.258422	27	286	196	93	286	192	14929	2771	395942	GTRD_tfbs NCoA-1	NA	NA	NCoA-1	NA	NA	NCoA-1_TFBS_meta_clusters_GTRD	1	187223
hypo	6	GTRD_tfbs	0	0.229094	29	286	219	87	286	197	17962	2769	392909	GTRD_tfbs AP-2_1	NA	NA	AP-2_1	NA	NA	AP-2_1_TFBS_meta_clusters_GTRD	1	123047
hypo	330	GTRD_tfbs	0	0.187059	45	286	250	54	286	197	33018	2753	377853	GTRD_tfbs N-Myc	NA	NA	N-Myc	NA	NA	N-Myc_TFBS_meta_clusters_GTRD	1	222080
hypo	679	GTRD_tfbs	0	0.252555	24	286	202	104	286	197	13609	2774	397262	GTRD_tfbs p66-_1	NA	NA	p66-_1	NA	NA	p66-_1_TFBS_meta_clusters_GTRD	1	67371
hypo	535	GTRD_tfbs	0	0.173708	49	286	264	47	286	199	38237	2749	372634	GTRD_tfbs ZBTB48	NA	NA	ZBTB48	NA	NA	ZBTB48_TFBS_meta_clusters_GTRD	1	282384
hypo	157	GTRD_tfbs	0	0.185567	38	286	253	61	286	200	28379	2760	382492	GTRD_tfbs GATA-2	NA	NA	GATA-2	NA	NA	GATA-2_TFBS_meta_clusters_GTRD	1	421625
hypo	372	GTRD_tfbs	0	0.218233	29	286	226	87	286	200	18815	2769	392056	GTRD_tfbs OTX-2	NA	NA	OTX-2	NA	NA	OTX-2_TFBS_meta_clusters_GTRD	1	287442
hypo	462	GTRD_tfbs	0	0.250277	22	286	204	111	286	200	12611	2776	398260	GTRD_tfbs SRF	NA	NA	SRF	NA	NA	SRF_TFBS_meta_clusters_GTRD	1	79936
hypo	512	GTRD_tfbs	0	0.202915	32	286	239	74	286	200	22162	2766	388709	GTRD_tfbs USF-1	NA	NA	USF-1	NA	NA	USF-1_TFBS_meta_clusters_GTRD	1	146047
hypo	481	GTRD_tfbs	0	0.176675	44	286	260	56	286	201	34074	2754	376797	GTRD_tfbs TBP	NA	NA	TBP	NA	NA	TBP_TFBS_meta_clusters_GTRD	1	204748
hypo	464	GTRD_tfbs	0	0.224197	26	286	222	99	286	202	16499	2772	394372	GTRD_tfbs STAT1	NA	NA	STAT1	NA	NA	STAT1_TFBS_meta_clusters_GTRD	1	96195
hypo	346	GTRD_tfbs	0	0.174922	38	286	262	61	286	203	29980	2760	380891	GTRD_tfbs NF-E2p45	NA	NA	NF-E2p45	NA	NA	NF-E2p45_TFBS_meta_clusters_GTRD	1	313581
hypo	335	GTRD_tfbs	0	0.187759	31	286	248	82	286	205	23136	2767	387735	GTRD_tfbs NCoR1	NA	NA	NCoR1	NA	NA	NCoR1_TFBS_meta_clusters_GTRD	1	128354
hypo	436	GTRD_tfbs	0	0.233538	21	286	216	113	286	205	12887	2777	397984	GTRD_tfbs SMAD1	NA	NA	SMAD1	NA	NA	SMAD1_TFBS_meta_clusters_GTRD	1	105340
hypo	479	GTRD_tfbs	0	0.172408	37	286	265	63	286	205	29633	2761	381238	GTRD_tfbs TAF-1	NA	NA	TAF-1	NA	NA	TAF-1_TFBS_meta_clusters_GTRD	1	79912
hypo	128	GTRD_tfbs	0	0.222369	21	286	224	113	286	208	13513	2777	397358	GTRD_tfbs FOXA3	NA	NA	FOXA3	NA	NA	FOXA3_TFBS_meta_clusters_GTRD	1	52250
hypo	259	GTRD_tfbs	0	0.176659	29	286	261	87	286	211	22995	2769	387876	GTRD_tfbs JARID1B	NA	NA	JARID1B	NA	NA	JARID1B_TFBS_meta_clusters_GTRD	1	111194
hypo	58	GTRD_tfbs	0	0.158062	32	286	276	74	286	212	28022	2766	382849	GTRD_tfbs CREB	NA	NA	CREB	NA	NA	CREB_TFBS_meta_clusters_GTRD	1	166560
hypo	117	GTRD_tfbs	0	0.186737	25	286	251	103	286	213	18923	2773	391948	GTRD_tfbs Elf-3	NA	NA	Elf-3	NA	NA	Elf-3_TFBS_meta_clusters_GTRD	1	127149
hypo	348	GTRD_tfbs	0	0.136024	46	286	302	51	302	213	44964	2752	365907	GTRD_tfbs NF-YA	NA	NA	NF-YA	NA	NA	NF-YA_TFBS_meta_clusters_GTRD	1	183558
hypo	427	GTRD_tfbs	0	0.19819	21	286	245	113	286	215	15101	2777	395770	GTRD_tfbs Runx3	NA	NA	Runx3	NA	NA	Runx3_TFBS_meta_clusters_GTRD	1	67117
hypo	99	GTRD_tfbs	0	0.201378	19	286	242	123	286	217	13491	2779	397380	GTRD_tfbs EGR2	NA	NA	EGR2	NA	NA	EGR2_TFBS_meta_clusters_GTRD	1	94458
hypo	396	GTRD_tfbs	0	0.13984	34	286	297	68	297	217	33220	2764	377651	GTRD_tfbs PU.1	NA	NA	PU.1	NA	NA	PU.1_TFBS_meta_clusters_GTRD	1	452703
hypo	59	GTRD_tfbs	0	0.201039	19	286	244	123	286	218	13513	2779	397358	GTRD_tfbs CREM	NA	NA	CREM	NA	NA	CREM_TFBS_meta_clusters_GTRD	1	74475
hypo	155	GTRD_tfbs	0	0.15147	28	286	282	90	286	219	25704	2770	385167	GTRD_tfbs GABP_1	NA	NA	GABP_1	NA	NA	GABP_1_TFBS_meta_clusters_GTRD	1	142578
hypo	167	GTRD_tfbs	0	0.152142	27	286	280	93	286	220	24730	2771	386141	GTRD_tfbs GLIS1	NA	NA	GLIS1	NA	NA	GLIS1_TFBS_meta_clusters_GTRD	1	98781
hypo	408	GTRD_tfbs	0	0.201746	15	286	241	138	286	222	10690	2783	400181	GTRD_tfbs RBP-J&#954	NA	NA	RBP-J&#954	NA	NA	RBP-J_1_TFBS_meta_clusters_GTRD	1	50204
hypo	404	GTRD_tfbs	0	0.123922	34	286	315	68	315	223	37102	2764	373769	GTRD_tfbs RAR-_1	NA	NA	RAR-_1	NA	NA	RAR-_1_TFBS_meta_clusters_GTRD	1	148958
hypo	399	GTRD_tfbs	0	0.147307	24	286	286	104	286	225	22793	2774	388078	GTRD_tfbs Pax-5	NA	NA	Pax-5	NA	NA	Pax-5_TFBS_meta_clusters_GTRD	1	99397
hypo	483	GTRD_tfbs	0	0.176852	15	286	258	138	286	227	12150	2783	398721	GTRD_tfbs TBX21	NA	NA	TBX21	NA	NA	TBX21_TFBS_meta_clusters_GTRD	1	68249
hypo	156	GTRD_tfbs	0	0.143971	22	286	290	111	290	229	21437	2776	389434	GTRD_tfbs GATA-1	NA	NA	GATA-1	NA	NA	GATA-1_TFBS_meta_clusters_GTRD	1	306146
hypo	193	GTRD_tfbs	0	0.157383	19	286	278	123	286	229	17105	2779	393766	GTRD_tfbs HIF-3_1	NA	NA	HIF-3_1	NA	NA	HIF-3_1_TFBS_meta_clusters_GTRD	1	43006
hypo	302	GTRD_tfbs	0	0.129516	27	286	309	93	309	229	28748	2771	382123	GTRD_tfbs MLL	NA	NA	MLL	NA	NA	MLL_TFBS_meta_clusters_GTRD	1	117774
hypo	531	GTRD_tfbs	0	0.184083	14	286	254	147	286	229	10924	2784	399947	GTRD_tfbs ZBTB33	NA	NA	ZBTB33	NA	NA	ZBTB33_TFBS_meta_clusters_GTRD	1	37167
hypo	92	GTRD_tfbs	0	0.137155	24	286	299	104	299	230	24380	2774	386491	GTRD_tfbs E2F-6	NA	NA	E2F-6	NA	NA	E2F-6_TFBS_meta_clusters_GTRD	1	87887
hypo	245	GTRD_tfbs	0	0.186538	13	286	252	155	286	231	10032	2785	400839	GTRD_tfbs IRF-4	NA	NA	IRF-4	NA	NA	IRF-4_TFBS_meta_clusters_GTRD	1	72488
hypo	600	GTRD_tfbs	0	0.167111	15	286	270	138	286	231	12836	2783	398035	GTRD_tfbs ZNF35	NA	NA	ZNF35	NA	NA	ZNF35_TFBS_meta_clusters_GTRD	1	43683
hypo	96	GTRD_tfbs	0	0.163595	14	286	273	147	286	235	12251	2784	398620	GTRD_tfbs EBF1	NA	NA	EBF1	NA	NA	EBF1_TFBS_meta_clusters_GTRD	1	105546
hypo	368	GTRD_tfbs	0	0.120387	24	286	319	104	319	236	27548	2774	383323	GTRD_tfbs NeuroD1	NA	NA	NeuroD1	NA	NA	NeuroD1_TFBS_meta_clusters_GTRD	1	202484
hypo	86	GTRD_tfbs	0	0.130726	20	286	307	119	307	237	21446	2778	389425	GTRD_tfbs E2A	NA	NA	E2A	NA	NA	E2A_TFBS_meta_clusters_GTRD	1	108149
hypo	98	GTRD_tfbs	0	0.166067	13	286	271	155	286	237	11235	2785	399636	GTRD_tfbs EGR1	NA	NA	EGR1	NA	NA	EGR1_TFBS_meta_clusters_GTRD	1	45807
hypo	100	GTRD_tfbs	0	0.106835	27	286	339	93	339	239	34341	2771	376530	GTRD_tfbs EGR3	NA	NA	EGR3	NA	NA	EGR3_TFBS_meta_clusters_GTRD	1	140221
hypo	513	GTRD_tfbs	0	0.129357	20	286	311	119	311	239	21661	2778	389210	GTRD_tfbs USF-2	NA	NA	USF-2	NA	NA	USF-2_TFBS_meta_clusters_GTRD	1	110374
hypo	115	GTRD_tfbs	0	0.106863	26	286	338	99	338	241	33153	2772	377718	GTRD_tfbs Elf-1	NA	NA	Elf-1	NA	NA	Elf-1_TFBS_meta_clusters_GTRD	1	175155
hypo	112	GTRD_tfbs	0	0.169478	11	286	268	174	286	243	9352	2787	401519	GTRD_tfbs EVI-1	NA	NA	EVI-1	NA	NA	EVI-1_TFBS_meta_clusters_GTRD	1	80994
hypo	469	GTRD_tfbs	0	0.0966034	28	286	353	90	353	243	38920	2770	371951	GTRD_tfbs STAT5B	NA	NA	STAT5B	NA	NA	STAT5B_TFBS_meta_clusters_GTRD	1	318621
hypo	674	GTRD_tfbs	0	0.133027	15	286	305	138	305	243	15996	2783	394875	GTRD_tfbs c-Maf	NA	NA	c-Maf	NA	NA	c-Maf_TFBS_meta_clusters_GTRD	1	50404
hypo	17	GTRD_tfbs	0	0.146409	12	286	287	163	287	245	11744	2786	399127	GTRD_tfbs ATF-1	NA	NA	ATF-1	NA	NA	ATF-1_TFBS_meta_clusters_GTRD	1	62141
hypo	366	GTRD_tfbs	0	0.128045	14	286	312	147	312	248	15530	2784	395341	GTRD_tfbs NRF-1	NA	NA	NRF-1	NA	NA	NRF-1_TFBS_meta_clusters_GTRD	1	51367
hypo	458	GTRD_tfbs	0	0.143714	10	286	291	179	291	252	10006	2788	400865	GTRD_tfbs SOX-9	NA	NA	SOX-9	NA	NA	SOX-9_TFBS_meta_clusters_GTRD	1	17225
hypo	43	GTRD_tfbs	0	0.110734	15	286	334	138	334	253	19066	2783	391805	GTRD_tfbs BCL6	NA	NA	BCL6	NA	NA	BCL6_TFBS_meta_clusters_GTRD	1	89935
hypo	551	GTRD_tfbs	0	0.140433	10	286	295	179	295	253	10234	2788	400637	GTRD_tfbs ZGPAT	NA	NA	ZGPAT	NA	NA	ZGPAT_TFBS_meta_clusters_GTRD	1	22403
hypo	422	GTRD_tfbs	0	0.125624	12	286	314	163	314	254	13623	2786	397248	GTRD_tfbs RXR_2	NA	NA	RXR_2	NA	NA	RXR_2_TFBS_meta_clusters_GTRD	1	44452
hypo	437	GTRD_tfbs	0	0.14011	9	286	296	189	296	257	9251	2789	401620	GTRD_tfbs SMAD2	NA	NA	SMAD2	NA	NA	SMAD2_TFBS_meta_clusters_GTRD	1	46371
hypo	144	GTRD_tfbs	0	0.115276	12	286	325	163	325	258	14802	2786	396069	GTRD_tfbs FOXP1	NA	NA	FOXP1	NA	NA	FOXP1_TFBS_meta_clusters_GTRD	1	120995
hypo	352	GTRD_tfbs	0	0.113588	12	286	328	163	328	259	15014	2786	395857	GTRD_tfbs NFATc1	NA	NA	NFATc1	NA	NA	NFATc1_TFBS_meta_clusters_GTRD	1	62037
hypo	675	GTRD_tfbs	0	0.102044	13	286	345	155	345	262	17977	2785	392894	GTRD_tfbs c-Myb	NA	NA	c-Myb	NA	NA	c-Myb_TFBS_meta_clusters_GTRD	1	112584
hypo	60	GTRD_tfbs	0	0.101226	12	286	347	163	347	265	16773	2786	394098	GTRD_tfbs CTCFL	NA	NA	CTCFL	NA	NA	CTCFL_TFBS_meta_clusters_GTRD	1	75141
hypo	90	GTRD_tfbs	0	0.108687	10	286	335	179	335	267	13128	2788	397743	GTRD_tfbs E2F-4	NA	NA	E2F-4	NA	NA	E2F-4_TFBS_meta_clusters_GTRD	1	30823
hypo	299	GTRD_tfbs	0	0.106073	10	286	341	179	341	269	13441	2788	397430	GTRD_tfbs MIER3	NA	NA	MIER3	NA	NA	MIER3_TFBS_meta_clusters_GTRD	1	35071
hypo	95	GTRD_tfbs	0	0.117867	8	286	324	201	324	270	9759	2790	401112	GTRD_tfbs EAR2	NA	NA	EAR2	NA	NA	EAR2_TFBS_meta_clusters_GTRD	1	73559
hypo	625	GTRD_tfbs	0	0.106964	9	286	337	189	337	271	12034	2789	398837	GTRD_tfbs ZNF574	NA	NA	ZNF574	NA	NA	ZNF574_TFBS_meta_clusters_GTRD	1	22819
hypo	550	GTRD_tfbs	0	0.123602	7	286	316	216	316	273	8172	2791	402699	GTRD_tfbs ZFX	NA	NA	ZFX	NA	NA	ZFX_TFBS_meta_clusters_GTRD	1	20875
hypo	435	GTRD_tfbs	0	0.119453	7	286	321	216	321	274	8450	2791	402421	GTRD_tfbs SIX5	NA	NA	SIX5	NA	NA	SIX5_TFBS_meta_clusters_GTRD	1	28032
hypo	206	GTRD_tfbs	0	0.112115	7	286	330	216	330	277	8991	2791	401880	GTRD_tfbs HOMEZ	NA	NA	HOMEZ	NA	NA	HOMEZ_TFBS_meta_clusters_GTRD	1	43388
hypo	300	GTRD_tfbs	0	0.112084	6	286	331	232	331	283	7730	2792	403141	GTRD_tfbs MIXL1	NA	NA	MIXL1	NA	NA	MIXL1_TFBS_meta_clusters_GTRD	1	39307
hypo	663	GTRD_tfbs	0	0.0798763	9	286	378	189	378	284	15957	2789	394914	GTRD_tfbs ZSCAN22	NA	NA	ZSCAN22	NA	NA	ZSCAN22_TFBS_meta_clusters_GTRD	1	25754
hypo	18	GTRD_tfbs	0	0.0923286	7	286	356	216	356	286	10867	2791	400004	GTRD_tfbs ATF-2	NA	NA	ATF-2	NA	NA	ATF-2_TFBS_meta_clusters_GTRD	1	43872
hypo	277	GTRD_tfbs	0	0.0814641	8	286	373	201	373	287	13972	2790	396899	GTRD_tfbs KLF6	NA	NA	KLF6	NA	NA	KLF6_TFBS_meta_clusters_GTRD	1	41987
hypo	291	GTRD_tfbs	0	0.0653356	10	286	399	179	399	288	21387	2788	389484	GTRD_tfbs MAZ	NA	NA	MAZ	NA	NA	MAZ_TFBS_meta_clusters_GTRD	1	86298
hypo	626	GTRD_tfbs	0	0.080368	8	286	376	201	376	288	14156	2790	396715	GTRD_tfbs ZNF580	NA	NA	ZNF580	NA	NA	ZNF580_TFBS_meta_clusters_GTRD	1	32437
hypo	350	GTRD_tfbs	0	0.0859474	7	286	364	216	364	289	11651	2791	399220	GTRD_tfbs NF-YC	NA	NA	NF-YC	NA	NA	NF-YC_TFBS_meta_clusters_GTRD	1	18959
hypo	529	GTRD_tfbs	0	0.0783431	8	286	381	201	381	289	14509	2790	396362	GTRD_tfbs ZBTB26	NA	NA	ZBTB26	NA	NA	ZBTB26_TFBS_meta_clusters_GTRD	1	34697
hypo	272	GTRD_tfbs	0	0.0975266	6	286	352	232	352	290	8859	2792	402012	GTRD_tfbs KLF16	NA	NA	KLF16	NA	NA	KLF16_TFBS_meta_clusters_GTRD	1	36465
hypo	568	GTRD_tfbs	0	0.0845135	7	286	368	216	368	290	11843	2791	399028	GTRD_tfbs ZNF193	NA	NA	ZNF193	NA	NA	ZNF193_TFBS_meta_clusters_GTRD	1	20780
hypo	596	GTRD_tfbs	0	0.0839732	7	286	369	216	369	290	11917	2791	398954	GTRD_tfbs ZNF341	NA	NA	ZNF341	NA	NA	ZNF341_TFBS_meta_clusters_GTRD	1	28798
hypo	273	GTRD_tfbs	0	0.0653806	9	286	398	189	398	291	19329	2789	391542	GTRD_tfbs KLF1	NA	NA	KLF1	NA	NA	KLF1_TFBS_meta_clusters_GTRD	1	59931
hypo	385	GTRD_tfbs	0	0.0871272	6	286	362	232	362	293	9891	2792	400980	GTRD_tfbs POU2F2	NA	NA	POU2F2	NA	NA	POU2F2_TFBS_meta_clusters_GTRD	1	48218
hypo	538	GTRD_tfbs	0	0.0858374	6	286	365	232	365	294	10036	2792	400835	GTRD_tfbs ZBTB7A	NA	NA	ZBTB7A	NA	NA	ZBTB7A_TFBS_meta_clusters_GTRD	1	37015
hypo	548	GTRD_tfbs	0	0.0853926	6	286	366	232	366	295	10087	2792	400784	GTRD_tfbs ZFP64	NA	NA	ZFP64	NA	NA	ZFP64_TFBS_meta_clusters_GTRD	1	38952
hypo	614	GTRD_tfbs	0	0.0848407	6	286	367	232	367	295	10151	2792	400720	GTRD_tfbs ZNF467	NA	NA	ZNF467	NA	NA	ZNF467_TFBS_meta_clusters_GTRD	1	32770
hypo	325	GTRD_tfbs	0	0.0985206	5	286	349	255	349	297	7333	2793	403538	GTRD_tfbs Mxi-1	NA	NA	Mxi-1	NA	NA	Mxi-1_TFBS_meta_clusters_GTRD	1	16188
hypo	650	GTRD_tfbs	0	0.0984523	5	286	350	255	350	297	7338	2793	403533	GTRD_tfbs ZNF770	NA	NA	ZNF770	NA	NA	ZNF770_TFBS_meta_clusters_GTRD	1	69313
hypo	180	GTRD_tfbs	0	0.0805399	6	286	375	232	375	298	10679	2792	400192	GTRD_tfbs HBP-1	NA	NA	HBP-1	NA	NA	HBP-1_TFBS_meta_clusters_GTRD	1	12116
hypo	161	GTRD_tfbs	0	0.0635531	7	286	400	216	400	301	15601	2791	395270	GTRD_tfbs GATAD1	NA	NA	GATAD1	NA	NA	GATAD1_TFBS_meta_clusters_GTRD	1	30572
hypo	279	GTRD_tfbs	0	0.062924	7	286	401	216	401	301	15751	2791	395120	GTRD_tfbs KLF9	NA	NA	KLF9	NA	NA	KLF9_TFBS_meta_clusters_GTRD	1	53895
hypo	545	GTRD_tfbs	0	0.0770676	5	286	383	255	383	308	9328	2793	401543	GTRD_tfbs ZFP1	NA	NA	ZFP1	NA	NA	ZFP1_TFBS_meta_clusters_GTRD	1	20404
hypo	171	GTRD_tfbs	0	0.0763804	5	286	385	255	385	309	9410	2793	401461	GTRD_tfbs GMEB-2	NA	NA	GMEB-2	NA	NA	GMEB-2_TFBS_meta_clusters_GTRD	1	10947
hypo	308	GTRD_tfbs	0	0.0830986	4	286	371	278	371	312	6959	2794	403912	GTRD_tfbs MYST1	NA	NA	MYST1	NA	NA	MYST1_TFBS_meta_clusters_GTRD	1	33831
hypo	271	GTRD_tfbs	0	0.0772531	4	286	382	278	382	315	7476	2794	403395	GTRD_tfbs KLF15	NA	NA	KLF15	NA	NA	KLF15_TFBS_meta_clusters_GTRD	1	22460
hypo	413	GTRD_tfbs	0	0.0794826	4	286	380	278	380	315	7270	2794	403601	GTRD_tfbs RFX1	NA	NA	RFX1	NA	NA	RFX1_TFBS_meta_clusters_GTRD	1	7035
hypo	473	GTRD_tfbs	0	0.0400029	6	286	428	232	428	315	20950	2792	389921	GTRD_tfbs Sp2	NA	NA	Sp2	NA	NA	Sp2_TFBS_meta_clusters_GTRD	1	45686
hypo	65	GTRD_tfbs	0	0.0757054	4	286	388	278	388	317	7626	2794	403245	GTRD_tfbs CEBP_4	NA	NA	CEBP_4	NA	NA	C_EBP_4_TFBS_meta_clusters_GTRD	1	55215
hypo	584	GTRD_tfbs	0	0.0704374	4	286	393	278	393	319	8185	2794	402686	GTRD_tfbs ZNF280D	NA	NA	ZNF280D	NA	NA	ZNF280D_TFBS_meta_clusters_GTRD	1	8101
hypo	618	GTRD_tfbs	0	0.0708792	4	286	392	278	392	319	8135	2794	402736	GTRD_tfbs ZNF511	NA	NA	ZNF511	NA	NA	ZNF511_TFBS_meta_clusters_GTRD	1	17104
hypo	268	GTRD_tfbs	0	0.0486211	5	286	419	255	419	320	14592	2793	396279	GTRD_tfbs KLF11	NA	NA	KLF11	NA	NA	KLF11_TFBS_meta_clusters_GTRD	1	38338
hypo	499	GTRD_tfbs	0	0.0452133	5	286	422	255	422	321	15650	2793	395221	GTRD_tfbs THAP11	NA	NA	THAP11	NA	NA	THAP11_TFBS_meta_clusters_GTRD	1	36547
hypo	107	GTRD_tfbs	0	0.0609095	4	286	406	278	406	323	9436	2794	401435	GTRD_tfbs ETV1	NA	NA	ETV1	NA	NA	ETV1_TFBS_meta_clusters_GTRD	1	45533
hypo	84	GTRD_tfbs	0	0.0574642	4	286	408	278	408	324	9988	2794	400883	GTRD_tfbs Dp-1	NA	NA	Dp-1	NA	NA	Dp-1_TFBS_meta_clusters_GTRD	1	17708
hypo	174	GTRD_tfbs	0	0.0479933	4	286	420	278	420	328	11902	2794	398969	GTRD_tfbs GRH-L3	NA	NA	GRH-L3	NA	NA	GRH-L3_TFBS_meta_clusters_GTRD	1	48069
hypo	312	GTRD_tfbs	0	0.0465228	4	286	421	278	421	328	12267	2794	398604	GTRD_tfbs Mad3	NA	NA	Mad3	NA	NA	Mad3_TFBS_meta_clusters_GTRD	1	18199
hypo	476	GTRD_tfbs	0	0.0663509	3	286	397	304	397	329	6541	2795	404330	GTRD_tfbs Sp5	NA	NA	Sp5	NA	NA	Sp5_TFBS_meta_clusters_GTRD	1	28859
hypo	475	GTRD_tfbs	0	0.0353303	4	286	432	278	432	332	16002	2794	394869	GTRD_tfbs Sp4	NA	NA	Sp4	NA	NA	Sp4_TFBS_meta_clusters_GTRD	1	33689
hypo	94	GTRD_tfbs	0	0.0518199	3	286	412	304	412	334	8338	2795	402533	GTRD_tfbs E2F-8	NA	NA	E2F-8	NA	NA	E2F-8_TFBS_meta_clusters_GTRD	1	8373
hypo	324	GTRD_tfbs	0	0.0507387	3	286	413	304	413	334	8512	2795	402359	GTRD_tfbs Mnt	NA	NA	Mnt	NA	NA	Mnt_TFBS_meta_clusters_GTRD	1	9209
hypo	267	GTRD_tfbs	0	0.0495376	3	286	417	304	417	336	8714	2795	402157	GTRD_tfbs KLF10	NA	NA	KLF10	NA	NA	KLF10_TFBS_meta_clusters_GTRD	1	20658
hypo	16	GTRD_tfbs	0	0.0406905	3	286	426	304	426	339	10560	2795	400311	GTRD_tfbs ASH-2	NA	NA	ASH-2	NA	NA	ASH-2_TFBS_meta_clusters_GTRD	1	42982
hypo	365	GTRD_tfbs	0	0.0312792	3	286	436	304	436	342	13632	2795	397239	GTRD_tfbs NONO	NA	NA	NONO	NA	NA	NONO_TFBS_meta_clusters_GTRD	1	24353
hypo	349	GTRD_tfbs	0	0.0360185	2	286	431	333	431	350	8001	2796	402870	GTRD_tfbs NF-YB	NA	NA	NF-YB	NA	NA	NF-YB_TFBS_meta_clusters_GTRD	1	8783
hypo	14	GTRD_tfbs	0	0.0346441	2	286	434	333	434	351	8312	2796	402559	GTRD_tfbs ARID4B	NA	NA	ARID4B	NA	NA	ARID4B_TFBS_meta_clusters_GTRD	1	46572
hypo	418	GTRD_tfbs	0	0.0237559	1	286	438	378	438	367	6092	2797	404779	GTRD_tfbs RFXANK	NA	NA	RFXANK	NA	NA	RFXANK_TFBS_meta_clusters_GTRD	1	12539
hypo	73	GTRD_tfbs	0	0.0216994	1	286	440	378	440	368	6660	2797	404211	GTRD_tfbs DLX-1	NA	NA	DLX-1	NA	NA	DLX-1_TFBS_meta_clusters_GTRD	1	7791
hypo	221	GTRD_tfbs	0	0.0165605	1	286	441	378	441	368	8683	2797	402188	GTRD_tfbs Hox-B13	NA	NA	Hox-B13	NA	NA	Hox-B13_TFBS_meta_clusters_GTRD	1	146124
hypo	373	GTRD_tfbs	0	0.0224777	1	286	439	378	439	368	6433	2797	404438	GTRD_tfbs OVOL2	NA	NA	OVOL2	NA	NA	OVOL2_TFBS_meta_clusters_GTRD	1	16635
hypo	262	GTRD_tfbs	0	0.0163394	1	286	442	378	442	369	8798	2797	402073	GTRD_tfbs JARID2	NA	NA	JARID2	NA	NA	JARID2_TFBS_meta_clusters_GTRD	1	19757
hypo	1	GTRD_tfbs	0	0	0	286	443	443	443	391	210	2798	410661	GTRD_tfbs A-Myb	NA	NA	A-Myb	NA	NA	A-Myb_TFBS_meta_clusters_GTRD	1	670
hypo	2	GTRD_tfbs	0	0	0	286	443	443	443	391	0	2798	410871	GTRD_tfbs ABF-1	NA	NA	ABF-1	NA	NA	ABF-1_TFBS_meta_clusters_GTRD	1	20
hypo	4	GTRD_tfbs	0	0	0	286	443	443	443	391	1369	2798	409502	GTRD_tfbs AEBP2	NA	NA	AEBP2	NA	NA	AEBP2_TFBS_meta_clusters_GTRD	1	2051
hypo	5	GTRD_tfbs	0	0	0	286	443	443	443	391	18	2798	410853	GTRD_tfbs ALX-4	NA	NA	ALX-4	NA	NA	ALX-4_TFBS_meta_clusters_GTRD	1	513
hypo	9	GTRD_tfbs	0	0	0	286	443	443	443	391	2299	2798	408572	GTRD_tfbs ARID1A	NA	NA	ARID1A	NA	NA	ARID1A_TFBS_meta_clusters_GTRD	1	3096
hypo	11	GTRD_tfbs	0	0	0	286	443	443	443	391	1641	2798	409230	GTRD_tfbs ARID2	NA	NA	ARID2	NA	NA	ARID2_TFBS_meta_clusters_GTRD	1	2216
hypo	13	GTRD_tfbs	0	0	0	286	443	443	443	391	60	2798	410811	GTRD_tfbs ARID3B	NA	NA	ARID3B	NA	NA	ARID3B_TFBS_meta_clusters_GTRD	1	2597
hypo	22	GTRD_tfbs	0	0	0	286	443	443	443	391	818	2798	410053	GTRD_tfbs ATF-6_1	NA	NA	ATF-6_1	NA	NA	ATF-6_1_TFBS_meta_clusters_GTRD	1	2211
hypo	23	GTRD_tfbs	0	0	0	286	443	443	443	391	18	2798	410853	GTRD_tfbs ATF-7	NA	NA	ATF-7	NA	NA	ATF-7_TFBS_meta_clusters_GTRD	1	32
hypo	24	GTRD_tfbs	0	0	0	286	443	443	443	391	658	2798	410213	GTRD_tfbs ATH-1	NA	NA	ATH-1	NA	NA	ATH-1_TFBS_meta_clusters_GTRD	1	486
hypo	25	GTRD_tfbs	0	0	0	286	443	443	443	391	2263	2798	408608	GTRD_tfbs ATRX	NA	NA	ATRX	NA	NA	ATRX_TFBS_meta_clusters_GTRD	1	3848
hypo	28	GTRD_tfbs	0	0	0	286	443	443	443	391	582	2798	410289	GTRD_tfbs Arnt-2	NA	NA	Arnt-2	NA	NA	Arnt-2_TFBS_meta_clusters_GTRD	1	736
hypo	29	GTRD_tfbs	0	0	0	286	443	443	443	391	1	2798	410870	GTRD_tfbs ArntL2	NA	NA	ArntL2	NA	NA	ArntL2_TFBS_meta_clusters_GTRD	1	42
hypo	39	GTRD_tfbs	0	0	0	286	443	443	443	391	0	2798	410871	GTRD_tfbs BBX	NA	NA	BBX	NA	NA	BBX_TFBS_meta_clusters_GTRD	1	11
hypo	42	GTRD_tfbs	0	0	0	286	443	443	443	391	30	2798	410841	GTRD_tfbs BCL11B	NA	NA	BCL11B	NA	NA	BCL11B_TFBS_meta_clusters_GTRD	1	41
hypo	44	GTRD_tfbs	0	0	0	286	443	443	443	391	781	2798	410090	GTRD_tfbs BarH-L1	NA	NA	BarH-L1	NA	NA	BarH-L1_TFBS_meta_clusters_GTRD	1	822
hypo	45	GTRD_tfbs	0	0	0	286	443	443	443	391	94	2798	410777	GTRD_tfbs CASZ1	NA	NA	CASZ1	NA	NA	CASZ1_TFBS_meta_clusters_GTRD	1	587
hypo	46	GTRD_tfbs	0	0	0	286	443	443	443	391	39	2798	410832	GTRD_tfbs CDC5L	NA	NA	CDC5L	NA	NA	CDC5L_TFBS_meta_clusters_GTRD	1	544
hypo	47	GTRD_tfbs	0	0	0	286	443	443	443	391	7	2798	410864	GTRD_tfbs CDX-1	NA	NA	CDX-1	NA	NA	CDX-1_TFBS_meta_clusters_GTRD	1	266
hypo	49	GTRD_tfbs	0	0	0	286	443	443	443	391	81	2798	410790	GTRD_tfbs CIC	NA	NA	CIC	NA	NA	CIC_TFBS_meta_clusters_GTRD	1	186
hypo	53	GTRD_tfbs	0	0	0	286	443	443	443	391	35	2798	410836	GTRD_tfbs CP2	NA	NA	CP2	NA	NA	CP2_TFBS_meta_clusters_GTRD	1	284
hypo	54	GTRD_tfbs	0	0	0	286	443	443	443	391	2	2798	410869	GTRD_tfbs CREB-3L1	NA	NA	CREB-3L1	NA	NA	CREB-3L1_TFBS_meta_clusters_GTRD	1	374
hypo	55	GTRD_tfbs	0	0	0	286	443	443	443	391	89	2798	410782	GTRD_tfbs CREB-3L2	NA	NA	CREB-3L2	NA	NA	CREB-3L2_TFBS_meta_clusters_GTRD	1	100
hypo	56	GTRD_tfbs	0	0	0	286	443	443	443	391	1389	2798	409482	GTRD_tfbs CREB-3L4	NA	NA	CREB-3L4	NA	NA	CREB-3L4_TFBS_meta_clusters_GTRD	1	3418
hypo	57	GTRD_tfbs	0	0	0	286	443	443	443	391	6	2798	410865	GTRD_tfbs CREBL2	NA	NA	CREBL2	NA	NA	CREBL2_TFBS_meta_clusters_GTRD	1	343
hypo	66	GTRD_tfbs	0	0	0	286	443	443	443	391	11	2798	410860	GTRD_tfbs CEBP_5	NA	NA	CEBP_5	NA	NA	C_EBP_5_TFBS_meta_clusters_GTRD	1	569
hypo	67	GTRD_tfbs	0	0	0	286	443	443	443	391	166	2798	410705	GTRD_tfbs Cux-1	NA	NA	Cux-1	NA	NA	Cux-1_TFBS_meta_clusters_GTRD	1	3344
hypo	68	GTRD_tfbs	0	0	0	286	443	443	443	391	1141	2798	409730	GTRD_tfbs DBP	NA	NA	DBP	NA	NA	DBP_TFBS_meta_clusters_GTRD	1	1261
hypo	69	GTRD_tfbs	0	0	0	286	443	443	443	391	17	2798	410854	GTRD_tfbs DDIT3	NA	NA	DDIT3	NA	NA	DDIT3_TFBS_meta_clusters_GTRD	1	83
hypo	70	GTRD_tfbs	0	0	0	286	443	443	443	391	4532	2798	406339	GTRD_tfbs DEAF1	NA	NA	DEAF1	NA	NA	DEAF1_TFBS_meta_clusters_GTRD	1	2710
hypo	72	GTRD_tfbs	0	0	0	286	443	443	443	391	2	2798	410869	GTRD_tfbs DEC2	NA	NA	DEC2	NA	NA	DEC2_TFBS_meta_clusters_GTRD	1	69
hypo	74	GTRD_tfbs	0	0	0	286	443	443	443	391	131	2798	410740	GTRD_tfbs DLX-2	NA	NA	DLX-2	NA	NA	DLX-2_TFBS_meta_clusters_GTRD	1	3850
hypo	76	GTRD_tfbs	0	0	0	286	443	443	443	391	236	2798	410635	GTRD_tfbs DLX-6	NA	NA	DLX-6	NA	NA	DLX-6_TFBS_meta_clusters_GTRD	1	684
hypo	79	GTRD_tfbs	0	0	0	286	443	443	443	391	2	2798	410869	GTRD_tfbs DMRT2	NA	NA	DMRT2	NA	NA	DMRT2_TFBS_meta_clusters_GTRD	1	18
hypo	83	GTRD_tfbs	0	0	0	286	443	443	443	391	6	2798	410865	GTRD_tfbs DbpA	NA	NA	DbpA	NA	NA	DbpA_TFBS_meta_clusters_GTRD	1	111
hypo	85	GTRD_tfbs	0	0	0	286	443	443	443	391	6	2798	410865	GTRD_tfbs Dp-2	NA	NA	Dp-2	NA	NA	Dp-2_TFBS_meta_clusters_GTRD	1	16
hypo	91	GTRD_tfbs	0	0	0	286	443	443	443	391	168	2798	410703	GTRD_tfbs E2F-5	NA	NA	E2F-5	NA	NA	E2F-5_TFBS_meta_clusters_GTRD	1	3447
hypo	102	GTRD_tfbs	0	0	0	286	443	443	443	391	56	2798	410815	GTRD_tfbs EMX-1	NA	NA	EMX-1	NA	NA	EMX-1_TFBS_meta_clusters_GTRD	1	447
hypo	104	GTRD_tfbs	0	0	0	286	443	443	443	391	249	2798	410622	GTRD_tfbs ERF	NA	NA	ERF	NA	NA	ERF_TFBS_meta_clusters_GTRD	1	296
hypo	113	GTRD_tfbs	0	0	0	286	443	443	443	391	0	2798	410871	GTRD_tfbs EVX-1	NA	NA	EVX-1	NA	NA	EVX-1_TFBS_meta_clusters_GTRD	1	86
hypo	116	GTRD_tfbs	0	0	0	286	443	443	443	391	1479	2798	409392	GTRD_tfbs Elf-2	NA	NA	Elf-2	NA	NA	Elf-2_TFBS_meta_clusters_GTRD	1	1149
hypo	118	GTRD_tfbs	0	0	0	286	443	443	443	391	2	2798	410869	GTRD_tfbs Elf-4	NA	NA	Elf-4	NA	NA	Elf-4_TFBS_meta_clusters_GTRD	1	9
hypo	124	GTRD_tfbs	0	0	0	286	443	443	443	391	1427	2798	409444	GTRD_tfbs FEV	NA	NA	FEV	NA	NA	FEV_TFBS_meta_clusters_GTRD	1	2783
hypo	130	GTRD_tfbs	0	0	0	286	443	443	443	391	1116	2798	409755	GTRD_tfbs FOXD2	NA	NA	FOXD2	NA	NA	FOXD2_TFBS_meta_clusters_GTRD	1	2210
hypo	131	GTRD_tfbs	0	0	0	286	443	443	443	391	83	2798	410788	GTRD_tfbs FOXD3	NA	NA	FOXD3	NA	NA	FOXD3_TFBS_meta_clusters_GTRD	1	190
hypo	132	GTRD_tfbs	0	0	0	286	443	443	443	391	3	2798	410868	GTRD_tfbs FOXF1	NA	NA	FOXF1	NA	NA	FOXF1_TFBS_meta_clusters_GTRD	1	239
hypo	133	GTRD_tfbs	0	0	0	286	443	443	443	391	4	2798	410867	GTRD_tfbs FOXF2	NA	NA	FOXF2	NA	NA	FOXF2_TFBS_meta_clusters_GTRD	1	237
hypo	134	GTRD_tfbs	0	0	0	286	443	443	443	391	311	2798	410560	GTRD_tfbs FOXG1	NA	NA	FOXG1	NA	NA	FOXG1_TFBS_meta_clusters_GTRD	1	500
hypo	136	GTRD_tfbs	0	0	0	286	443	443	443	391	242	2798	410629	GTRD_tfbs FOXJ2	NA	NA	FOXJ2	NA	NA	FOXJ2_TFBS_meta_clusters_GTRD	1	2688
hypo	138	GTRD_tfbs	0	0	0	286	443	443	443	391	0	2798	410871	GTRD_tfbs FOXK2	NA	NA	FOXK2	NA	NA	FOXK2_TFBS_meta_clusters_GTRD	1	14
hypo	140	GTRD_tfbs	0	0	0	286	443	443	443	391	214	2798	410657	GTRD_tfbs FOXN3	NA	NA	FOXN3	NA	NA	FOXN3_TFBS_meta_clusters_GTRD	1	232
hypo	143	GTRD_tfbs	0	0	0	286	443	443	443	391	30	2798	410841	GTRD_tfbs FOXO4	NA	NA	FOXO4	NA	NA	FOXO4_TFBS_meta_clusters_GTRD	1	237
hypo	147	GTRD_tfbs	0	0	0	286	443	443	443	391	17	2798	410854	GTRD_tfbs FOXQ1	NA	NA	FOXQ1	NA	NA	FOXQ1_TFBS_meta_clusters_GTRD	1	17
hypo	148	GTRD_tfbs	0	0	0	286	443	443	443	391	312	2798	410559	GTRD_tfbs FOXR2	NA	NA	FOXR2	NA	NA	FOXR2_TFBS_meta_clusters_GTRD	1	340
hypo	149	GTRD_tfbs	0	0	0	286	443	443	443	391	14	2798	410857	GTRD_tfbs FTZ-F1	NA	NA	FTZ-F1	NA	NA	FTZ-F1_TFBS_meta_clusters_GTRD	1	196
hypo	150	GTRD_tfbs	0	0	0	286	443	443	443	391	0	2798	410871	GTRD_tfbs Fer3L	NA	NA	Fer3L	NA	NA	Fer3L_TFBS_meta_clusters_GTRD	1	1
hypo	162	GTRD_tfbs	0	0	0	286	443	443	443	391	243	2798	410628	GTRD_tfbs GFI1B	NA	NA	GFI1B	NA	NA	GFI1B_TFBS_meta_clusters_GTRD	1	3014
hypo	163	GTRD_tfbs	0	0	0	286	443	443	443	391	28	2798	410843	GTRD_tfbs GLI1	NA	NA	GLI1	NA	NA	GLI1_TFBS_meta_clusters_GTRD	1	1110
hypo	165	GTRD_tfbs	0	0	0	286	443	443	443	391	259	2798	410612	GTRD_tfbs GLI3	NA	NA	GLI3	NA	NA	GLI3_TFBS_meta_clusters_GTRD	1	426
hypo	166	GTRD_tfbs	0	0	0	286	443	443	443	391	1018	2798	409853	GTRD_tfbs GLI4	NA	NA	GLI4	NA	NA	GLI4_TFBS_meta_clusters_GTRD	1	1609
hypo	168	GTRD_tfbs	0	0	0	286	443	443	443	391	24	2798	410847	GTRD_tfbs GLIS2	NA	NA	GLIS2	NA	NA	GLIS2_TFBS_meta_clusters_GTRD	1	69
hypo	169	GTRD_tfbs	0	0	0	286	443	443	443	391	163	2798	410708	GTRD_tfbs GLIS3	NA	NA	GLIS3	NA	NA	GLIS3_TFBS_meta_clusters_GTRD	1	283
hypo	170	GTRD_tfbs	0	0	0	286	443	443	443	391	1959	2798	408912	GTRD_tfbs GMEB-1	NA	NA	GMEB-1	NA	NA	GMEB-1_TFBS_meta_clusters_GTRD	1	1959
hypo	175	GTRD_tfbs	0	0	0	286	443	443	443	391	18	2798	410853	GTRD_tfbs GTF3A	NA	NA	GTF3A	NA	NA	GTF3A_TFBS_meta_clusters_GTRD	1	223
hypo	176	GTRD_tfbs	0	0	0	286	443	443	443	391	0	2798	410871	GTRD_tfbs GZF1	NA	NA	GZF1	NA	NA	GZF1_TFBS_meta_clusters_GTRD	1	250
hypo	178	GTRD_tfbs	0	0	0	286	443	443	443	391	63	2798	410808	GTRD_tfbs HAND-1	NA	NA	HAND-1	NA	NA	HAND-1_TFBS_meta_clusters_GTRD	1	145
hypo	181	GTRD_tfbs	0	0	0	286	443	443	443	391	0	2798	410871	GTRD_tfbs HEN1	NA	NA	HEN1	NA	NA	HEN1_TFBS_meta_clusters_GTRD	1	38
hypo	182	GTRD_tfbs	0	0	0	286	443	443	443	391	2088	2798	408783	GTRD_tfbs HES-1	NA	NA	HES-1	NA	NA	HES-1_TFBS_meta_clusters_GTRD	1	92640
hypo	184	GTRD_tfbs	0	0	0	286	443	443	443	391	394	2798	410477	GTRD_tfbs HES-4	NA	NA	HES-4	NA	NA	HES-4_TFBS_meta_clusters_GTRD	1	411
hypo	185	GTRD_tfbs	0	0	0	286	443	443	443	391	0	2798	410871	GTRD_tfbs HES-5	NA	NA	HES-5	NA	NA	HES-5_TFBS_meta_clusters_GTRD	1	68
hypo	186	GTRD_tfbs	0	0	0	286	443	443	443	391	0	2798	410871	GTRD_tfbs HES-7	NA	NA	HES-7	NA	NA	HES-7_TFBS_meta_clusters_GTRD	1	117
hypo	187	GTRD_tfbs	0	0	0	286	443	443	443	391	0	2798	410871	GTRD_tfbs HESX-1	NA	NA	HESX-1	NA	NA	HESX-1_TFBS_meta_clusters_GTRD	1	8
hypo	188	GTRD_tfbs	0	0	0	286	443	443	443	391	3	2798	410868	GTRD_tfbs HEY-1	NA	NA	HEY-1	NA	NA	HEY-1_TFBS_meta_clusters_GTRD	1	235
hypo	190	GTRD_tfbs	0	0	0	286	443	443	443	391	939	2798	409932	GTRD_tfbs HHEX	NA	NA	HHEX	NA	NA	HHEX_TFBS_meta_clusters_GTRD	1	6290
hypo	191	GTRD_tfbs	0	0	0	286	443	443	443	391	0	2798	410871	GTRD_tfbs HIC2	NA	NA	HIC2	NA	NA	HIC2_TFBS_meta_clusters_GTRD	1	151
hypo	195	GTRD_tfbs	0	0	0	286	443	443	443	391	43	2798	410828	GTRD_tfbs HIV-EP1	NA	NA	HIV-EP1	NA	NA	HIV-EP1_TFBS_meta_clusters_GTRD	1	390
hypo	196	GTRD_tfbs	0	0	0	286	443	443	443	391	5	2798	410866	GTRD_tfbs HIV-EP3	NA	NA	HIV-EP3	NA	NA	HIV-EP3_TFBS_meta_clusters_GTRD	1	9
hypo	201	GTRD_tfbs	0	0	0	286	443	443	443	391	3	2798	410868	GTRD_tfbs HMGA1	NA	NA	HMGA1	NA	NA	HMGA1_TFBS_meta_clusters_GTRD	1	76
hypo	208	GTRD_tfbs	0	0	0	286	443	443	443	391	122	2798	410749	GTRD_tfbs HSF2	NA	NA	HSF2	NA	NA	HSF2_TFBS_meta_clusters_GTRD	1	641
hypo	209	GTRD_tfbs	0	0	0	286	443	443	443	391	27	2798	410844	GTRD_tfbs HSF4	NA	NA	HSF4	NA	NA	HSF4_TFBS_meta_clusters_GTRD	1	85
hypo	211	GTRD_tfbs	0	0	0	286	443	443	443	391	203	2798	410668	GTRD_tfbs Hox-A10	NA	NA	Hox-A10	NA	NA	Hox-A10_TFBS_meta_clusters_GTRD	1	306
hypo	212	GTRD_tfbs	0	0	0	286	443	443	443	391	1	2798	410870	GTRD_tfbs Hox-A11	NA	NA	Hox-A11	NA	NA	Hox-A11_TFBS_meta_clusters_GTRD	1	9
hypo	213	GTRD_tfbs	0	0	0	286	443	443	443	391	44	2798	410827	GTRD_tfbs Hox-A13	NA	NA	Hox-A13	NA	NA	Hox-A13_TFBS_meta_clusters_GTRD	1	182
hypo	214	GTRD_tfbs	0	0	0	286	443	443	443	391	1573	2798	409298	GTRD_tfbs Hox-A1	NA	NA	Hox-A1	NA	NA	Hox-A1_TFBS_meta_clusters_GTRD	1	1991
hypo	219	GTRD_tfbs	0	0	0	286	443	443	443	391	38	2798	410833	GTRD_tfbs Hox-A7	NA	NA	Hox-A7	NA	NA	Hox-A7_TFBS_meta_clusters_GTRD	1	95
hypo	222	GTRD_tfbs	0	0	0	286	443	443	443	391	0	2798	410871	GTRD_tfbs Hox-B1	NA	NA	Hox-B1	NA	NA	Hox-B1_TFBS_meta_clusters_GTRD	1	3
hypo	223	GTRD_tfbs	0	0	0	286	443	443	443	391	9	2798	410862	GTRD_tfbs Hox-B2	NA	NA	Hox-B2	NA	NA	Hox-B2_TFBS_meta_clusters_GTRD	1	67
hypo	224	GTRD_tfbs	0	0	0	286	443	443	443	391	247	2798	410624	GTRD_tfbs Hox-B4	NA	NA	Hox-B4	NA	NA	Hox-B4_TFBS_meta_clusters_GTRD	1	393
hypo	225	GTRD_tfbs	0	0	0	286	443	443	443	391	0	2798	410871	GTRD_tfbs Hox-B5	NA	NA	Hox-B5	NA	NA	Hox-B5_TFBS_meta_clusters_GTRD	1	13
hypo	226	GTRD_tfbs	0	0	0	286	443	443	443	391	246	2798	410625	GTRD_tfbs Hox-B6	NA	NA	Hox-B6	NA	NA	Hox-B6_TFBS_meta_clusters_GTRD	1	284
hypo	227	GTRD_tfbs	0	0	0	286	443	443	443	391	33	2798	410838	GTRD_tfbs Hox-B7	NA	NA	Hox-B7	NA	NA	Hox-B7_TFBS_meta_clusters_GTRD	1	213
hypo	228	GTRD_tfbs	0	0	0	286	443	443	443	391	13	2798	410858	GTRD_tfbs Hox-B8	NA	NA	Hox-B8	NA	NA	Hox-B8_TFBS_meta_clusters_GTRD	1	33
hypo	229	GTRD_tfbs	0	0	0	286	443	443	443	391	14	2798	410857	GTRD_tfbs Hox-C11	NA	NA	Hox-C11	NA	NA	Hox-C11_TFBS_meta_clusters_GTRD	1	323
hypo	230	GTRD_tfbs	0	0	0	286	443	443	443	391	44	2798	410827	GTRD_tfbs Hox-C13	NA	NA	Hox-C13	NA	NA	Hox-C13_TFBS_meta_clusters_GTRD	1	126
hypo	231	GTRD_tfbs	0	0	0	286	443	443	443	391	506	2798	410365	GTRD_tfbs Hox-C6	NA	NA	Hox-C6	NA	NA	Hox-C6_TFBS_meta_clusters_GTRD	1	709
hypo	232	GTRD_tfbs	0	0	0	286	443	443	443	391	2808	2798	408063	GTRD_tfbs Hox-C8	NA	NA	Hox-C8	NA	NA	Hox-C8_TFBS_meta_clusters_GTRD	1	4622
hypo	234	GTRD_tfbs	0	0	0	286	443	443	443	391	61	2798	410810	GTRD_tfbs Hox-D11	NA	NA	Hox-D11	NA	NA	Hox-D11_TFBS_meta_clusters_GTRD	1	95
hypo	236	GTRD_tfbs	0	0	0	286	443	443	443	391	0	2798	410871	GTRD_tfbs Hox-D13	NA	NA	Hox-D13	NA	NA	Hox-D13_TFBS_meta_clusters_GTRD	1	6
hypo	238	GTRD_tfbs	0	0	0	286	443	443	443	391	0	2798	410871	GTRD_tfbs Hox-D4	NA	NA	Hox-D4	NA	NA	Hox-D4_TFBS_meta_clusters_GTRD	1	16
hypo	239	GTRD_tfbs	0	0	0	286	443	443	443	391	0	2798	410871	GTRD_tfbs Hox-D9	NA	NA	Hox-D9	NA	NA	Hox-D9_TFBS_meta_clusters_GTRD	1	4
hypo	241	GTRD_tfbs	0	0	0	286	443	443	443	391	0	2798	410871	GTRD_tfbs IKZF5	NA	NA	IKZF5	NA	NA	IKZF5_TFBS_meta_clusters_GTRD	1	1
hypo	244	GTRD_tfbs	0	0	0	286	443	443	443	391	2815	2798	408056	GTRD_tfbs IRF-3	NA	NA	IRF-3	NA	NA	IRF-3_TFBS_meta_clusters_GTRD	1	3243
hypo	246	GTRD_tfbs	0	0	0	286	443	443	443	391	2	2798	410869	GTRD_tfbs IRF-5	NA	NA	IRF-5	NA	NA	IRF-5_TFBS_meta_clusters_GTRD	1	322
hypo	247	GTRD_tfbs	0	0	0	286	443	443	443	391	0	2798	410871	GTRD_tfbs IRF-8	NA	NA	IRF-8	NA	NA	IRF-8_TFBS_meta_clusters_GTRD	1	41
hypo	248	GTRD_tfbs	0	0	0	286	443	443	443	391	125	2798	410746	GTRD_tfbs IRF-9	NA	NA	IRF-9	NA	NA	IRF-9_TFBS_meta_clusters_GTRD	1	207
hypo	249	GTRD_tfbs	0	0	0	286	443	443	443	391	166	2798	410705	GTRD_tfbs IRX-2	NA	NA	IRX-2	NA	NA	IRX-2_TFBS_meta_clusters_GTRD	1	952
hypo	250	GTRD_tfbs	0	0	0	286	443	443	443	391	21	2798	410850	GTRD_tfbs IRX-3	NA	NA	IRX-3	NA	NA	IRX-3_TFBS_meta_clusters_GTRD	1	70
hypo	251	GTRD_tfbs	0	0	0	286	443	443	443	391	0	2798	410871	GTRD_tfbs IRX-5	NA	NA	IRX-5	NA	NA	IRX-5_TFBS_meta_clusters_GTRD	1	42
hypo	253	GTRD_tfbs	0	0	0	286	443	443	443	391	0	2798	410871	GTRD_tfbs ISL-2	NA	NA	ISL-2	NA	NA	ISL-2_TFBS_meta_clusters_GTRD	1	50
hypo	256	GTRD_tfbs	0	0	0	286	443	443	443	391	3870	2798	407001	GTRD_tfbs Id3	NA	NA	Id3	NA	NA	Id3_TFBS_meta_clusters_GTRD	1	7418
hypo	257	GTRD_tfbs	0	0	0	286	443	443	443	391	0	2798	410871	GTRD_tfbs Id4	NA	NA	Id4	NA	NA	Id4_TFBS_meta_clusters_GTRD	1	108
hypo	258	GTRD_tfbs	0	0	0	286	443	443	443	391	6188	2798	404683	GTRD_tfbs JARID1A	NA	NA	JARID1A	NA	NA	JARID1A_TFBS_meta_clusters_GTRD	1	11355
hypo	263	GTRD_tfbs	0	0	0	286	443	443	443	391	49	2798	410822	GTRD_tfbs JDP-2	NA	NA	JDP-2	NA	NA	JDP-2_TFBS_meta_clusters_GTRD	1	616
hypo	266	GTRD_tfbs	0	0	0	286	443	443	443	391	825	2798	410046	GTRD_tfbs KAT5	NA	NA	KAT5	NA	NA	KAT5_TFBS_meta_clusters_GTRD	1	1118
hypo	269	GTRD_tfbs	0	0	0	286	443	443	443	391	6591	2798	404280	GTRD_tfbs KLF12	NA	NA	KLF12	NA	NA	KLF12_TFBS_meta_clusters_GTRD	1	8470
hypo	270	GTRD_tfbs	0	0	0	286	443	443	443	391	0	2798	410871	GTRD_tfbs KLF13	NA	NA	KLF13	NA	NA	KLF13_TFBS_meta_clusters_GTRD	1	3
hypo	278	GTRD_tfbs	0	0	0	286	443	443	443	391	668	2798	410203	GTRD_tfbs KLF7	NA	NA	KLF7	NA	NA	KLF7_TFBS_meta_clusters_GTRD	1	716
hypo	285	GTRD_tfbs	0	0	0	286	443	443	443	391	26	2798	410845	GTRD_tfbs Lhx3	NA	NA	Lhx3	NA	NA	Lhx3_TFBS_meta_clusters_GTRD	1	108
hypo	286	GTRD_tfbs	0	0	0	286	443	443	443	391	6	2798	410865	GTRD_tfbs Lhx4	NA	NA	Lhx4	NA	NA	Lhx4_TFBS_meta_clusters_GTRD	1	662
hypo	287	GTRD_tfbs	0	0	0	286	443	443	443	391	1	2798	410870	GTRD_tfbs Lhx5	NA	NA	Lhx5	NA	NA	Lhx5_TFBS_meta_clusters_GTRD	1	123
hypo	288	GTRD_tfbs	0	0	0	286	443	443	443	391	1	2798	410870	GTRD_tfbs Lhx6	NA	NA	Lhx6	NA	NA	Lhx6_TFBS_meta_clusters_GTRD	1	34
hypo	289	GTRD_tfbs	0	0	0	286	443	443	443	391	21	2798	410850	GTRD_tfbs Lmx-1_2	NA	NA	Lmx-1_2	NA	NA	Lmx-1_2_TFBS_meta_clusters_GTRD	1	325
hypo	296	GTRD_tfbs	0	0	0	286	443	443	443	391	17	2798	410854	GTRD_tfbs MEF-2D	NA	NA	MEF-2D	NA	NA	MEF-2D_TFBS_meta_clusters_GTRD	1	109
hypo	297	GTRD_tfbs	0	0	0	286	443	443	443	391	2	2798	410869	GTRD_tfbs MEOX-2	NA	NA	MEOX-2	NA	NA	MEOX-2_TFBS_meta_clusters_GTRD	1	92
hypo	298	GTRD_tfbs	0	0	0	286	443	443	443	391	4642	2798	406229	GTRD_tfbs MIER2	NA	NA	MIER2	NA	NA	MIER2_TFBS_meta_clusters_GTRD	1	17342
hypo	303	GTRD_tfbs	0	0	0	286	443	443	443	391	5	2798	410866	GTRD_tfbs MNX1	NA	NA	MNX1	NA	NA	MNX1_TFBS_meta_clusters_GTRD	1	223
hypo	304	GTRD_tfbs	0	0	0	286	443	443	443	391	119	2798	410752	GTRD_tfbs MSX-1	NA	NA	MSX-1	NA	NA	MSX-1_TFBS_meta_clusters_GTRD	1	735
hypo	305	GTRD_tfbs	0	0	0	286	443	443	443	391	11	2798	410860	GTRD_tfbs MSX-2	NA	NA	MSX-2	NA	NA	MSX-2_TFBS_meta_clusters_GTRD	1	32
hypo	310	GTRD_tfbs	0	0	0	286	443	443	443	391	755	2798	410116	GTRD_tfbs MZF1	NA	NA	MZF1	NA	NA	MZF1_TFBS_meta_clusters_GTRD	1	2797
hypo	311	GTRD_tfbs	0	0	0	286	443	443	443	391	201	2798	410670	GTRD_tfbs Mad1	NA	NA	Mad1	NA	NA	Mad1_TFBS_meta_clusters_GTRD	1	1081
hypo	313	GTRD_tfbs	0	0	0	286	443	443	443	391	4909	2798	405962	GTRD_tfbs Mad4	NA	NA	Mad4	NA	NA	Mad4_TFBS_meta_clusters_GTRD	1	15134
hypo	316	GTRD_tfbs	0	0	0	286	443	443	443	391	66	2798	410805	GTRD_tfbs MafG	NA	NA	MafG	NA	NA	MafG_TFBS_meta_clusters_GTRD	1	743
hypo	320	GTRD_tfbs	0	0	0	286	443	443	443	391	145	2798	410726	GTRD_tfbs Meis2	NA	NA	Meis2	NA	NA	Meis2_TFBS_meta_clusters_GTRD	1	826
hypo	322	GTRD_tfbs	0	0	0	286	443	443	443	391	0	2798	410871	GTRD_tfbs Mineralocorticoidreceptor	NA	NA	Mineralocorticoidreceptor	NA	NA	Mineralocorticoidreceptor_TFBS_meta_clusters_GTRD	1	61
hypo	327	GTRD_tfbs	0	0	0	286	443	443	443	391	17	2798	410854	GTRD_tfbs Myf-6	NA	NA	Myf-6	NA	NA	Myf-6_TFBS_meta_clusters_GTRD	1	456
hypo	331	GTRD_tfbs	0	0	0	286	443	443	443	391	12	2798	410859	GTRD_tfbs NANOGP8	NA	NA	NANOGP8	NA	NA	NANOGP8_TFBS_meta_clusters_GTRD	1	32
hypo	334	GTRD_tfbs	0	0	0	286	443	443	443	391	65	2798	410806	GTRD_tfbs NCoA-3	NA	NA	NCoA-3	NA	NA	NCoA-3_TFBS_meta_clusters_GTRD	1	149
hypo	338	GTRD_tfbs	0	0	0	286	443	443	443	391	14	2798	410857	GTRD_tfbs NF-1B	NA	NA	NF-1B	NA	NA	NF-1B_TFBS_meta_clusters_GTRD	1	385
hypo	343	GTRD_tfbs	0	0	0	286	443	443	443	391	1	2798	410870	GTRD_tfbs NF-E2L1	NA	NA	NF-E2L1	NA	NA	NF-E2L1_TFBS_meta_clusters_GTRD	1	68
hypo	345	GTRD_tfbs	0	0	0	286	443	443	443	391	11	2798	410860	GTRD_tfbs NF-E2L3	NA	NA	NF-E2L3	NA	NA	NF-E2L3_TFBS_meta_clusters_GTRD	1	390
hypo	354	GTRD_tfbs	0	0	0	286	443	443	443	391	1	2798	410870	GTRD_tfbs NFATc4	NA	NA	NFATc4	NA	NA	NFATc4_TFBS_meta_clusters_GTRD	1	145
hypo	357	GTRD_tfbs	0	0	0	286	443	443	443	391	37	2798	410834	GTRD_tfbs NGN-3	NA	NA	NGN-3	NA	NA	NGN-3_TFBS_meta_clusters_GTRD	1	67
hypo	359	GTRD_tfbs	0	0	0	286	443	443	443	391	1159	2798	409712	GTRD_tfbs NKX-2.2	NA	NA	NKX-2.2	NA	NA	NKX-2.2_TFBS_meta_clusters_GTRD	1	3434
hypo	361	GTRD_tfbs	0	0	0	286	443	443	443	391	99	2798	410772	GTRD_tfbs NKX-2.5	NA	NA	NKX-2.5	NA	NA	NKX-2.5_TFBS_meta_clusters_GTRD	1	544
hypo	362	GTRD_tfbs	0	0	0	286	443	443	443	391	16	2798	410855	GTRD_tfbs NKX-2.8	NA	NA	NKX-2.8	NA	NA	NKX-2.8_TFBS_meta_clusters_GTRD	1	68
hypo	367	GTRD_tfbs	0	0	0	286	443	443	443	391	0	2798	410871	GTRD_tfbs NURR1	NA	NA	NURR1	NA	NA	NURR1_TFBS_meta_clusters_GTRD	1	84
hypo	369	GTRD_tfbs	0	0	0	286	443	443	443	391	0	2798	410871	GTRD_tfbs NeuroD2	NA	NA	NeuroD2	NA	NA	NeuroD2_TFBS_meta_clusters_GTRD	1	335
hypo	371	GTRD_tfbs	0	0	0	286	443	443	443	391	0	2798	410871	GTRD_tfbs OTX-1	NA	NA	OTX-1	NA	NA	OTX-1_TFBS_meta_clusters_GTRD	1	18
hypo	374	GTRD_tfbs	0	0	0	286	443	443	443	391	2615	2798	408256	GTRD_tfbs PATZ1	NA	NA	PATZ1	NA	NA	PATZ1_TFBS_meta_clusters_GTRD	1	4855
hypo	375	GTRD_tfbs	0	0	0	286	443	443	443	391	1697	2798	409174	GTRD_tfbs PBX-1	NA	NA	PBX-1	NA	NA	PBX-1_TFBS_meta_clusters_GTRD	1	1463
hypo	380	GTRD_tfbs	0	0	0	286	443	443	443	391	215	2798	410656	GTRD_tfbs PITX-1	NA	NA	PITX-1	NA	NA	PITX-1_TFBS_meta_clusters_GTRD	1	206
hypo	382	GTRD_tfbs	0	0	0	286	443	443	443	391	23	2798	410848	GTRD_tfbs PLAG1	NA	NA	PLAG1	NA	NA	PLAG1_TFBS_meta_clusters_GTRD	1	522
hypo	383	GTRD_tfbs	0	0	0	286	443	443	443	391	6	2798	410865	GTRD_tfbs PNR	NA	NA	PNR	NA	NA	PNR_TFBS_meta_clusters_GTRD	1	23
hypo	384	GTRD_tfbs	0	0	0	286	443	443	443	391	362	2798	410509	GTRD_tfbs POU2F1	NA	NA	POU2F1	NA	NA	POU2F1_TFBS_meta_clusters_GTRD	1	2824
hypo	388	GTRD_tfbs	0	0	0	286	443	443	443	391	29	2798	410842	GTRD_tfbs PPAR_1	NA	NA	PPAR_1	NA	NA	PPAR_1_TFBS_meta_clusters_GTRD	1	127
hypo	393	GTRD_tfbs	0	0	0	286	443	443	443	391	0	2798	410871	GTRD_tfbs PRDM4	NA	NA	PRDM4	NA	NA	PRDM4_TFBS_meta_clusters_GTRD	1	13
hypo	397	GTRD_tfbs	0	0	0	286	443	443	443	391	67	2798	410804	GTRD_tfbs PXR	NA	NA	PXR	NA	NA	PXR_TFBS_meta_clusters_GTRD	1	170
hypo	398	GTRD_tfbs	0	0	0	286	443	443	443	391	66	2798	410805	GTRD_tfbs Pax-2	NA	NA	Pax-2	NA	NA	Pax-2_TFBS_meta_clusters_GTRD	1	1320
hypo	402	GTRD_tfbs	0	0	0	286	443	443	443	391	13	2798	410858	GTRD_tfbs Pax-8	NA	NA	Pax-8	NA	NA	Pax-8_TFBS_meta_clusters_GTRD	1	186
hypo	406	GTRD_tfbs	0	0	0	286	443	443	443	391	34	2798	410837	GTRD_tfbs RAX-2	NA	NA	RAX-2	NA	NA	RAX-2_TFBS_meta_clusters_GTRD	1	67
hypo	417	GTRD_tfbs	0	0	0	286	443	443	443	391	158	2798	410713	GTRD_tfbs RFX7	NA	NA	RFX7	NA	NA	RFX7_TFBS_meta_clusters_GTRD	1	204
hypo	419	GTRD_tfbs	0	0	0	286	443	443	443	391	31	2798	410840	GTRD_tfbs RLF	NA	NA	RLF	NA	NA	RLF_TFBS_meta_clusters_GTRD	1	46
hypo	420	GTRD_tfbs	0	0	0	286	443	443	443	391	208	2798	410663	GTRD_tfbs ROR_1	NA	NA	ROR_1	NA	NA	ROR_1_TFBS_meta_clusters_GTRD	1	280
hypo	424	GTRD_tfbs	0	0	0	286	443	443	443	391	165	2798	410706	GTRD_tfbs Rev-ErbA_1	NA	NA	Rev-ErbA_1	NA	NA	Rev-ErbA_1_TFBS_meta_clusters_GTRD	1	549
hypo	428	GTRD_tfbs	0	0	0	286	443	443	443	391	248	2798	410623	GTRD_tfbs SALL4	NA	NA	SALL4	NA	NA	SALL4_TFBS_meta_clusters_GTRD	1	2426
hypo	429	GTRD_tfbs	0	0	0	286	443	443	443	391	7	2798	410864	GTRD_tfbs SATB-1	NA	NA	SATB-1	NA	NA	SATB-1_TFBS_meta_clusters_GTRD	1	1068
hypo	432	GTRD_tfbs	0	0	0	286	443	443	443	391	1172	2798	409699	GTRD_tfbs SFPQ	NA	NA	SFPQ	NA	NA	SFPQ_TFBS_meta_clusters_GTRD	1	2555
hypo	441	GTRD_tfbs	0	0	0	286	443	443	443	391	57	2798	410814	GTRD_tfbs SMARCA1	NA	NA	SMARCA1	NA	NA	SMARCA1_TFBS_meta_clusters_GTRD	1	508
hypo	445	GTRD_tfbs	0	0	0	286	443	443	443	391	8	2798	410863	GTRD_tfbs SMARCE1	NA	NA	SMARCE1	NA	NA	SMARCE1_TFBS_meta_clusters_GTRD	1	742
hypo	446	GTRD_tfbs	0	0	0	286	443	443	443	391	87	2798	410784	GTRD_tfbs SNAI1	NA	NA	SNAI1	NA	NA	SNAI1_TFBS_meta_clusters_GTRD	1	512
hypo	450	GTRD_tfbs	0	0	0	286	443	443	443	391	104	2798	410767	GTRD_tfbs SOX-11	NA	NA	SOX-11	NA	NA	SOX-11_TFBS_meta_clusters_GTRD	1	884
hypo	452	GTRD_tfbs	0	0	0	286	443	443	443	391	21	2798	410850	GTRD_tfbs SOX-15	NA	NA	SOX-15	NA	NA	SOX-15_TFBS_meta_clusters_GTRD	1	190
hypo	455	GTRD_tfbs	0	0	0	286	443	443	443	391	33	2798	410838	GTRD_tfbs SOX-3	NA	NA	SOX-3	NA	NA	SOX-3_TFBS_meta_clusters_GTRD	1	283
hypo	474	GTRD_tfbs	0	0	0	286	443	443	443	391	41	2798	410830	GTRD_tfbs Sp3	NA	NA	Sp3	NA	NA	Sp3_TFBS_meta_clusters_GTRD	1	88
hypo	478	GTRD_tfbs	0	0	0	286	443	443	443	391	1852	2798	409019	GTRD_tfbs T3R-_2	NA	NA	T3R-_2	NA	NA	T3R-_2_TFBS_meta_clusters_GTRD	1	14790
hypo	484	GTRD_tfbs	0	0	0	286	443	443	443	391	47	2798	410824	GTRD_tfbs TBX3	NA	NA	TBX3	NA	NA	TBX3_TFBS_meta_clusters_GTRD	1	62
hypo	489	GTRD_tfbs	0	0	0	286	443	443	443	391	0	2798	410871	GTRD_tfbs TCFL5	NA	NA	TCFL5	NA	NA	TCFL5_TFBS_meta_clusters_GTRD	1	24
hypo	494	GTRD_tfbs	0	0	0	286	443	443	443	391	2	2798	410869	GTRD_tfbs TFAM	NA	NA	TFAM	NA	NA	TFAM_TFBS_meta_clusters_GTRD	1	196
hypo	496	GTRD_tfbs	0	0	0	286	443	443	443	391	15	2798	410856	GTRD_tfbs TFEB	NA	NA	TFEB	NA	NA	TFEB_TFBS_meta_clusters_GTRD	1	23
hypo	497	GTRD_tfbs	0	0	0	286	443	443	443	391	5	2798	410866	GTRD_tfbs TGIF-1	NA	NA	TGIF-1	NA	NA	TGIF-1_TFBS_meta_clusters_GTRD	1	128
hypo	500	GTRD_tfbs	0	0	0	286	443	443	443	391	4195	2798	406676	GTRD_tfbs THAP1	NA	NA	THAP1	NA	NA	THAP1_TFBS_meta_clusters_GTRD	1	2848
hypo	501	GTRD_tfbs	0	0	0	286	443	443	443	391	0	2798	410871	GTRD_tfbs THAP4	NA	NA	THAP4	NA	NA	THAP4_TFBS_meta_clusters_GTRD	1	14
hypo	502	GTRD_tfbs	0	0	0	286	443	443	443	391	19	2798	410852	GTRD_tfbs TLX-1	NA	NA	TLX-1	NA	NA	TLX-1_TFBS_meta_clusters_GTRD	1	187
hypo	503	GTRD_tfbs	0	0	0	286	443	443	443	391	93	2798	410778	GTRD_tfbs TOX-4	NA	NA	TOX-4	NA	NA	TOX-4_TFBS_meta_clusters_GTRD	1	191
hypo	506	GTRD_tfbs	0	0	0	286	443	443	443	391	8	2798	410863	GTRD_tfbs TSHZ-1	NA	NA	TSHZ-1	NA	NA	TSHZ-1_TFBS_meta_clusters_GTRD	1	225
hypo	515	GTRD_tfbs	0	0	0	286	443	443	443	391	3431	2798	407440	GTRD_tfbs VEZF1	NA	NA	VEZF1	NA	NA	VEZF1_TFBS_meta_clusters_GTRD	1	7360
hypo	516	GTRD_tfbs	0	0	0	286	443	443	443	391	229	2798	410642	GTRD_tfbs WHSC1	NA	NA	WHSC1	NA	NA	WHSC1_TFBS_meta_clusters_GTRD	1	3485
hypo	517	GTRD_tfbs	0	0	0	286	443	443	443	391	25	2798	410846	GTRD_tfbs WIZ	NA	NA	WIZ	NA	NA	WIZ_TFBS_meta_clusters_GTRD	1	253
hypo	520	GTRD_tfbs	0	0	0	286	443	443	443	391	8	2798	410863	GTRD_tfbs YB-1	NA	NA	YB-1	NA	NA	YB-1_TFBS_meta_clusters_GTRD	1	262
hypo	523	GTRD_tfbs	0	0	0	286	443	443	443	391	128	2798	410743	GTRD_tfbs ZBED4	NA	NA	ZBED4	NA	NA	ZBED4_TFBS_meta_clusters_GTRD	1	145
hypo	525	GTRD_tfbs	0	0	0	286	443	443	443	391	77	2798	410794	GTRD_tfbs ZBTB12	NA	NA	ZBTB12	NA	NA	ZBTB12_TFBS_meta_clusters_GTRD	1	166
hypo	526	GTRD_tfbs	0	0	0	286	443	443	443	391	537	2798	410334	GTRD_tfbs ZBTB16	NA	NA	ZBTB16	NA	NA	ZBTB16_TFBS_meta_clusters_GTRD	1	2983
hypo	528	GTRD_tfbs	0	0	0	286	443	443	443	391	4	2798	410867	GTRD_tfbs ZBTB24	NA	NA	ZBTB24	NA	NA	ZBTB24_TFBS_meta_clusters_GTRD	1	35
hypo	532	GTRD_tfbs	0	0	0	286	443	443	443	391	1	2798	410870	GTRD_tfbs ZBTB39	NA	NA	ZBTB39	NA	NA	ZBTB39_TFBS_meta_clusters_GTRD	1	56
hypo	534	GTRD_tfbs	0	0	0	286	443	443	443	391	21	2798	410850	GTRD_tfbs ZBTB44	NA	NA	ZBTB44	NA	NA	ZBTB44_TFBS_meta_clusters_GTRD	1	43
hypo	536	GTRD_tfbs	0	0	0	286	443	443	443	391	0	2798	410871	GTRD_tfbs ZBTB4	NA	NA	ZBTB4	NA	NA	ZBTB4_TFBS_meta_clusters_GTRD	1	6
hypo	544	GTRD_tfbs	0	0	0	286	443	443	443	391	3486	2798	407385	GTRD_tfbs ZFP161	NA	NA	ZFP161	NA	NA	ZFP161_TFBS_meta_clusters_GTRD	1	15136
hypo	547	GTRD_tfbs	0	0	0	286	443	443	443	391	909	2798	409962	GTRD_tfbs ZFP42	NA	NA	ZFP42	NA	NA	ZFP42_TFBS_meta_clusters_GTRD	1	2116
hypo	549	GTRD_tfbs	0	0	0	286	443	443	443	391	66	2798	410805	GTRD_tfbs ZFP82	NA	NA	ZFP82	NA	NA	ZFP82_TFBS_meta_clusters_GTRD	1	895
hypo	559	GTRD_tfbs	0	0	0	286	443	443	443	391	5	2798	410866	GTRD_tfbs ZNF136	NA	NA	ZNF136	NA	NA	ZNF136_TFBS_meta_clusters_GTRD	1	1153
hypo	562	GTRD_tfbs	0	0	0	286	443	443	443	391	493	2798	410378	GTRD_tfbs ZNF146	NA	NA	ZNF146	NA	NA	ZNF146_TFBS_meta_clusters_GTRD	1	20440
hypo	563	GTRD_tfbs	0	0	0	286	443	443	443	391	68	2798	410803	GTRD_tfbs ZNF165	NA	NA	ZNF165	NA	NA	ZNF165_TFBS_meta_clusters_GTRD	1	158
hypo	565	GTRD_tfbs	0	0	0	286	443	443	443	391	34	2798	410837	GTRD_tfbs ZNF184	NA	NA	ZNF184	NA	NA	ZNF184_TFBS_meta_clusters_GTRD	1	582
hypo	569	GTRD_tfbs	0	0	0	286	443	443	443	391	123	2798	410748	GTRD_tfbs ZNF197	NA	NA	ZNF197	NA	NA	ZNF197_TFBS_meta_clusters_GTRD	1	2567
hypo	570	GTRD_tfbs	0	0	0	286	443	443	443	391	14	2798	410857	GTRD_tfbs ZNF214	NA	NA	ZNF214	NA	NA	ZNF214_TFBS_meta_clusters_GTRD	1	307
hypo	574	GTRD_tfbs	0	0	0	286	443	443	443	391	216	2798	410655	GTRD_tfbs ZNF236	NA	NA	ZNF236	NA	NA	ZNF236_TFBS_meta_clusters_GTRD	1	559
hypo	575	GTRD_tfbs	0	0	0	286	443	443	443	391	1290	2798	409581	GTRD_tfbs ZNF238	NA	NA	ZNF238	NA	NA	ZNF238_TFBS_meta_clusters_GTRD	1	2381
hypo	576	GTRD_tfbs	0	0	0	286	443	443	443	391	323	2798	410548	GTRD_tfbs ZNF250	NA	NA	ZNF250	NA	NA	ZNF250_TFBS_meta_clusters_GTRD	1	2026
hypo	582	GTRD_tfbs	0	0	0	286	443	443	443	391	164	2798	410707	GTRD_tfbs ZNF274	NA	NA	ZNF274	NA	NA	ZNF274_TFBS_meta_clusters_GTRD	1	9304
hypo	590	GTRD_tfbs	0	0	0	286	443	443	443	391	1177	2798	409694	GTRD_tfbs ZNF323	NA	NA	ZNF323	NA	NA	ZNF323_TFBS_meta_clusters_GTRD	1	2108
hypo	592	GTRD_tfbs	0	0	0	286	443	443	443	391	900	2798	409971	GTRD_tfbs ZNF329	NA	NA	ZNF329	NA	NA	ZNF329_TFBS_meta_clusters_GTRD	1	2579
hypo	594	GTRD_tfbs	0	0	0	286	443	443	443	391	390	2798	410481	GTRD_tfbs ZNF335	NA	NA	ZNF335	NA	NA	ZNF335_TFBS_meta_clusters_GTRD	1	572
hypo	599	GTRD_tfbs	0	0	0	286	443	443	443	391	12	2798	410859	GTRD_tfbs ZNF354A	NA	NA	ZNF354A	NA	NA	ZNF354A_TFBS_meta_clusters_GTRD	1	761
hypo	601	GTRD_tfbs	0	0	0	286	443	443	443	391	126	2798	410745	GTRD_tfbs ZNF37A	NA	NA	ZNF37A	NA	NA	ZNF37A_TFBS_meta_clusters_GTRD	1	919
hypo	604	GTRD_tfbs	0	0	0	286	443	443	443	391	32	2798	410839	GTRD_tfbs ZNF394	NA	NA	ZNF394	NA	NA	ZNF394_TFBS_meta_clusters_GTRD	1	940
hypo	606	GTRD_tfbs	0	0	0	286	443	443	443	391	1209	2798	409662	GTRD_tfbs ZNF407	NA	NA	ZNF407	NA	NA	ZNF407_TFBS_meta_clusters_GTRD	1	1021
hypo	608	GTRD_tfbs	0	0	0	286	443	443	443	391	36	2798	410835	GTRD_tfbs ZNF418	NA	NA	ZNF418	NA	NA	ZNF418_TFBS_meta_clusters_GTRD	1	1299
hypo	609	GTRD_tfbs	0	0	0	286	443	443	443	391	12	2798	410859	GTRD_tfbs ZNF419	NA	NA	ZNF419	NA	NA	ZNF419_TFBS_meta_clusters_GTRD	1	205
hypo	610	GTRD_tfbs	0	0	0	286	443	443	443	391	259	2798	410612	GTRD_tfbs ZNF41	NA	NA	ZNF41	NA	NA	ZNF41_TFBS_meta_clusters_GTRD	1	2873
hypo	613	GTRD_tfbs	0	0	0	286	443	443	443	391	27	2798	410844	GTRD_tfbs ZNF454	NA	NA	ZNF454	NA	NA	ZNF454_TFBS_meta_clusters_GTRD	1	299
hypo	617	GTRD_tfbs	0	0	0	286	443	443	443	391	37	2798	410834	GTRD_tfbs ZNF502	NA	NA	ZNF502	NA	NA	ZNF502_TFBS_meta_clusters_GTRD	1	463
hypo	619	GTRD_tfbs	0	0	0	286	443	443	443	391	5	2798	410866	GTRD_tfbs ZNF513	NA	NA	ZNF513	NA	NA	ZNF513_TFBS_meta_clusters_GTRD	1	466
hypo	621	GTRD_tfbs	0	0	0	286	443	443	443	391	407	2798	410464	GTRD_tfbs ZNF547	NA	NA	ZNF547	NA	NA	ZNF547_TFBS_meta_clusters_GTRD	1	3100
hypo	624	GTRD_tfbs	0	0	0	286	443	443	443	391	779	2798	410092	GTRD_tfbs ZNF563	NA	NA	ZNF563	NA	NA	ZNF563_TFBS_meta_clusters_GTRD	1	4503
hypo	627	GTRD_tfbs	0	0	0	286	443	443	443	391	145	2798	410726	GTRD_tfbs ZNF581	NA	NA	ZNF581	NA	NA	ZNF581_TFBS_meta_clusters_GTRD	1	205
hypo	628	GTRD_tfbs	0	0	0	286	443	443	443	391	78	2798	410793	GTRD_tfbs ZNF582	NA	NA	ZNF582	NA	NA	ZNF582_TFBS_meta_clusters_GTRD	1	519
hypo	630	GTRD_tfbs	0	0	0	286	443	443	443	391	22	2798	410849	GTRD_tfbs ZNF586	NA	NA	ZNF586	NA	NA	ZNF586_TFBS_meta_clusters_GTRD	1	4214
hypo	632	GTRD_tfbs	0	0	0	286	443	443	443	391	287	2798	410584	GTRD_tfbs ZNF595	NA	NA	ZNF595	NA	NA	ZNF595_TFBS_meta_clusters_GTRD	1	819
hypo	639	GTRD_tfbs	0	0	0	286	443	443	443	391	503	2798	410368	GTRD_tfbs ZNF667	NA	NA	ZNF667	NA	NA	ZNF667_TFBS_meta_clusters_GTRD	1	927
hypo	643	GTRD_tfbs	0	0	0	286	443	443	443	391	47	2798	410824	GTRD_tfbs ZNF708	NA	NA	ZNF708	NA	NA	ZNF708_TFBS_meta_clusters_GTRD	1	1145
hypo	644	GTRD_tfbs	0	0	0	286	443	443	443	391	1276	2798	409595	GTRD_tfbs ZNF711	NA	NA	ZNF711	NA	NA	ZNF711_TFBS_meta_clusters_GTRD	1	2532
hypo	645	GTRD_tfbs	0	0	0	286	443	443	443	391	1547	2798	409324	GTRD_tfbs ZNF740	NA	NA	ZNF740	NA	NA	ZNF740_TFBS_meta_clusters_GTRD	1	2802
hypo	646	GTRD_tfbs	0	0	0	286	443	443	443	391	2405	2798	408466	GTRD_tfbs ZNF75A	NA	NA	ZNF75A	NA	NA	ZNF75A_TFBS_meta_clusters_GTRD	1	4017
hypo	649	GTRD_tfbs	0	0	0	286	443	443	443	391	7654	2798	403217	GTRD_tfbs ZNF76	NA	NA	ZNF76	NA	NA	ZNF76_TFBS_meta_clusters_GTRD	1	6097
hypo	651	GTRD_tfbs	0	0	0	286	443	443	443	391	26	2798	410845	GTRD_tfbs ZNF774	NA	NA	ZNF774	NA	NA	ZNF774_TFBS_meta_clusters_GTRD	1	230
hypo	659	GTRD_tfbs	0	0	0	286	443	443	443	391	550	2798	410321	GTRD_tfbs ZNF85	NA	NA	ZNF85	NA	NA	ZNF85_TFBS_meta_clusters_GTRD	1	2353
hypo	666	GTRD_tfbs	0	0	0	286	443	443	443	391	1784	2798	409087	GTRD_tfbs ZSCAN5A	NA	NA	ZSCAN5A	NA	NA	ZSCAN5A_TFBS_meta_clusters_GTRD	1	27953
hypo	667	GTRD_tfbs	0	0	0	286	443	443	443	391	79	2798	410792	GTRD_tfbs ZSCAN5B	NA	NA	ZSCAN5B	NA	NA	ZSCAN5B_TFBS_meta_clusters_GTRD	1	549
hypo	671	GTRD_tfbs	0	0	0	286	443	443	443	391	726	2798	410145	GTRD_tfbs c-Ets-2	NA	NA	c-Ets-2	NA	NA	c-Ets-2_TFBS_meta_clusters_GTRD	1	1432
