# Supplementary material for: CRISPR/dCAS9-mediated DNA demethylation screen identifies functional epigenetic determinants of colorectal cancer
Source: Clin Epigenetics. 2023 Aug 24;15:133. doi: 10.1186/s13148-023-01546-1 (PMC10464368; doi:10.1186/s13148-023-01546-1)
Supplement: Supplementary file 4 — Additional file 4: Table S4. Histone mark enrichment analysis of common DMPs in colorectal-related tissues and embryonic stem cells from the Roadmap and ENCODE consortia. [file 13148_2023_1546_MOESM4_ESM.xlsx]

## Sheet: enrichment_roadmap_epigenomics_Common_COAD
userSet	dbSet	collection	pValueLog	oddsRatio	support	rnkPV	rnkLO	rnkSup	maxRnk	meanRnk	b	c	d	description	cellType	tissue	antibody	treatment	dataSource	filename	qValue	size
hyper	28	roadmap_epigenomics	Inf	13.8132	2995	1	30	57	57	29.3	64644	1157	344960	roadmap_epigenomics H3K27me3	ESC.H1	NA	H3K27me3	NA	NA	E003-H3K27me3.narrowPeak	0	123497
hyper	33	roadmap_epigenomics	Inf	7.01856	3390	1	109	14	109	41.3	158918	762	250686	roadmap_epigenomics H3K4me3	ESC.H1	NA	H3K4me3	NA	NA	E003-H3K4me3.narrowPeak	0	42194
hyper	150	roadmap_epigenomics	Inf	9.54231	1624	1	61	271	271	111	25837	2528	383767	roadmap_epigenomics H3K27me3	ESC.H9	NA	H3K27me3	NA	NA	E008-H3K27me3.narrowPeak	0	38923
hyper	155	roadmap_epigenomics	Inf	8.04666	3450	1	84	12	84	32.3	155332	702	254272	roadmap_epigenomics H3K4me3	ESC.H9	NA	H3K4me3	NA	NA	E008-H3K4me3.narrowPeak	0	59423
hyper	626	roadmap_epigenomics	Inf	14.6936	2902	1	18	69	69	29.3	55887	1250	353717	roadmap_epigenomics H3K27me3	GI.CLN.MUC	NA	H3K27me3	NA	NA	E075-H3K27me3.narrowPeak	0	185470
hyper	633	roadmap_epigenomics	Inf	12.2727	2603	1	42	89	89	44	49330	1549	360274	roadmap_epigenomics H3K27me3	GI.CLN.SM.MUS	NA	H3K27me3	NA	NA	E076-H3K27me3.narrowPeak	0	65520
hyper	695	roadmap_epigenomics	Inf	18.6605	3353	1	5	15	15	7	75196	799	334408	roadmap_epigenomics H3K27me3	GI.L.INT.FET	NA	H3K27me3	NA	NA	E084-H3K27me3.narrowPeak	0	193083
hyper	834	roadmap_epigenomics	Inf	7.41123	1727	1	102	247	247	117	35909	2425	373695	roadmap_epigenomics H3K27me3	GI.RECT.MUC.29	NA	H3K27me3	NA	NA	E101-H3K27me3.narrowPeak	0	178784
hyper	841	roadmap_epigenomics	Inf	9.7594	2107	1	57	170	170	76	39113	2045	370491	roadmap_epigenomics H3K27me3	GI.RECT.MUC.31	NA	H3K27me3	NA	NA	E102-H3K27me3.narrowPeak	0	129184
hyper	848	roadmap_epigenomics	Inf	7.87871	1809	1	89	237	237	109	36557	2343	373047	roadmap_epigenomics H3K27me3	GI.RECT.SM.MUS	NA	H3K27me3	NA	NA	E103-H3K27me3.narrowPeak	0	164919
hyper	867	roadmap_epigenomics	Inf	11.9059	2160	1	45	162	162	69.3	34191	1992	375413	roadmap_epigenomics H3K27me3	GI.CLN.SIG	NA	H3K27me3	NA	NA	E106-H3K27me3.narrowPeak	0	171864
hyper	699	roadmap_epigenomics	288.865	3.76502	1388	171	168	318	318	219	48203	2764	361401	roadmap_epigenomics H3K9me3	GI.L.INT.FET	NA	H3K9me3	NA	NA	E084-H3K9me3.narrowPeak	8.84774e-289	237017
hyper	628	roadmap_epigenomics	206.902	2.72318	1850	200	222	226	226	216	93339	2302	316265	roadmap_epigenomics H3K4me1	GI.CLN.MUC	NA	H3K4me1	NA	NA	E075-H3K4me1.narrowPeak	6.94898e-207	196761
hyper	629	roadmap_epigenomics	195.476	2.56505	2589	204	239	91	239	178	160721	1563	248883	roadmap_epigenomics H3K4me3	GI.CLN.MUC	NA	H3K4me3	NA	NA	E075-H3K4me3.narrowPeak	1.81901e-195	84748
hyper	636	roadmap_epigenomics	145.218	2.23896	2384	228	272	119	272	206	153962	1768	255642	roadmap_epigenomics H3K4me3	GI.CLN.SM.MUS	NA	H3K4me3	NA	NA	E076-H3K4me3.narrowPeak	2.94427e-145	72277
hyper	851	roadmap_epigenomics	138.552	2.19771	2426	234	277	113	277	208	159779	1726	249825	roadmap_epigenomics H3K4me3	GI.RECT.SM.MUS	NA	H3K4me3	NA	NA	E103-H3K4me3.narrowPeak	1.32945e-138	93797
hyper	631	roadmap_epigenomics	109.803	4.17008	397	251	156	670	670	359	10128	3755	399476	roadmap_epigenomics H3K9me3	GI.CLN.MUC	NA	H3K9me3	NA	NA	E075-H3K9me3.narrowPeak	6.95717e-110	149879
hyper	31	roadmap_epigenomics	75.7771	2.01192	1081	278	299	394	394	324	60994	3071	348610	roadmap_epigenomics H3K4me1	ESC.H1	NA	H3K4me1	NA	NA	E003-H3K4me1.narrowPeak	6.67055e-76	223151
hyper	698	roadmap_epigenomics	59.8111	1.67565	1995	303	356	205	356	288	145682	2157	263922	roadmap_epigenomics H3K4me3	GI.L.INT.FET	NA	H3K4me3	NA	NA	E084-H3K4me3.narrowPeak	5.65921e-60	40172
hyper	869	roadmap_epigenomics	52.8674	2.12389	590	311	283	577	577	390	29633	3562	379971	roadmap_epigenomics H3K4me1	GI.CLN.SIG	NA	H3K4me1	NA	NA	E106-H3K4me1.narrowPeak	4.84359e-53	133646
hyper	697	roadmap_epigenomics	37.0436	1.60413	1091	339	373	390	390	367	74464	3061	335140	roadmap_epigenomics H3K4me1	GI.L.INT.FET	NA	H3K4me1	NA	NA	E084-H3K4me1.narrowPeak	2.96158e-37	247728
hyper	853	roadmap_epigenomics	22.6608	2.90227	124	374	211	848	848	478	4299	4028	405305	roadmap_epigenomics H3K9me3	GI.RECT.SM.MUS	NA	H3K9me3	NA	NA	E103-H3K9me3.narrowPeak	6.48131e-23	101060
hyper	844	roadmap_epigenomics	18.4331	1.32462	1829	389	438	231	438	353	152699	2323	256905	roadmap_epigenomics H3K4me3	GI.RECT.MUC.31	NA	H3K4me3	NA	NA	E102-H3K4me3.narrowPeak	1.05258e-18	83849
hyper	638	roadmap_epigenomics	13.9692	2.82759	77	410	215	894	894	506	2719	4075	406885	roadmap_epigenomics H3K9me3	GI.CLN.SM.MUS	NA	H3K9me3	NA	NA	E076-H3K9me3.narrowPeak	2.90597e-14	64039
hyper	871	roadmap_epigenomics	13.6019	2.37531	103	414	261	867	867	514	4340	4049	405264	roadmap_epigenomics H3K9me3	GI.CLN.SIG	NA	H3K9me3	NA	NA	E106-H3K9me3.narrowPeak	6.70464e-14	167413
hyper	837	roadmap_epigenomics	9.3901	1.21511	1796	438	470	239	470	382	157904	2356	251700	roadmap_epigenomics H3K4me3	GI.RECT.MUC.29	NA	H3K4me3	NA	NA	E101-H3K4me3.narrowPeak	1.03216e-09	96777
hyper	635	roadmap_epigenomics	3.23897	1.14876	694	478	501	531	531	503	60916	3458	348688	roadmap_epigenomics H3K4me1	GI.CLN.SM.MUS	NA	H3K4me1	NA	NA	E076-H3K4me1.narrowPeak	0.00133944	179004
hyper	160	roadmap_epigenomics	1.47713	1.18116	138	501	487	838	838	609	11585	4014	398019	roadmap_epigenomics H3K9me3	ESC.H9	NA	H3K9me3	NA	NA	E008-H3K9me3.narrowPeak	0.0738516	210482
hyper	839	roadmap_epigenomics	0.902775	1.26127	30	512	454	1004	1004	657	2350	4122	407254	roadmap_epigenomics H3K9me3	GI.RECT.MUC.29	NA	H3K9me3	NA	NA	E101-H3K9me3.narrowPeak	0.271193	120761
hyper	38	roadmap_epigenomics	0.346941	1.01855	83	540	537	886	886	654	8042	4069	401562	roadmap_epigenomics H3K9me3	ESC.H1	NA	H3K9me3	NA	NA	E003-H3K9me3.narrowPeak	0.924672	307775
hyper	27	roadmap_epigenomics	3.08585e-15	0.724114	624	727	666	568	727	654	80409	3528	329195	roadmap_epigenomics H3K27ac	ESC.H1	NA	H3K27ac	NA	NA	E003-H3K27ac.narrowPeak	1	166867
hyper	29	roadmap_epigenomics	0	0.355297	112	736	888	859	888	828	29647	4040	379957	roadmap_epigenomics H3K36me3	ESC.H1	NA	H3K36me3	NA	NA	E003-H3K36me3.narrowPeak	1	323356
hyper	149	roadmap_epigenomics	0	0.357219	125	736	886	846	886	823	32747	4027	376857	roadmap_epigenomics H3K27ac	ESC.H9	NA	H3K27ac	NA	NA	E008-H3K27ac.narrowPeak	1	220722
hyper	151	roadmap_epigenomics	0	0.101876	30	736	1044	1004	1044	928	27311	4122	382293	roadmap_epigenomics H3K36me3	ESC.H9	NA	H3K36me3	NA	NA	E008-H3K36me3.narrowPeak	1	287355
hyper	153	roadmap_epigenomics	0	0.340264	47	736	898	941	941	858	13334	4105	396270	roadmap_epigenomics H3K4me1	ESC.H9	NA	H3K4me1	NA	NA	E008-H3K4me1.narrowPeak	1	135789
hyper	625	roadmap_epigenomics	0	0.577495	810	736	755	488	755	660	121088	3342	288516	roadmap_epigenomics H3K27ac	GI.CLN.MUC	NA	H3K27ac	NA	NA	E075-H3K27ac.narrowPeak	1	146156
hyper	627	roadmap_epigenomics	0	0.155105	62	736	1007	911	1007	885	36468	4090	373136	roadmap_epigenomics H3K36me3	GI.CLN.MUC	NA	H3K36me3	NA	NA	E075-H3K36me3.narrowPeak	1	274896
hyper	632	roadmap_epigenomics	0	0.651295	967	736	705	425	736	622	130233	3185	279371	roadmap_epigenomics H3K27ac	GI.CLN.SM.MUS	NA	H3K27ac	NA	NA	E076-H3K27ac.narrowPeak	1	142204
hyper	634	roadmap_epigenomics	0	0.121061	36	736	1026	974	1026	912	27599	4116	382005	roadmap_epigenomics H3K36me3	GI.CLN.SM.MUS	NA	H3K36me3	NA	NA	E076-H3K36me3.narrowPeak	1	180221
hyper	694	roadmap_epigenomics	0	0.488965	732	736	814	516	814	689	124708	3420	284896	roadmap_epigenomics H3K27ac	GI.L.INT.FET	NA	H3K27ac	NA	NA	E084-H3K27ac.narrowPeak	1	121599
hyper	696	roadmap_epigenomics	0	0.0729147	36	736	1073	974	1073	928	43871	4116	365733	roadmap_epigenomics H3K36me3	GI.L.INT.FET	NA	H3K36me3	NA	NA	E084-H3K36me3.narrowPeak	1	327535
hyper	833	roadmap_epigenomics	0	0.503034	903	736	800	451	800	662	145771	3249	263833	roadmap_epigenomics H3K27ac	GI.RECT.MUC.29	NA	H3K27ac	NA	NA	E101-H3K27ac.narrowPeak	1	137630
hyper	835	roadmap_epigenomics	0	0.0366054	14	736	1105	1052	1105	964	34667	4138	374937	roadmap_epigenomics H3K36me3	GI.RECT.MUC.29	NA	H3K36me3	NA	NA	E101-H3K36me3.narrowPeak	1	322577
hyper	836	roadmap_epigenomics	0.0895162	0.964223	695	569	560	529	569	553	70668	3457	338936	roadmap_epigenomics H3K4me1	GI.RECT.MUC.29	NA	H3K4me1	NA	NA	E101-H3K4me1.narrowPeak	1	208761
hyper	840	roadmap_epigenomics	0	0.493577	779	736	809	499	809	681	130566	3373	279038	roadmap_epigenomics H3K27ac	GI.RECT.MUC.31	NA	H3K27ac	NA	NA	E102-H3K27ac.narrowPeak	1	127540
hyper	842	roadmap_epigenomics	0	0.0865987	28	736	1061	1011	1061	936	29777	4124	379827	roadmap_epigenomics H3K36me3	GI.RECT.MUC.31	NA	H3K36me3	NA	NA	E102-H3K36me3.narrowPeak	1	305376
hyper	843	roadmap_epigenomics	1.62333e-09	0.787525	663	685	640	549	685	625	79623	3489	329981	roadmap_epigenomics H3K4me1	GI.RECT.MUC.31	NA	H3K4me1	NA	NA	E102-H3K4me1.narrowPeak	1	236106
hyper	846	roadmap_epigenomics	0.0835379	0.808375	15	570	628	1047	1047	748	1829	4137	407775	roadmap_epigenomics H3K9me3	GI.RECT.MUC.31	NA	H3K9me3	NA	NA	E102-H3K9me3.narrowPeak	1	148441
hyper	847	roadmap_epigenomics	0	0.605566	864	736	740	467	740	648	123953	3288	285651	roadmap_epigenomics H3K27ac	GI.RECT.SM.MUS	NA	H3K27ac	NA	NA	E103-H3K27ac.narrowPeak	1	119933
hyper	849	roadmap_epigenomics	0	0.0752748	20	736	1071	1035	1071	947	24756	4132	384848	roadmap_epigenomics H3K36me3	GI.RECT.SM.MUS	NA	H3K36me3	NA	NA	E103-H3K36me3.narrowPeak	1	225339
hyper	850	roadmap_epigenomics	9.80631e-06	0.798194	334	640	634	708	708	661	40459	3818	369145	roadmap_epigenomics H3K4me1	GI.RECT.SM.MUS	NA	H3K4me1	NA	NA	E103-H3K4me1.narrowPeak	1	172046
hyper	866	roadmap_epigenomics	0	0.484282	799	736	817	492	817	682	135081	3353	274523	roadmap_epigenomics H3K27ac	GI.CLN.SIG	NA	H3K27ac	NA	NA	E106-H3K27ac.narrowPeak	1	184663
hyper	868	roadmap_epigenomics	0	0.0716074	28	736	1075	1011	1075	941	35470	4124	374134	roadmap_epigenomics H3K36me3	GI.CLN.SIG	NA	H3K36me3	NA	NA	E106-H3K36me3.narrowPeak	1	291207
hyper	870	roadmap_epigenomics	1.94976e-09	0.808529	903	684	627	451	684	587	104783	3249	304821	roadmap_epigenomics H3K4me3	GI.CLN.SIG	NA	H3K4me3	NA	NA	E106-H3K4me3.narrowPeak	1	68911
hypo	38	roadmap_epigenomics	33.6342	3.1726	165	25	59	206	206	96.7	7960	2633	402998	roadmap_epigenomics H3K9me3	ESC.H1	NA	H3K9me3	NA	NA	E003-H3K9me3.narrowPeak	1.03075e-32	307775
hypo	846	roadmap_epigenomics	27.8093	5.73864	68	36	8	586	586	210	1776	2730	409182	roadmap_epigenomics H3K9me3	GI.RECT.MUC.31	NA	H3K9me3	NA	NA	E102-H3K9me3.narrowPeak	4.78357e-27	148441
hypo	839	roadmap_epigenomics	27.0649	4.95154	76	40	17	547	547	201	2304	2722	408654	roadmap_epigenomics H3K9me3	GI.RECT.MUC.29	NA	H3K9me3	NA	NA	E101-H3K9me3.narrowPeak	2.38991e-26	120761
hypo	871	roadmap_epigenomics	20.0189	3.21362	93	56	58	461	461	192	4350	2705	406608	roadmap_epigenomics H3K9me3	GI.CLN.SIG	NA	H3K9me3	NA	NA	E106-H3K9me3.narrowPeak	1.89756e-19	167413
hypo	153	roadmap_epigenomics	18.8655	2.14654	186	58	93	162	162	104	13195	2612	397763	roadmap_epigenomics H3K4me1	ESC.H9	NA	H3K4me1	NA	NA	E008-H3K4me1.narrowPeak	2.60875e-18	135789
hypo	160	roadmap_epigenomics	6.98357	1.66484	129	100	108	292	292	167	11594	2669	399364	roadmap_epigenomics H3K9me3	ESC.H9	NA	H3K9me3	NA	NA	E008-H3K9me3.narrowPeak	1.1528e-06	210482
hypo	638	roadmap_epigenomics	3.56869	1.92771	36	112	98	868	868	359	2760	2762	408198	roadmap_epigenomics H3K9me3	GI.CLN.SM.MUS	NA	H3K9me3	NA	NA	E076-H3K9me3.narrowPeak	0.00267553	64039
hypo	631	roadmap_epigenomics	2.90507	1.39422	98	114	123	437	437	225	10427	2700	400531	roadmap_epigenomics H3K9me3	GI.CLN.MUC	NA	H3K9me3	NA	NA	E075-H3K9me3.narrowPeak	0.0121157	149879
hypo	853	roadmap_epigenomics	2.89537	1.62209	48	115	111	753	753	326	4375	2750	406583	roadmap_epigenomics H3K9me3	GI.RECT.SM.MUS	NA	H3K9me3	NA	NA	E103-H3K9me3.narrowPeak	0.0122815	101060
hypo	27	roadmap_epigenomics	0	0.274035	176	232	371	179	371	261	80857	2622	330101	roadmap_epigenomics H3K27ac	ESC.H1	NA	H3K27ac	NA	NA	E003-H3K27ac.narrowPeak	1	166867
hypo	28	roadmap_epigenomics	0	0.182597	97	232	540	440	540	404	67542	2701	343416	roadmap_epigenomics H3K27me3	ESC.H1	NA	H3K27me3	NA	NA	E003-H3K27me3.narrowPeak	1	123497
hypo	29	roadmap_epigenomics	0	0.16247	35	232	592	875	875	566	29724	2763	381234	roadmap_epigenomics H3K36me3	ESC.H1	NA	H3K36me3	NA	NA	E003-H3K36me3.narrowPeak	1	323356
hypo	31	roadmap_epigenomics	4.77053e-13	0.663598	294	210	170	47	210	142	61781	2504	349177	roadmap_epigenomics H3K4me1	ESC.H1	NA	H3K4me1	NA	NA	E003-H3K4me1.narrowPeak	1	223151
hypo	33	roadmap_epigenomics	0	0.0188513	34	232	1072	889	1072	731	162274	2764	248684	roadmap_epigenomics H3K4me3	ESC.H1	NA	H3K4me3	NA	NA	E003-H3K4me3.narrowPeak	1	42194
hypo	149	roadmap_epigenomics	2.41082e-16	0.508424	118	227	199	348	348	258	32754	2680	378204	roadmap_epigenomics H3K27ac	ESC.H9	NA	H3K27ac	NA	NA	E008-H3K27ac.narrowPeak	1	220722
hypo	150	roadmap_epigenomics	0	0.151534	30	232	619	919	919	590	27431	2768	383527	roadmap_epigenomics H3K27me3	ESC.H9	NA	H3K27me3	NA	NA	E008-H3K27me3.narrowPeak	1	38923
hypo	151	roadmap_epigenomics	0	0.250576	49	232	411	746	746	463	27292	2749	383666	roadmap_epigenomics H3K36me3	ESC.H9	NA	H3K36me3	NA	NA	E008-H3K36me3.narrowPeak	1	287355
hypo	155	roadmap_epigenomics	0	0.0212914	37	232	1062	853	1062	716	158745	2761	252213	roadmap_epigenomics H3K4me3	ESC.H9	NA	H3K4me3	NA	NA	E008-H3K4me3.narrowPeak	1	59423
hypo	625	roadmap_epigenomics	0	0.0511153	59	232	937	649	937	606	121839	2739	289119	roadmap_epigenomics H3K27ac	GI.CLN.MUC	NA	H3K27ac	NA	NA	E075-H3K27ac.narrowPeak	1	146156
hypo	626	roadmap_epigenomics	0	0.206335	93	232	499	461	499	397	58696	2705	352262	roadmap_epigenomics H3K27me3	GI.CLN.MUC	NA	H3K27me3	NA	NA	E075-H3K27me3.narrowPeak	1	185470
hypo	627	roadmap_epigenomics	0	0.11119	30	232	727	919	919	626	36500	2768	374458	roadmap_epigenomics H3K36me3	GI.CLN.MUC	NA	H3K36me3	NA	NA	E075-H3K36me3.narrowPeak	1	274896
hypo	628	roadmap_epigenomics	0	0.0852026	70	232	823	577	823	544	95119	2728	315839	roadmap_epigenomics H3K4me1	GI.CLN.MUC	NA	H3K4me1	NA	NA	E075-H3K4me1.narrowPeak	1	196761
hypo	629	roadmap_epigenomics	0	0.0236788	43	232	1054	807	1054	698	163267	2755	247691	roadmap_epigenomics H3K4me3	GI.CLN.MUC	NA	H3K4me3	NA	NA	E075-H3K4me3.narrowPeak	1	84748
hypo	632	roadmap_epigenomics	0	0.0547574	70	232	927	577	927	579	131130	2728	279828	roadmap_epigenomics H3K27ac	GI.CLN.SM.MUS	NA	H3K27ac	NA	NA	E076-H3K27ac.narrowPeak	1	142204
hypo	633	roadmap_epigenomics	0	0.195966	77	232	511	544	544	429	51856	2721	359102	roadmap_epigenomics H3K27me3	GI.CLN.SM.MUS	NA	H3K27me3	NA	NA	E076-H3K27me3.narrowPeak	1	65520
hypo	634	roadmap_epigenomics	0	0.186151	37	232	525	853	853	537	27598	2761	383360	roadmap_epigenomics H3K36me3	GI.CLN.SM.MUS	NA	H3K36me3	NA	NA	E076-H3K36me3.narrowPeak	1	180221
hypo	635	roadmap_epigenomics	0	0.379576	175	232	271	185	271	229	61435	2623	349523	roadmap_epigenomics H3K4me1	GI.CLN.SM.MUS	NA	H3K4me1	NA	NA	E076-H3K4me1.narrowPeak	1	179004
hypo	636	roadmap_epigenomics	0	0.032672	55	232	1019	694	1019	648	156291	2743	254667	roadmap_epigenomics H3K4me3	GI.CLN.SM.MUS	NA	H3K4me3	NA	NA	E076-H3K4me3.narrowPeak	1	72277
hypo	694	roadmap_epigenomics	0	0.0731173	87	232	855	493	855	527	125353	2711	285605	roadmap_epigenomics H3K27ac	GI.L.INT.FET	NA	H3K27ac	NA	NA	E084-H3K27ac.narrowPeak	1	121599
hypo	695	roadmap_epigenomics	0	0.450182	268	232	225	62	232	173	78281	2530	332677	roadmap_epigenomics H3K27me3	GI.L.INT.FET	NA	H3K27me3	NA	NA	E084-H3K27me3.narrowPeak	1	193083
hypo	696	roadmap_epigenomics	0	0.146095	48	232	638	753	753	541	43859	2750	367099	roadmap_epigenomics H3K36me3	GI.L.INT.FET	NA	H3K36me3	NA	NA	E084-H3K36me3.narrowPeak	1	327535
hypo	697	roadmap_epigenomics	0	0.202786	122	232	505	329	505	355	75433	2676	335525	roadmap_epigenomics H3K4me1	GI.L.INT.FET	NA	H3K4me1	NA	NA	E084-H3K4me1.narrowPeak	1	247728
hypo	698	roadmap_epigenomics	0	0.0141323	22	232	1096	999	1096	776	147655	2776	263303	roadmap_epigenomics H3K4me3	GI.L.INT.FET	NA	H3K4me3	NA	NA	E084-H3K4me3.narrowPeak	1	40172
hypo	699	roadmap_epigenomics	0	0.28198	104	232	364	410	410	335	49487	2694	361471	roadmap_epigenomics H3K9me3	GI.L.INT.FET	NA	H3K9me3	NA	NA	E084-H3K9me3.narrowPeak	1	237017
hypo	833	roadmap_epigenomics	0	0.0565036	85	232	917	503	917	551	146589	2713	264369	roadmap_epigenomics H3K27ac	GI.RECT.MUC.29	NA	H3K27ac	NA	NA	E101-H3K27ac.narrowPeak	1	137630
hypo	834	roadmap_epigenomics	0	0.368732	100	232	285	429	429	315	37536	2698	373422	roadmap_epigenomics H3K27me3	GI.RECT.MUC.29	NA	H3K27me3	NA	NA	E101-H3K27me3.narrowPeak	1	178784
hypo	835	roadmap_epigenomics	0	0.113734	29	232	717	929	929	626	34652	2769	376306	roadmap_epigenomics H3K36me3	GI.RECT.MUC.29	NA	H3K36me3	NA	NA	E101-H3K36me3.narrowPeak	1	322577
hypo	836	roadmap_epigenomics	0	0.11509	66	232	714	596	714	514	71297	2732	339661	roadmap_epigenomics H3K4me1	GI.RECT.MUC.29	NA	H3K4me1	NA	NA	E101-H3K4me1.narrowPeak	1	208761
hypo	837	roadmap_epigenomics	0	0.0333235	58	232	1017	656	1017	635	159642	2740	251316	roadmap_epigenomics H3K4me3	GI.RECT.MUC.29	NA	H3K4me3	NA	NA	E101-H3K4me3.narrowPeak	1	96777
hypo	840	roadmap_epigenomics	0	0.0732672	93	232	853	461	853	515	131252	2705	279706	roadmap_epigenomics H3K27ac	GI.RECT.MUC.31	NA	H3K27ac	NA	NA	E102-H3K27ac.narrowPeak	1	127540
hypo	841	roadmap_epigenomics	0	0.322977	97	232	320	440	440	331	41123	2701	369835	roadmap_epigenomics H3K27me3	GI.RECT.MUC.31	NA	H3K27me3	NA	NA	E102-H3K27me3.narrowPeak	1	129184
hypo	842	roadmap_epigenomics	0	0.055127	12	232	924	1071	1071	742	29793	2786	381165	roadmap_epigenomics H3K36me3	GI.RECT.MUC.31	NA	H3K36me3	NA	NA	E102-H3K36me3.narrowPeak	1	305376
hypo	843	roadmap_epigenomics	0	0.118252	78	232	707	541	707	493	80208	2720	330750	roadmap_epigenomics H3K4me1	GI.RECT.MUC.31	NA	H3K4me1	NA	NA	E102-H3K4me1.narrowPeak	1	236106
hypo	844	roadmap_epigenomics	0	0.0228564	38	232	1060	844	1060	712	154490	2760	256468	roadmap_epigenomics H3K4me3	GI.RECT.MUC.31	NA	H3K4me3	NA	NA	E102-H3K4me3.narrowPeak	1	83849
hypo	847	roadmap_epigenomics	0	0.08154	96	232	830	444	830	502	124721	2702	286237	roadmap_epigenomics H3K27ac	GI.RECT.SM.MUS	NA	H3K27ac	NA	NA	E103-H3K27ac.narrowPeak	1	119933
hypo	848	roadmap_epigenomics	0	0.220464	62	232	471	630	630	444	38304	2736	372654	roadmap_epigenomics H3K27me3	GI.RECT.SM.MUS	NA	H3K27me3	NA	NA	E103-H3K27me3.narrowPeak	1	164919
hypo	849	roadmap_epigenomics	0	0.169152	30	232	569	919	919	573	24746	2768	386212	roadmap_epigenomics H3K36me3	GI.RECT.SM.MUS	NA	H3K36me3	NA	NA	E103-H3K36me3.narrowPeak	1	225339
hypo	850	roadmap_epigenomics	0	0.312771	93	232	326	461	461	340	40700	2705	370258	roadmap_epigenomics H3K4me1	GI.RECT.SM.MUS	NA	H3K4me1	NA	NA	E103-H3K4me1.narrowPeak	1	172046
hypo	851	roadmap_epigenomics	0	0.030767	55	232	1030	694	1030	652	162150	2743	248808	roadmap_epigenomics H3K4me3	GI.RECT.SM.MUS	NA	H3K4me3	NA	NA	E103-H3K4me3.narrowPeak	1	93797
hypo	866	roadmap_epigenomics	0	0.0712245	95	232	861	452	861	515	135785	2703	275173	roadmap_epigenomics H3K27ac	GI.CLN.SIG	NA	H3K27ac	NA	NA	E106-H3K27ac.narrowPeak	1	184663
hypo	867	roadmap_epigenomics	0	0.391092	102	232	256	417	417	302	36249	2696	374709	roadmap_epigenomics H3K27me3	GI.CLN.SIG	NA	H3K27me3	NA	NA	E106-H3K27me3.narrowPeak	1	171864
hypo	868	roadmap_epigenomics	0	0.0954302	25	232	783	964	964	660	35473	2773	375485	roadmap_epigenomics H3K36me3	GI.CLN.SIG	NA	H3K36me3	NA	NA	E106-H3K36me3.narrowPeak	1	291207
hypo	869	roadmap_epigenomics	0	0.132072	29	232	674	929	929	612	30194	2769	380764	roadmap_epigenomics H3K4me1	GI.CLN.SIG	NA	H3K4me1	NA	NA	E106-H3K4me1.narrowPeak	1	133646
hypo	870	roadmap_epigenomics	0	0.0156016	15	232	1088	1053	1088	791	105671	2783	305287	roadmap_epigenomics H3K4me3	GI.CLN.SIG	NA	H3K4me3	NA	NA	E106-H3K4me3.narrowPeak	1	68911
