# Supplementary material for: CRISPR/dCAS9-mediated DNA demethylation screen identifies functional epigenetic determinants of colorectal cancer
Source: Clin Epigenetics. 2023 Aug 24;15:133. doi: 10.1186/s13148-023-01546-1 (PMC10464368; doi:10.1186/s13148-023-01546-1)
Supplement: Supplementary file 5 — Additional file 5: Table S5. Chromatin state enrichment analysis of common DMPs in colorectal-related tissues and embryonic stem cells from the Roadmap and ENCODE consortia. [file 13148_2023_1546_MOESM5_ESM.xlsx]

## Sheet: enrichment_roadmap_segmentation_Common_COAD
userSet	dbSet	collection	pValueLog	oddsRatio	support	rnkPV	rnkLO	rnkSup	maxRnk	meanRnk	b	c	d	description	cellType	tissue	antibody	treatment	dataSource	filename	qValue	size
hyper	52	chromHMM_state16_ReprPC	Inf	7.847	1096	1	34	38	38	24.3	17905	3056	391699	chromHMM_state16_ReprPC Colonic_Mucosa human	Colonic_Mucosa	NA	human	GI_COLON	PrimaryTissue	16_ReprPC_E075.bed	0	9455
hyper	53	chromHMM_state16_ReprPC	Inf	8.05841	1292	1	29	30	30	20	21746	2860	387858	chromHMM_state16_ReprPC Colon_Smooth_Muscle human	Colon_Smooth_Muscle	NA	human	GI_COLON	PrimaryTissue	16_ReprPC_E076.bed	0	8152
hyper	57	chromHMM_state16_ReprPC	Inf	6.32172	1628	1	56	16	56	24.3	37922	2524	371682	chromHMM_state16_ReprPC Fetal_Intestine_Large human	Fetal_Intestine_Large	NA	human	GI_INTESTINE	PrimaryTissue	16_ReprPC_E084.bed	0	23795
hyper	72	chromHMM_state16_ReprPC	Inf	9.26438	1366	1	10	25	25	12	20589	2786	389015	chromHMM_state16_ReprPC Rectal_Mucosa.Donor_29 human	Rectal_Mucosa.Donor_29	NA	human	GI_RECTUM	PrimaryTissue	16_ReprPC_E101.bed	0	11936
hyper	73	chromHMM_state16_ReprPC	Inf	10.7269	1556	1	6	18	18	8.33	21676	2596	387928	chromHMM_state16_ReprPC Rectal_Mucosa.Donor_31 human	Rectal_Mucosa.Donor_31	NA	human	GI_RECTUM	PrimaryTissue	16_ReprPC_E102.bed	0	10588
hyper	74	chromHMM_state16_ReprPC	Inf	8.7638	1168	1	17	35	35	17.7	17513	2984	392091	chromHMM_state16_ReprPC Rectal_Smooth_Muscle human	Rectal_Smooth_Muscle	NA	human	GI_RECTUM	PrimaryTissue	16_ReprPC_E103.bed	0	7129
hyper	77	chromHMM_state15_EnhBiv	Inf	8.57901	866	1	16	22	22	13	12208	3286	397396	chromHMM_state15_EnhBiv Sigmoid_Colon human	Sigmoid_Colon	NA	human	GI_COLON	PrimaryTissue	15_EnhBiv_E106.bed	0	6230
hyper	77	chromHMM_state16_ReprPC	Inf	12.9397	1779	1	3	14	14	6	22429	2373	387175	chromHMM_state16_ReprPC Sigmoid_Colon human	Sigmoid_Colon	NA	human	GI_COLON	PrimaryTissue	16_ReprPC_E106.bed	0	11209
hyper	57	chromHMM_state15_EnhBiv	179.535	5.09527	535	37	60	35	60	44	11554	3617	398050	chromHMM_state15_EnhBiv Fetal_Intestine_Large human	Fetal_Intestine_Large	NA	human	GI_INTESTINE	PrimaryTissue	15_EnhBiv_E084.bed	1.503e-180	8904
hyper	52	chromHMM_state15_EnhBiv	167.012	6.82793	377	41	35	47	47	41	5904	3775	403700	chromHMM_state15_EnhBiv Colonic_Mucosa human	Colonic_Mucosa	NA	human	GI_COLON	PrimaryTissue	15_EnhBiv_E075.bed	4.52401e-168	5451
hyper	72	chromHMM_state15_EnhBiv	134.698	6.22586	326	49	43	54	54	48.7	5530	3826	404074	chromHMM_state15_EnhBiv Rectal_Mucosa.Donor_29 human	Rectal_Mucosa.Donor_29	NA	human	GI_RECTUM	PrimaryTissue	15_EnhBiv_E101.bed	7.79874e-136	4931
hyper	6	chromHMM_state16_ReprPC	103.908	4.02511	391	74	72	83	83	76.3	10313	3761	399291	chromHMM_state16_ReprPC H9_Cell_Line human	H9_Cell_Line	NA	human	ESC	PrimaryCulture	16_ReprPC_E008.bed	4.02489e-105	8520
hyper	6	chromHMM_state2_TssFlnk	105.226	2.02949	1773	9	23	1	23	11	110018	2379	299586	chromHMM_state2_TssFlnk H9_Cell_Line human	H9_Cell_Line	NA	human	ESC	PrimaryCulture	2_TssFlnk_E008.bed	6.47706e-105	28420
hyper	53	chromHMM_state15_EnhBiv	103.314	6.0176	255	57	47	61	61	55	4406	3897	405198	chromHMM_state15_EnhBiv Colon_Smooth_Muscle human	Colon_Smooth_Muscle	NA	human	GI_COLON	PrimaryTissue	15_EnhBiv_E076.bed	1.62247e-104	3533
hyper	1	chromHMM_state15_EnhBiv	95.7789	3.5935	416	62	82	43	82	62.3	12310	3736	397294	chromHMM_state15_EnhBiv H1_Cell_Line human	H1_Cell_Line	NA	human	ESC	PrimaryCulture	15_EnhBiv_E003.bed	5.11688e-97	14875
hyper	74	chromHMM_state2_TssFlnk	91.1103	2.32206	887	13	18	11	18	14	42902	3265	366702	chromHMM_state2_TssFlnk Rectal_Smooth_Muscle human	Rectal_Smooth_Muscle	NA	human	GI_RECTUM	PrimaryTissue	2_TssFlnk_E103.bed	5.84766e-91	28530
hyper	73	chromHMM_state15_EnhBiv	79.8499	5.0338	231	66	62	65	66	64.3	4738	3921	404866	chromHMM_state15_EnhBiv Rectal_Mucosa.Donor_31 human	Rectal_Mucosa.Donor_31	NA	human	GI_RECTUM	PrimaryTissue	15_EnhBiv_E102.bed	4.08158e-81	4560
hyper	53	chromHMM_state2_TssFlnk	77.675	2.42926	658	15	12	25	25	17.3	29469	3494	380135	chromHMM_state2_TssFlnk Colon_Smooth_Muscle human	Colon_Smooth_Muscle	NA	human	GI_COLON	PrimaryTissue	2_TssFlnk_E076.bed	1.38096e-77	20266
hyper	72	chromHMM_state2_TssFlnk	75.1937	2.54269	574	16	9	29	29	18	24309	3578	385295	chromHMM_state2_TssFlnk Rectal_Mucosa.Donor_29 human	Rectal_Mucosa.Donor_29	NA	human	GI_RECTUM	PrimaryTissue	2_TssFlnk_E101.bed	3.92077e-75	28388
hyper	73	chromHMM_state2_TssFlnk	60.2986	2.35879	528	20	17	33	33	23.3	23829	3624	385775	chromHMM_state2_TssFlnk Rectal_Mucosa.Donor_31 human	Rectal_Mucosa.Donor_31	NA	human	GI_RECTUM	PrimaryTissue	2_TssFlnk_E102.bed	2.4638e-60	17375
hyper	74	chromHMM_state15_EnhBiv	41.1877	7.56518	82	73	22	81	81	58.7	1088	4070	408516	chromHMM_state15_EnhBiv Rectal_Smooth_Muscle human	Rectal_Smooth_Muscle	NA	human	GI_RECTUM	PrimaryTissue	15_EnhBiv_E103.bed	1.69539e-42	1495
hyper	6	chromHMM_state15_EnhBiv	11.3436	3.14721	52	89	89	89	89	89	1644	4100	407960	chromHMM_state15_EnhBiv H9_Cell_Line human	H9_Cell_Line	NA	human	ESC	PrimaryCulture	15_EnhBiv_E008.bed	9.71344e-13	3680
hyper	73	chromHMM_state17_ReprPCWk	11.5437	1.40659	515	20	21	19	21	20	37463	3637	372141	chromHMM_state17_ReprPCWk Rectal_Mucosa.Donor_31 human	Rectal_Mucosa.Donor_31	NA	human	GI_RECTUM	PrimaryTissue	17_ReprPCWk_E102.bed	1.40103e-11	22041
hyper	77	chromHMM_state2_TssFlnk	7.59365	1.57865	174	40	35	69	69	48	11043	3978	398561	chromHMM_state2_TssFlnk Sigmoid_Colon human	Sigmoid_Colon	NA	human	GI_COLON	PrimaryTissue	2_TssFlnk_E106.bed	6.24482e-08	10618
hyper	1	chromHMM_state16_ReprPC	6.47757	1.49886	182	93	94	91	94	92.7	12156	3970	397448	chromHMM_state16_ReprPC H1_Cell_Line human	H1_Cell_Line	NA	human	ESC	PrimaryCulture	16_ReprPC_E003.bed	8.63356e-08	17438
hyper	52	chromHMM_state2_TssFlnk	5.65337	1.31523	336	43	44	50	50	45.7	25701	3816	383903	chromHMM_state2_TssFlnk Colonic_Mucosa human	Colonic_Mucosa	NA	human	GI_COLON	PrimaryTissue	2_TssFlnk_E075.bed	5.06274e-06	21102
hyper	72	chromHMM_state17_ReprPCWk	3.46654	1.18583	479	23	24	21	24	22.7	40583	3673	369021	chromHMM_state17_ReprPCWk Rectal_Mucosa.Donor_29 human	Rectal_Mucosa.Donor_29	NA	human	GI_RECTUM	PrimaryTissue	17_ReprPCWk_E101.bed	0.00145533	24331
hyper	77	chromHMM_state4_TssFlnkD	0.615657	1.17662	24	31	24	84	84	46.3	2014	4128	407590	chromHMM_state4_TssFlnkD Sigmoid_Colon human	Sigmoid_Colon	NA	human	GI_COLON	PrimaryTissue	4_TssFlnkD_E106.bed	0.765962	4721
hyper	1	chromHMM_state2_TssFlnk	0.212421	0.984944	339	66	66	49	66	60.3	33912	3813	375692	chromHMM_state2_TssFlnk H1_Cell_Line human	H1_Cell_Line	NA	human	ESC	PrimaryCulture	2_TssFlnk_E003.bed	0.910462	22600
hyper	1	chromHMM_state1_TssA	0	0.625765	470	16	19	28	28	21	69398	3682	340206	chromHMM_state1_TssA H1_Cell_Line human	H1_Cell_Line	NA	human	ESC	PrimaryCulture	1_TssA_E003.bed	1	15647
hyper	1	chromHMM_state3_TssFlnkU	5.62168e-07	0.522995	42	36	45	74	74	51.7	7850	4110	401754	chromHMM_state3_TssFlnkU H1_Cell_Line human	H1_Cell_Line	NA	human	ESC	PrimaryCulture	3_TssFlnkU_E003.bed	1	8794
hyper	1	chromHMM_state4_TssFlnkD	2.34819e-10	0.350096	23	83	88	86	88	85.7	6415	4129	403189	chromHMM_state4_TssFlnkD H1_Cell_Line human	H1_Cell_Line	NA	human	ESC	PrimaryCulture	4_TssFlnkD_E003.bed	1	10873
hyper	1	chromHMM_state5_Tx	0	0.0368854	11	2	60	45	60	35.7	27523	4141	382081	chromHMM_state5_Tx H1_Cell_Line human	H1_Cell_Line	NA	human	ESC	PrimaryCulture	5_Tx_E003.bed	1	26496
hyper	1	chromHMM_state6_TxWk	0	0.0642788	32	1	73	71	73	48.3	44158	4120	365446	chromHMM_state6_TxWk H1_Cell_Line human	H1_Cell_Line	NA	human	ESC	PrimaryCulture	6_TxWk_E003.bed	1	93310
hyper	1	chromHMM_state7_EnhG1	2.66164e-09	0.146425	4	25	42	60	60	42.3	2680	4148	406924	chromHMM_state7_EnhG1 H1_Cell_Line human	H1_Cell_Line	NA	human	ESC	PrimaryCulture	7_EnhG1_E003.bed	1	5826
hyper	1	chromHMM_state8_EnhG2	0	0	0	86	86	86	86	86	680	4152	408924	chromHMM_state8_EnhG2 H1_Cell_Line human	H1_Cell_Line	NA	human	ESC	PrimaryCulture	8_EnhG2_E003.bed	1	1046
hyper	1	chromHMM_state9_EnhA1	0	0.0838642	7	30	67	56	67	51	8086	4145	401518	chromHMM_state9_EnhA1 H1_Cell_Line human	H1_Cell_Line	NA	human	ESC	PrimaryCulture	9_EnhA1_E003.bed	1	25261
hyper	1	chromHMM_state10_EnhA2	0	0.023862	1	52	85	80	85	72.3	4094	4151	405510	chromHMM_state10_EnhA2 H1_Cell_Line human	H1_Cell_Line	NA	human	ESC	PrimaryCulture	10_EnhA2_E003.bed	1	25165
hyper	1	chromHMM_state11_EnhWk	0	0.0816161	28	19	83	61	83	54.3	31455	4124	378149	chromHMM_state11_EnhWk H1_Cell_Line human	H1_Cell_Line	NA	human	ESC	PrimaryCulture	11_EnhWk_E003.bed	1	105743
hyper	1	chromHMM_state12_ZNF_Rpts	3.53957e-08	0.383816	21	73	59	35	73	55.7	5354	4131	404250	chromHMM_state12_ZNF_Rpts H1_Cell_Line human	H1_Cell_Line	NA	human	ESC	PrimaryCulture	12_ZNF_Rpts_E003.bed	1	30332
hyper	1	chromHMM_state13_Het	2.46386e-13	0.140814	6	49	50	47	50	48.7	4167	4146	405437	chromHMM_state13_Het H1_Cell_Line human	H1_Cell_Line	NA	human	ESC	PrimaryCulture	13_Het_E003.bed	1	49877
hyper	1	chromHMM_state17_ReprPCWk	0	0.0539172	11	40	90	95	95	75	19236	4141	390368	chromHMM_state17_ReprPCWk H1_Cell_Line human	H1_Cell_Line	NA	human	ESC	PrimaryCulture	17_ReprPCWk_E003.bed	1	23714
hyper	1	chromHMM_state18_Quies	0	0.0317679	31	5	72	67	72	48	78421	4121	331183	chromHMM_state18_Quies H1_Cell_Line human	H1_Cell_Line	NA	human	ESC	PrimaryCulture	18_Quies_E003.bed	1	78321
hyper	6	chromHMM_state1_TssA	0	0.434516	134	16	50	93	93	53	29197	4018	380407	chromHMM_state1_TssA H9_Cell_Line human	H9_Cell_Line	NA	human	ESC	PrimaryCulture	1_TssA_E008.bed	1	9546
hyper	6	chromHMM_state3_TssFlnkU	0.000966936	0.238797	2	24	85	97	97	68.7	825	4150	408779	chromHMM_state3_TssFlnkU H9_Cell_Line human	H9_Cell_Line	NA	human	ESC	PrimaryCulture	3_TssFlnkU_E008.bed	1	2019
hyper	6	chromHMM_state4_TssFlnkD	2.96939e-07	0.250322	7	73	93	96	96	87.3	2745	4145	406859	chromHMM_state4_TssFlnkD H9_Cell_Line human	H9_Cell_Line	NA	human	ESC	PrimaryCulture	4_TssFlnkD_E008.bed	1	7507
hyper	6	chromHMM_state5_Tx	0	0.0489743	13	2	45	40	45	29	24692	4139	384912	chromHMM_state5_Tx H9_Cell_Line human	H9_Cell_Line	NA	human	ESC	PrimaryCulture	5_Tx_E008.bed	1	24368
hyper	6	chromHMM_state6_TxWk	0	0.0850567	65	1	54	28	54	27.7	64524	4087	345080	chromHMM_state6_TxWk H9_Cell_Line human	H9_Cell_Line	NA	human	ESC	PrimaryCulture	6_TxWk_E008.bed	1	96954
hyper	6	chromHMM_state7_EnhG1	2.03062e-05	0.158203	2	8	36	74	74	39.3	1244	4150	408360	chromHMM_state7_EnhG1 H9_Cell_Line human	H9_Cell_Line	NA	human	ESC	PrimaryCulture	7_EnhG1_E008.bed	1	4697
hyper	6	chromHMM_state8_EnhG2	0	0	0	86	86	86	86	86	141	4152	409463	chromHMM_state8_EnhG2 H9_Cell_Line human	H9_Cell_Line	NA	human	ESC	PrimaryCulture	8_EnhG2_E008.bed	1	386
hyper	6	chromHMM_state9_EnhA1	1.55406e-10	0.0456555	1	10	88	91	91	63	2150	4151	407454	chromHMM_state9_EnhA1 H9_Cell_Line human	H9_Cell_Line	NA	human	ESC	PrimaryCulture	9_EnhA1_E008.bed	1	11117
hyper	6	chromHMM_state10_EnhA2	1.92865e-16	0.0701333	3	50	73	66	73	63	4180	4149	405424	chromHMM_state10_EnhA2 H9_Cell_Line human	H9_Cell_Line	NA	human	ESC	PrimaryCulture	10_EnhA2_E008.bed	1	23118
hyper	6	chromHMM_state11_EnhWk	0	0.056106	10	19	94	90	94	67.7	16901	4142	392703	chromHMM_state11_EnhWk H9_Cell_Line human	H9_Cell_Line	NA	human	ESC	PrimaryCulture	11_EnhWk_E008.bed	1	87438
hyper	6	chromHMM_state12_ZNF_Rpts	0.00132954	0.609331	25	52	44	29	52	41.7	4032	4127	405572	chromHMM_state12_ZNF_Rpts H9_Cell_Line human	H9_Cell_Line	NA	human	ESC	PrimaryCulture	12_ZNF_Rpts_E008.bed	1	23661
hyper	6	chromHMM_state13_Het	4.82164e-17	0.190079	13	62	39	32	62	44.3	6659	4139	402945	chromHMM_state13_Het H9_Cell_Line human	H9_Cell_Line	NA	human	ESC	PrimaryCulture	13_Het_E008.bed	1	36393
hyper	6	chromHMM_state17_ReprPCWk	0	0.20236	29	40	66	78	78	61.3	13759	4123	395845	chromHMM_state17_ReprPCWk H9_Cell_Line human	H9_Cell_Line	NA	human	ESC	PrimaryCulture	17_ReprPCWk_E008.bed	1	15468
hyper	6	chromHMM_state18_Quies	0	0.0599877	78	5	44	35	44	28	99101	4074	310503	chromHMM_state18_Quies H9_Cell_Line human	H9_Cell_Line	NA	human	ESC	PrimaryCulture	18_Quies_E008.bed	1	71207
hyper	52	chromHMM_state1_TssA	0	0.387041	323	16	61	50	61	42.3	73298	3829	336306	chromHMM_state1_TssA Colonic_Mucosa human	Colonic_Mucosa	NA	human	GI_COLON	PrimaryTissue	1_TssA_E075.bed	1	24067
hyper	52	chromHMM_state3_TssFlnkU	0	0.476214	136	58	48	26	58	44	27194	4016	382410	chromHMM_state3_TssFlnkU Colonic_Mucosa human	Colonic_Mucosa	NA	human	GI_COLON	PrimaryTissue	3_TssFlnkU_E075.bed	1	22169
hyper	52	chromHMM_state4_TssFlnkD	0.000155582	0.71119	89	58	52	43	58	51	12239	4063	397365	chromHMM_state4_TssFlnkD Colonic_Mucosa human	Colonic_Mucosa	NA	human	GI_COLON	PrimaryTissue	4_TssFlnkD_E075.bed	1	13602
hyper	52	chromHMM_state5_Tx	0	0.00769264	2	2	94	91	94	62.3	24149	4150	385455	chromHMM_state5_Tx Colonic_Mucosa human	Colonic_Mucosa	NA	human	GI_COLON	PrimaryTissue	5_Tx_E075.bed	1	23159
hyper	52	chromHMM_state6_TxWk	0	0.0276658	14	1	97	91	97	63	44652	4138	364952	chromHMM_state6_TxWk Colonic_Mucosa human	Colonic_Mucosa	NA	human	GI_COLON	PrimaryTissue	6_TxWk_E075.bed	1	62340
hyper	52	chromHMM_state7_EnhG1	3.7439e-10	0.208947	8	28	22	32	32	27.3	3750	4144	405854	chromHMM_state7_EnhG1 Colonic_Mucosa human	Colonic_Mucosa	NA	human	GI_COLON	PrimaryTissue	7_EnhG1_E075.bed	1	6211
hyper	52	chromHMM_state8_EnhG2	0.0330894	0.657916	9	13	12	26	26	17	1348	4143	408256	chromHMM_state8_EnhG2 Colonic_Mucosa human	Colonic_Mucosa	NA	human	GI_COLON	PrimaryTissue	8_EnhG2_E075.bed	1	1597
hyper	52	chromHMM_state9_EnhA1	7.52175e-15	0.190348	11	24	22	41	41	29	5638	4141	403966	chromHMM_state9_EnhA1 Colonic_Mucosa human	Colonic_Mucosa	NA	human	GI_COLON	PrimaryTissue	9_EnhA1_E075.bed	1	18759
hyper	52	chromHMM_state10_EnhA2	0	0.210528	30	52	38	21	52	37	13687	4122	395917	chromHMM_state10_EnhA2 Colonic_Mucosa human	Colonic_Mucosa	NA	human	GI_COLON	PrimaryTissue	10_EnhA2_E075.bed	1	40243
hyper	52	chromHMM_state11_EnhWk	0	0.23955	21	19	43	69	69	43.7	8511	4131	401093	chromHMM_state11_EnhWk Colonic_Mucosa human	Colonic_Mucosa	NA	human	GI_COLON	PrimaryTissue	11_EnhWk_E075.bed	1	34809
hyper	52	chromHMM_state12_ZNF_Rpts	0.485661	1.12111	22	24	25	32	32	27	1937	4130	407667	chromHMM_state12_ZNF_Rpts Colonic_Mucosa human	Colonic_Mucosa	NA	human	GI_COLON	PrimaryTissue	12_ZNF_Rpts_E075.bed	1	6040
hyper	52	chromHMM_state13_Het	5.21144e-11	0.146485	5	36	49	53	53	46	3344	4147	406260	chromHMM_state13_Het Colonic_Mucosa human	Colonic_Mucosa	NA	human	GI_COLON	PrimaryTissue	13_Het_E075.bed	1	14834
hyper	52	chromHMM_state17_ReprPCWk	0	0.448446	162	40	47	47	47	44.7	34006	3990	375598	chromHMM_state17_ReprPCWk Colonic_Mucosa human	Colonic_Mucosa	NA	human	GI_COLON	PrimaryTissue	17_ReprPCWk_E075.bed	1	17062
hyper	52	chromHMM_state18_Quies	0	0.064671	73	5	43	37	43	28.3	88782	4079	320822	chromHMM_state18_Quies Colonic_Mucosa human	Colonic_Mucosa	NA	human	GI_COLON	PrimaryTissue	18_Quies_E075.bed	1	43224
hyper	53	chromHMM_state1_TssA	0	0.668083	662	16	15	10	16	13.7	90580	3490	319024	chromHMM_state1_TssA Colon_Smooth_Muscle human	Colon_Smooth_Muscle	NA	human	GI_COLON	PrimaryTissue	1_TssA_E076.bed	1	21265
hyper	53	chromHMM_state3_TssFlnkU	5.06272e-15	0.403315	52	55	56	71	71	60.7	12488	4100	397116	chromHMM_state3_TssFlnkU Colon_Smooth_Muscle human	Colon_Smooth_Muscle	NA	human	GI_COLON	PrimaryTissue	3_TssFlnkU_E076.bed	1	20561
hyper	53	chromHMM_state4_TssFlnkD	2.07909e-06	0.548095	44	69	69	72	72	70	7851	4108	401753	chromHMM_state4_TssFlnkD Colon_Smooth_Muscle human	Colon_Smooth_Muscle	NA	human	GI_COLON	PrimaryTissue	4_TssFlnkD_E076.bed	1	22607
hyper	53	chromHMM_state5_Tx	0	0.0241445	5	2	74	78	78	51.3	19483	4147	390121	chromHMM_state5_Tx Colon_Smooth_Muscle human	Colon_Smooth_Muscle	NA	human	GI_COLON	PrimaryTissue	5_Tx_E076.bed	1	25773
hyper	53	chromHMM_state6_TxWk	0	0.0552851	30	1	82	74	82	52.3	47648	4122	361956	chromHMM_state6_TxWk Colon_Smooth_Muscle human	Colon_Smooth_Muscle	NA	human	GI_COLON	PrimaryTissue	6_TxWk_E076.bed	1	87212
hyper	53	chromHMM_state7_EnhG1	1.00017e-11	0.0969292	3	33	64	67	67	54.7	3033	4149	406571	chromHMM_state7_EnhG1 Colon_Smooth_Muscle human	Colon_Smooth_Muscle	NA	human	GI_COLON	PrimaryTissue	7_EnhG1_E076.bed	1	7541
hyper	53	chromHMM_state8_EnhG2	0.244023	0.977496	12	2	2	17	17	7	1211	4140	408393	chromHMM_state8_EnhG2 Colon_Smooth_Muscle human	Colon_Smooth_Muscle	NA	human	GI_COLON	PrimaryTissue	8_EnhG2_E076.bed	1	1965
hyper	53	chromHMM_state9_EnhA1	0	0.254472	22	30	13	10	30	17.7	8398	4130	401206	chromHMM_state9_EnhA1 Colon_Smooth_Muscle human	Colon_Smooth_Muscle	NA	human	GI_COLON	PrimaryTissue	9_EnhA1_E076.bed	1	29348
hyper	53	chromHMM_state10_EnhA2	2.34332e-14	0.277851	21	38	23	28	38	29.7	7359	4131	402245	chromHMM_state10_EnhA2 Colon_Smooth_Muscle human	Colon_Smooth_Muscle	NA	human	GI_COLON	PrimaryTissue	10_EnhA2_E076.bed	1	24140
hyper	53	chromHMM_state11_EnhWk	0	0.169046	32	19	56	52	56	42.3	17993	4120	391611	chromHMM_state11_EnhWk Colon_Smooth_Muscle human	Colon_Smooth_Muscle	NA	human	GI_COLON	PrimaryTissue	11_EnhWk_E076.bed	1	98200
hyper	53	chromHMM_state12_ZNF_Rpts	0.000147273	0.190987	2	57	71	75	75	67.7	1031	4150	408573	chromHMM_state12_ZNF_Rpts Colon_Smooth_Muscle human	Colon_Smooth_Muscle	NA	human	GI_COLON	PrimaryTissue	12_ZNF_Rpts_E076.bed	1	6657
hyper	53	chromHMM_state13_Het	0	0	0	64	88	88	88	80	1186	4152	408418	chromHMM_state13_Het Colon_Smooth_Muscle human	Colon_Smooth_Muscle	NA	human	GI_COLON	PrimaryTissue	13_Het_E076.bed	1	15259
hyper	53	chromHMM_state17_ReprPCWk	1.83183e-06	0.747629	227	36	36	43	43	38.3	29410	3925	380194	chromHMM_state17_ReprPCWk Colon_Smooth_Muscle human	Colon_Smooth_Muscle	NA	human	GI_COLON	PrimaryTissue	17_ReprPCWk_E076.bed	1	14862
hyper	53	chromHMM_state18_Quies	0	0.0437842	57	5	65	49	65	39.7	98806	4095	310798	chromHMM_state18_Quies Colon_Smooth_Muscle human	Colon_Smooth_Muscle	NA	human	GI_COLON	PrimaryTissue	18_Quies_E076.bed	1	52407
hyper	57	chromHMM_state1_TssA	0	0.331903	321	16	68	51	68	45	82562	3831	327042	chromHMM_state1_TssA Fetal_Intestine_Large human	Fetal_Intestine_Large	NA	human	GI_INTESTINE	PrimaryTissue	1_TssA_E084.bed	1	18796
hyper	57	chromHMM_state2_TssFlnk	0.00105742	0.808216	169	81	81	71	81	77.7	20431	3983	389173	chromHMM_state2_TssFlnk Fetal_Intestine_Large human	Fetal_Intestine_Large	NA	human	GI_INTESTINE	PrimaryTissue	2_TssFlnk_E084.bed	1	14238
hyper	57	chromHMM_state3_TssFlnkU	0	0.233015	35	58	86	76	86	73.3	14418	4117	395186	chromHMM_state3_TssFlnkU Fetal_Intestine_Large human	Fetal_Intestine_Large	NA	human	GI_INTESTINE	PrimaryTissue	3_TssFlnkU_E084.bed	1	17336
hyper	57	chromHMM_state4_TssFlnkD	2.14481e-07	0.419153	23	76	85	86	86	82.3	5372	4129	404232	chromHMM_state4_TssFlnkD Fetal_Intestine_Large human	Fetal_Intestine_Large	NA	human	GI_INTESTINE	PrimaryTissue	4_TssFlnkD_E084.bed	1	9286
hyper	57	chromHMM_state5_Tx	0	0.0191594	8	2	86	65	86	51	37502	4144	372102	chromHMM_state5_Tx Fetal_Intestine_Large human	Fetal_Intestine_Large	NA	human	GI_INTESTINE	PrimaryTissue	5_Tx_E084.bed	1	40903
hyper	57	chromHMM_state6_TxWk	0	0.0301333	12	1	95	93	95	63	35954	4140	373650	chromHMM_state6_TxWk Fetal_Intestine_Large human	Fetal_Intestine_Large	NA	human	GI_INTESTINE	PrimaryTissue	6_TxWk_E084.bed	1	91220
hyper	57	chromHMM_state7_EnhG1	4.60949e-14	0.162818	8	45	34	32	45	37	4800	4144	404804	chromHMM_state7_EnhG1 Fetal_Intestine_Large human	Fetal_Intestine_Large	NA	human	GI_INTESTINE	PrimaryTissue	7_EnhG1_E084.bed	1	13087
hyper	57	chromHMM_state8_EnhG2	1.30237e-05	0.303998	7	54	47	37	54	46	2263	4145	407341	chromHMM_state8_EnhG2 Fetal_Intestine_Large human	Fetal_Intestine_Large	NA	human	GI_INTESTINE	PrimaryTissue	8_EnhG2_E084.bed	1	4460
hyper	57	chromHMM_state9_EnhA1	0	0.127909	17	30	38	22	38	30	12758	4135	396846	chromHMM_state9_EnhA1 Fetal_Intestine_Large human	Fetal_Intestine_Large	NA	human	GI_INTESTINE	PrimaryTissue	9_EnhA1_E084.bed	1	45288
hyper	57	chromHMM_state10_EnhA2	2.50725e-15	0.164251	9	43	52	40	52	45	5347	4143	404257	chromHMM_state10_EnhA2 Fetal_Intestine_Large human	Fetal_Intestine_Large	NA	human	GI_INTESTINE	PrimaryTissue	10_EnhA2_E084.bed	1	34645
hyper	57	chromHMM_state11_EnhWk	0	0.114404	17	19	72	79	79	56.7	14212	4135	395392	chromHMM_state11_EnhWk Fetal_Intestine_Large human	Fetal_Intestine_Large	NA	human	GI_INTESTINE	PrimaryTissue	11_EnhWk_E084.bed	1	78222
hyper	57	chromHMM_state12_ZNF_Rpts	0	0.0463306	4	88	90	70	90	82.7	8352	4148	401252	chromHMM_state12_ZNF_Rpts Fetal_Intestine_Large human	Fetal_Intestine_Large	NA	human	GI_INTESTINE	PrimaryTissue	12_ZNF_Rpts_E084.bed	1	21677
hyper	57	chromHMM_state13_Het	0	0.034241	3	64	81	65	81	70	8471	4149	401133	chromHMM_state13_Het Fetal_Intestine_Large human	Fetal_Intestine_Large	NA	human	GI_INTESTINE	PrimaryTissue	13_Het_E084.bed	1	38483
hyper	57	chromHMM_state17_ReprPCWk	0	0.0631108	25	40	88	80	88	69.3	35863	4127	373741	chromHMM_state17_ReprPCWk Fetal_Intestine_Large human	Fetal_Intestine_Large	NA	human	GI_INTESTINE	PrimaryTissue	17_ReprPCWk_E084.bed	1	34843
hyper	57	chromHMM_state18_Quies	0	0.00516167	3	5	97	96	97	66	50334	4149	359270	chromHMM_state18_Quies Fetal_Intestine_Large human	Fetal_Intestine_Large	NA	human	GI_INTESTINE	PrimaryTissue	18_Quies_E084.bed	1	60712
hyper	72	chromHMM_state1_TssA	0	0.485079	480	16	43	23	43	27.3	86951	3672	322653	chromHMM_state1_TssA Rectal_Mucosa.Donor_29 human	Rectal_Mucosa.Donor_29	NA	human	GI_RECTUM	PrimaryTissue	1_TssA_E101.bed	1	31869
hyper	72	chromHMM_state3_TssFlnkU	0	0.331309	96	58	68	44	68	56.7	27311	4056	382293	chromHMM_state3_TssFlnkU Rectal_Mucosa.Donor_29 human	Rectal_Mucosa.Donor_29	NA	human	GI_RECTUM	PrimaryTissue	3_TssFlnkU_E101.bed	1	33022
hyper	72	chromHMM_state4_TssFlnkD	6.03634e-06	0.614102	63	66	64	64	66	64.7	10025	4089	399579	chromHMM_state4_TssFlnkD Rectal_Mucosa.Donor_29 human	Rectal_Mucosa.Donor_29	NA	human	GI_RECTUM	PrimaryTissue	4_TssFlnkD_E101.bed	1	20350
hyper	72	chromHMM_state5_Tx	0	0.00596472	2	2	95	91	95	62.7	30622	4150	378982	chromHMM_state5_Tx Rectal_Mucosa.Donor_29 human	Rectal_Mucosa.Donor_29	NA	human	GI_RECTUM	PrimaryTissue	5_Tx_E101.bed	1	35850
hyper	72	chromHMM_state6_TxWk	0	0.0611336	29	1	76	75	76	50.7	42261	4123	367343	chromHMM_state6_TxWk Rectal_Mucosa.Donor_29 human	Rectal_Mucosa.Donor_29	NA	human	GI_RECTUM	PrimaryTissue	6_TxWk_E101.bed	1	78086
hyper	72	chromHMM_state7_EnhG1	1.89458e-11	0.175871	7	31	28	40	40	33	3896	4145	405708	chromHMM_state7_EnhG1 Rectal_Mucosa.Donor_29 human	Rectal_Mucosa.Donor_29	NA	human	GI_RECTUM	PrimaryTissue	7_EnhG1_E101.bed	1	10263
hyper	72	chromHMM_state8_EnhG2	0.00012069	0.302159	5	37	48	46	48	43.7	1628	4147	407976	chromHMM_state8_EnhG2 Rectal_Mucosa.Donor_29 human	Rectal_Mucosa.Donor_29	NA	human	GI_RECTUM	PrimaryTissue	8_EnhG2_E101.bed	1	2793
hyper	72	chromHMM_state9_EnhA1	1.83222e-15	0.194833	12	25	20	34	34	26.3	6005	4140	403599	chromHMM_state9_EnhA1 Rectal_Mucosa.Donor_29 human	Rectal_Mucosa.Donor_29	NA	human	GI_RECTUM	PrimaryTissue	9_EnhA1_E101.bed	1	24310
hyper	72	chromHMM_state10_EnhA2	2.31439e-15	0.370451	43	45	15	17	45	25.7	11253	4109	398351	chromHMM_state10_EnhA2 Rectal_Mucosa.Donor_29 human	Rectal_Mucosa.Donor_29	NA	human	GI_RECTUM	PrimaryTissue	10_EnhA2_E101.bed	1	37221
hyper	72	chromHMM_state11_EnhWk	1.79956e-08	0.482221	42	14	18	41	41	24.3	8500	4110	401104	chromHMM_state11_EnhWk Rectal_Mucosa.Donor_29 human	Rectal_Mucosa.Donor_29	NA	human	GI_RECTUM	PrimaryTissue	11_EnhWk_E101.bed	1	46948
hyper	72	chromHMM_state12_ZNF_Rpts	0.298593	1.02967	11	28	29	47	47	34.7	1054	4141	408550	chromHMM_state12_ZNF_Rpts Rectal_Mucosa.Donor_29 human	Rectal_Mucosa.Donor_29	NA	human	GI_RECTUM	PrimaryTissue	12_ZNF_Rpts_E101.bed	1	6565
hyper	72	chromHMM_state13_Het	9.22302e-12	0.156129	6	39	45	47	47	43.7	3762	4146	405842	chromHMM_state13_Het Rectal_Mucosa.Donor_29 human	Rectal_Mucosa.Donor_29	NA	human	GI_RECTUM	PrimaryTissue	13_Het_E101.bed	1	18705
hyper	72	chromHMM_state18_Quies	0	0.0591168	56	5	46	50	50	33.7	76936	4096	332668	chromHMM_state18_Quies Rectal_Mucosa.Donor_29 human	Rectal_Mucosa.Donor_29	NA	human	GI_RECTUM	PrimaryTissue	18_Quies_E101.bed	1	48909
hyper	73	chromHMM_state1_TssA	0	0.430852	371	16	51	41	51	36	75979	3781	333625	chromHMM_state1_TssA Rectal_Mucosa.Donor_31 human	Rectal_Mucosa.Donor_31	NA	human	GI_RECTUM	PrimaryTissue	1_TssA_E102.bed	1	21892
hyper	73	chromHMM_state3_TssFlnkU	0	0.358822	109	58	65	38	65	53.7	28625	4043	380979	chromHMM_state3_TssFlnkU Rectal_Mucosa.Donor_31 human	Rectal_Mucosa.Donor_31	NA	human	GI_RECTUM	PrimaryTissue	3_TssFlnkU_E102.bed	1	28107
hyper	73	chromHMM_state4_TssFlnkD	2.40563e-11	0.487806	64	87	78	61	87	75.3	12737	4088	396867	chromHMM_state4_TssFlnkD Rectal_Mucosa.Donor_31 human	Rectal_Mucosa.Donor_31	NA	human	GI_RECTUM	PrimaryTissue	4_TssFlnkD_E102.bed	1	20825
hyper	73	chromHMM_state5_Tx	0	0.00349125	1	2	96	94	96	64	26440	4151	383164	chromHMM_state5_Tx Rectal_Mucosa.Donor_31 human	Rectal_Mucosa.Donor_31	NA	human	GI_RECTUM	PrimaryTissue	5_Tx_E102.bed	1	33476
hyper	73	chromHMM_state6_TxWk	0	0.0403699	21	1	88	83	88	57.3	45840	4131	363764	chromHMM_state6_TxWk Rectal_Mucosa.Donor_31 human	Rectal_Mucosa.Donor_31	NA	human	GI_RECTUM	PrimaryTissue	6_TxWk_E102.bed	1	83135
hyper	73	chromHMM_state7_EnhG1	2.00089e-07	0.263613	8	16	11	32	32	19.7	2978	4144	406626	chromHMM_state7_EnhG1 Rectal_Mucosa.Donor_31 human	Rectal_Mucosa.Donor_31	NA	human	GI_RECTUM	PrimaryTissue	7_EnhG1_E102.bed	1	8554
hyper	73	chromHMM_state8_EnhG2	0.0549097	0.712526	9	8	8	26	26	14	1245	4143	408359	chromHMM_state8_EnhG2 Rectal_Mucosa.Donor_31 human	Rectal_Mucosa.Donor_31	NA	human	GI_RECTUM	PrimaryTissue	8_EnhG2_E102.bed	1	2194
hyper	73	chromHMM_state9_EnhA1	8.19678e-16	0.285919	25	27	9	6	27	14	8498	4127	401106	chromHMM_state9_EnhA1 Rectal_Mucosa.Donor_31 human	Rectal_Mucosa.Donor_31	NA	human	GI_RECTUM	PrimaryTissue	9_EnhA1_E102.bed	1	34729
hyper	73	chromHMM_state10_EnhA2	1.58632e-14	0.300418	25	40	20	25	40	28.3	8096	4127	401508	chromHMM_state10_EnhA2 Rectal_Mucosa.Donor_31 human	Rectal_Mucosa.Donor_31	NA	human	GI_RECTUM	PrimaryTissue	10_EnhA2_E102.bed	1	30054
hyper	73	chromHMM_state11_EnhWk	0	0.277486	41	19	34	44	44	32.3	14211	4111	395393	chromHMM_state11_EnhWk Rectal_Mucosa.Donor_31 human	Rectal_Mucosa.Donor_31	NA	human	GI_RECTUM	PrimaryTissue	11_EnhWk_E102.bed	1	74560
hyper	73	chromHMM_state12_ZNF_Rpts	0.000184681	0.128246	1	55	80	82	82	72.3	768	4151	408836	chromHMM_state12_ZNF_Rpts Rectal_Mucosa.Donor_31 human	Rectal_Mucosa.Donor_31	NA	human	GI_RECTUM	PrimaryTissue	12_ZNF_Rpts_E102.bed	1	6821
hyper	73	chromHMM_state13_Het	6.56573e-10	0.196925	7	31	37	42	42	36.7	3483	4145	406121	chromHMM_state13_Het Rectal_Mucosa.Donor_31 human	Rectal_Mucosa.Donor_31	NA	human	GI_RECTUM	PrimaryTissue	13_Het_E102.bed	1	21270
hyper	73	chromHMM_state18_Quies	0	0.0855546	92	5	31	30	31	22	85771	4060	323833	chromHMM_state18_Quies Rectal_Mucosa.Donor_31 human	Rectal_Mucosa.Donor_31	NA	human	GI_RECTUM	PrimaryTissue	18_Quies_E102.bed	1	54326
hyper	74	chromHMM_state1_TssA	0	0.68844	647	16	14	12	16	14	86607	3505	322997	chromHMM_state1_TssA Rectal_Smooth_Muscle human	Rectal_Smooth_Muscle	NA	human	GI_RECTUM	PrimaryTissue	1_TssA_E103.bed	1	21830
hyper	74	chromHMM_state3_TssFlnkU	0	0.401301	66	58	58	59	59	58.3	15849	4086	393755	chromHMM_state3_TssFlnkU Rectal_Smooth_Muscle human	Rectal_Smooth_Muscle	NA	human	GI_RECTUM	PrimaryTissue	3_TssFlnkU_E103.bed	1	21805
hyper	74	chromHMM_state4_TssFlnkD	1.40749e-06	0.542458	44	70	70	72	72	70.7	7931	4108	401673	chromHMM_state4_TssFlnkD Rectal_Smooth_Muscle human	Rectal_Smooth_Muscle	NA	human	GI_RECTUM	PrimaryTissue	4_TssFlnkD_E103.bed	1	18610
hyper	74	chromHMM_state5_Tx	0	0.0185833	4	2	88	84	88	58	20208	4148	389396	chromHMM_state5_Tx Rectal_Smooth_Muscle human	Rectal_Smooth_Muscle	NA	human	GI_RECTUM	PrimaryTissue	5_Tx_E103.bed	1	25781
hyper	74	chromHMM_state6_TxWk	0	0.0476635	26	1	84	77	84	54	47815	4126	361789	chromHMM_state6_TxWk Rectal_Smooth_Muscle human	Rectal_Smooth_Muscle	NA	human	GI_RECTUM	PrimaryTissue	6_TxWk_E103.bed	1	74555
hyper	74	chromHMM_state7_EnhG1	2.04725e-07	0.149393	3	15	40	67	67	40.7	1973	4149	407631	chromHMM_state7_EnhG1 Rectal_Smooth_Muscle human	Rectal_Smooth_Muscle	NA	human	GI_RECTUM	PrimaryTissue	7_EnhG1_E103.bed	1	5465
hyper	74	chromHMM_state8_EnhG2	0.016111	0.516463	5	16	21	46	46	27.7	954	4147	408650	chromHMM_state8_EnhG2 Rectal_Smooth_Muscle human	Rectal_Smooth_Muscle	NA	human	GI_RECTUM	PrimaryTissue	8_EnhG2_E103.bed	1	1692
hyper	74	chromHMM_state9_EnhA1	0	0.216961	19	30	16	15	30	20.3	8498	4133	401106	chromHMM_state9_EnhA1 Rectal_Smooth_Muscle human	Rectal_Smooth_Muscle	NA	human	GI_RECTUM	PrimaryTissue	9_EnhA1_E103.bed	1	29459
hyper	74	chromHMM_state10_EnhA2	0	0.109733	8	52	64	42	64	52.7	7082	4144	402522	chromHMM_state10_EnhA2 Rectal_Smooth_Muscle human	Rectal_Smooth_Muscle	NA	human	GI_RECTUM	PrimaryTissue	10_EnhA2_E103.bed	1	30539
hyper	74	chromHMM_state11_EnhWk	0	0.270616	25	19	35	64	64	39.3	8968	4127	400636	chromHMM_state11_EnhWk Rectal_Smooth_Muscle human	Rectal_Smooth_Muscle	NA	human	GI_RECTUM	PrimaryTissue	11_EnhWk_E103.bed	1	61447
hyper	74	chromHMM_state12_ZNF_Rpts	0.00196929	0.358785	4	48	62	70	70	60	1098	4148	408506	chromHMM_state12_ZNF_Rpts Rectal_Smooth_Muscle human	Rectal_Smooth_Muscle	NA	human	GI_RECTUM	PrimaryTissue	12_ZNF_Rpts_E103.bed	1	5190
hyper	74	chromHMM_state13_Het	6.1014e-08	0.21443	6	22	33	47	47	34	2746	4146	406858	chromHMM_state13_Het Rectal_Smooth_Muscle human	Rectal_Smooth_Muscle	NA	human	GI_RECTUM	PrimaryTissue	13_Het_E103.bed	1	14135
hyper	74	chromHMM_state17_ReprPCWk	0.101264	0.957883	373	30	30	27	30	29	38264	3779	371340	chromHMM_state17_ReprPCWk Rectal_Smooth_Muscle human	Rectal_Smooth_Muscle	NA	human	GI_RECTUM	PrimaryTissue	17_ReprPCWk_E103.bed	1	16873
hyper	74	chromHMM_state18_Quies	0	0.0707012	83	5	39	33	39	25.7	91715	4069	317889	chromHMM_state18_Quies Rectal_Smooth_Muscle human	Rectal_Smooth_Muscle	NA	human	GI_RECTUM	PrimaryTissue	18_Quies_E103.bed	1	50077
hyper	77	chromHMM_state1_TssA	0	0.381284	382	16	62	38	62	38.7	85997	3770	323607	chromHMM_state1_TssA Sigmoid_Colon human	Sigmoid_Colon	NA	human	GI_COLON	PrimaryTissue	1_TssA_E106.bed	1	16015
hyper	77	chromHMM_state3_TssFlnkU	0.0450507	0.848937	56	15	15	67	67	32.3	6492	4096	403112	chromHMM_state3_TssFlnkU Sigmoid_Colon human	Sigmoid_Colon	NA	human	GI_COLON	PrimaryTissue	3_TssFlnkU_E106.bed	1	7527
hyper	77	chromHMM_state5_Tx	0	0.0145477	5	2	92	78	92	57.3	31353	4147	378251	chromHMM_state5_Tx Sigmoid_Colon human	Sigmoid_Colon	NA	human	GI_COLON	PrimaryTissue	5_Tx_E106.bed	1	36545
hyper	77	chromHMM_state6_TxWk	0	0.0688299	36	1	67	63	67	43.7	46181	4116	363423	chromHMM_state6_TxWk Sigmoid_Colon human	Sigmoid_Colon	NA	human	GI_COLON	PrimaryTissue	6_TxWk_E106.bed	1	101494
hyper	77	chromHMM_state7_EnhG1	3.90234e-12	0.230927	12	35	17	21	35	24.3	5078	4140	404526	chromHMM_state7_EnhG1 Sigmoid_Colon human	Sigmoid_Colon	NA	human	GI_COLON	PrimaryTissue	7_EnhG1_E106.bed	1	13787
hyper	77	chromHMM_state8_EnhG2	0.0538909	0.730536	11	11	6	21	21	12.7	1484	4141	408120	chromHMM_state8_EnhG2 Sigmoid_Colon human	Sigmoid_Colon	NA	human	GI_COLON	PrimaryTissue	8_EnhG2_E106.bed	1	2553
hyper	77	chromHMM_state9_EnhA1	0	0.251028	30	30	14	4	30	16	11541	4122	398063	chromHMM_state9_EnhA1 Sigmoid_Colon human	Sigmoid_Colon	NA	human	GI_COLON	PrimaryTissue	9_EnhA1_E106.bed	1	29499
hyper	77	chromHMM_state10_EnhA2	0	0.446917	187	52	12	3	52	22.3	39099	3965	370505	chromHMM_state10_EnhA2 Sigmoid_Colon human	Sigmoid_Colon	NA	human	GI_COLON	PrimaryTissue	10_EnhA2_E106.bed	1	61477
hyper	77	chromHMM_state11_EnhWk	4.11163e-09	0.537028	67	15	12	27	27	18	12139	4085	397465	chromHMM_state11_EnhWk Sigmoid_Colon human	Sigmoid_Colon	NA	human	GI_COLON	PrimaryTissue	11_EnhWk_E106.bed	1	57522
hyper	77	chromHMM_state12_ZNF_Rpts	0.00169562	0.502009	11	51	51	47	51	49.7	2156	4141	407448	chromHMM_state12_ZNF_Rpts Sigmoid_Colon human	Sigmoid_Colon	NA	human	GI_COLON	PrimaryTissue	12_ZNF_Rpts_E106.bed	1	16388
hyper	77	chromHMM_state13_Het	1.75893e-12	0.148705	6	43	48	47	48	46	3948	4146	405656	chromHMM_state13_Het Sigmoid_Colon human	Sigmoid_Colon	NA	human	GI_COLON	PrimaryTissue	13_Het_E106.bed	1	34299
hyper	77	chromHMM_state17_ReprPCWk	0	0.485569	301	40	44	32	44	38.7	56792	3851	352812	chromHMM_state17_ReprPCWk Sigmoid_Colon human	Sigmoid_Colon	NA	human	GI_COLON	PrimaryTissue	17_ReprPCWk_E106.bed	1	34666
hyper	77	chromHMM_state18_Quies	0	0.0480453	34	5	60	63	63	42.7	60067	4118	349537	chromHMM_state18_Quies Sigmoid_Colon human	Sigmoid_Colon	NA	human	GI_COLON	PrimaryTissue	18_Quies_E106.bed	1	60690
hyper	1	chromHMM_state14_TssBiv	Inf	12.755	2559	1	7	6	7	4.67	45816	1593	363788	chromHMM_state14_TssBiv H1_Cell_Line human	H1_Cell_Line	NA	human	ESC	PrimaryCulture	14_TssBiv_E003.bed	0	11147
hyper	6	chromHMM_state14_TssBiv	Inf	11.7424	1584	1	11	21	21	11	20445	2568	389159	chromHMM_state14_TssBiv H9_Cell_Line human	H9_Cell_Line	NA	human	ESC	PrimaryCulture	14_TssBiv_E008.bed	0	7333
hyper	52	chromHMM_state14_TssBiv	Inf	9.97949	1501	1	21	22	22	14.7	21992	2651	387612	chromHMM_state14_TssBiv Colonic_Mucosa human	Colonic_Mucosa	NA	human	GI_COLON	PrimaryTissue	14_TssBiv_E075.bed	0	6500
hyper	53	chromHMM_state14_TssBiv	Inf	8.73129	824	1	32	43	43	25.3	11295	3328	398309	chromHMM_state14_TssBiv Colon_Smooth_Muscle human	Colon_Smooth_Muscle	NA	human	GI_COLON	PrimaryTissue	14_TssBiv_E076.bed	0	4482
hyper	57	chromHMM_state14_TssBiv	Inf	7.38148	1359	1	55	28	55	28	25329	2793	384275	chromHMM_state14_TssBiv Fetal_Intestine_Large human	Fetal_Intestine_Large	NA	human	GI_INTESTINE	PrimaryTissue	14_TssBiv_E084.bed	0	7093
hyper	72	chromHMM_state14_TssBiv	207.919	5.30266	601	60	72	58	72	63.3	12669	3551	396935	chromHMM_state14_TssBiv Rectal_Mucosa.Donor_29 human	Rectal_Mucosa.Donor_29	NA	human	GI_RECTUM	PrimaryTissue	14_TssBiv_E101.bed	0	5775
hyper	73	chromHMM_state14_TssBiv	220.468	5.69122	596	58	68	59	68	61.7	11716	3556	397888	chromHMM_state14_TssBiv Rectal_Mucosa.Donor_31 human	Rectal_Mucosa.Donor_31	NA	human	GI_RECTUM	PrimaryTissue	14_TssBiv_E102.bed	0	4803
hyper	74	chromHMM_state14_TssBiv	Inf	7.11239	746	1	59	47	59	35.7	12235	3406	397369	chromHMM_state14_TssBiv Rectal_Smooth_Muscle human	Rectal_Smooth_Muscle	NA	human	GI_RECTUM	PrimaryTissue	14_TssBiv_E103.bed	0	5417
hyper	77	chromHMM_state14_TssBiv	99.4575	6.7985	221	74	61	82	82	72.3	3359	3931	406245	chromHMM_state14_TssBiv Sigmoid_Colon human	Sigmoid_Colon	NA	human	GI_COLON	PrimaryTissue	14_TssBiv_E106.bed	0	2032
hypo	77	chromHMM_state17_ReprPCWk	123.01	2.85671	872	9	13	5	13	9	56221	1926	354737	chromHMM_state17_ReprPCWk Sigmoid_Colon human	Sigmoid_Colon	NA	human	GI_COLON	PrimaryTissue	17_ReprPCWk_E106.bed	7.11488e-123	34666
hypo	57	chromHMM_state17_ReprPCWk	106.856	3.07073	626	11	9	17	17	12.3	35262	2172	375696	chromHMM_state17_ReprPCWk Fetal_Intestine_Large human	Fetal_Intestine_Large	NA	human	GI_INTESTINE	PrimaryTissue	17_ReprPCWk_E084.bed	8.28871e-107	34843
hypo	6	chromHMM_state11_EnhWk	41.8292	2.65784	282	5	5	7	7	5.67	16629	2516	394329	chromHMM_state11_EnhWk H9_Cell_Line human	H9_Cell_Line	NA	human	ESC	PrimaryCulture	11_EnhWk_E008.bed	2.90432e-41	87438
hypo	1	chromHMM_state12_ZNF_Rpts	40.2261	4.11321	141	10	24	12	24	15.3	5234	2657	405724	chromHMM_state12_ZNF_Rpts H1_Cell_Line human	H1_Cell_Line	NA	human	ESC	PrimaryCulture	12_ZNF_Rpts_E003.bed	3.7042e-41	30332
hypo	6	chromHMM_state12_ZNF_Rpts	28.9907	3.97472	104	15	27	23	27	21.7	3953	2694	407005	chromHMM_state12_ZNF_Rpts H9_Cell_Line human	H9_Cell_Line	NA	human	ESC	PrimaryCulture	12_ZNF_Rpts_E008.bed	4.24647e-30	23661
hypo	72	chromHMM_state17_ReprPCWk	21.0095	1.69651	439	56	58	44	58	52.7	40623	2359	370335	chromHMM_state17_ReprPCWk Rectal_Mucosa.Donor_29 human	Rectal_Mucosa.Donor_29	NA	human	GI_RECTUM	PrimaryTissue	17_ReprPCWk_E101.bed	1.14408e-21	24331
hypo	77	chromHMM_state12_ZNF_Rpts	12.6247	3.51362	50	33	35	44	44	37.3	2117	2748	408841	chromHMM_state12_ZNF_Rpts Sigmoid_Colon human	Sigmoid_Colon	NA	human	GI_COLON	PrimaryTissue	12_ZNF_Rpts_E106.bed	4.48289e-14	16388
hypo	73	chromHMM_state17_ReprPCWk	11.8979	1.51281	370	65	65	61	65	63.7	37608	2428	373350	chromHMM_state17_ReprPCWk Rectal_Mucosa.Donor_31 human	Rectal_Mucosa.Donor_31	NA	human	GI_RECTUM	PrimaryTissue	17_ReprPCWk_E102.bed	1.27456e-12	22041
hypo	1	chromHMM_state10_EnhA2	13.7983	2.82701	76	1	2	14	14	5.67	4019	2722	406939	chromHMM_state10_EnhA2 H1_Cell_Line human	H1_Cell_Line	NA	human	ESC	PrimaryCulture	10_EnhA2_E003.bed	1.55946e-12	25165
hypo	52	chromHMM_state12_ZNF_Rpts	6.83436	2.77237	36	55	54	54	55	54.3	1923	2762	409035	chromHMM_state12_ZNF_Rpts Colonic_Mucosa human	Colonic_Mucosa	NA	human	GI_COLON	PrimaryTissue	12_ZNF_Rpts_E075.bed	1.6598e-08	6040
hypo	6	chromHMM_state9_EnhA1	8.58651	2.95424	42	10	1	39	39	16.7	2109	2756	408849	chromHMM_state9_EnhA1 H9_Cell_Line human	H9_Cell_Line	NA	human	ESC	PrimaryCulture	9_EnhA1_E008.bed	2.53933e-08	11117
hypo	1	chromHMM_state11_EnhWk	8.51087	1.45712	299	9	16	6	16	10.3	31184	2499	379774	chromHMM_state11_EnhWk H1_Cell_Line human	H1_Cell_Line	NA	human	ESC	PrimaryCulture	11_EnhWk_E003.bed	3.35824e-08	105743
hypo	72	chromHMM_state12_ZNF_Rpts	6.27393	3.40679	24	60	39	71	71	56.7	1041	2774	409917	chromHMM_state12_ZNF_Rpts Rectal_Mucosa.Donor_29 human	Rectal_Mucosa.Donor_29	NA	human	GI_RECTUM	PrimaryTissue	12_ZNF_Rpts_E101.bed	5.52971e-08	6565
hypo	1	chromHMM_state17_ReprPCWk	6.8001	1.50672	191	73	66	86	86	75	19056	2607	391902	chromHMM_state17_ReprPCWk H1_Cell_Line human	H1_Cell_Line	NA	human	ESC	PrimaryCulture	17_ReprPCWk_E003.bed	1.42154e-07	23714
hypo	53	chromHMM_state12_ZNF_Rpts	5.42099	3.21345	22	64	45	72	72	60.3	1011	2776	409947	chromHMM_state12_ZNF_Rpts Colon_Smooth_Muscle human	Colon_Smooth_Muscle	NA	human	GI_COLON	PrimaryTissue	12_ZNF_Rpts_E076.bed	3.69497e-07	6657
hypo	73	chromHMM_state12_ZNF_Rpts	3.02255	2.73208	14	77	55	85	85	72.3	755	2784	410203	chromHMM_state12_ZNF_Rpts Rectal_Mucosa.Donor_31 human	Rectal_Mucosa.Donor_31	NA	human	GI_RECTUM	PrimaryTissue	12_ZNF_Rpts_E102.bed	7.68669e-05	6821
hypo	1	chromHMM_state9_EnhA1	4.79025	1.63456	88	15	17	17	17	16.3	8005	2710	402953	chromHMM_state9_EnhA1 H1_Cell_Line human	H1_Cell_Line	NA	human	ESC	PrimaryCulture	9_EnhA1_E003.bed	0.000105897	25261
hypo	6	chromHMM_state17_ReprPCWk	3.868	1.41737	130	79	77	92	92	82.7	13658	2668	397300	chromHMM_state17_ReprPCWk H9_Cell_Line human	H9_Cell_Line	NA	human	ESC	PrimaryCulture	17_ReprPCWk_E008.bed	0.000112346	15468
hypo	74	chromHMM_state12_ZNF_Rpts	2.38139	2.17069	16	82	75	80	82	79	1086	2782	409872	chromHMM_state12_ZNF_Rpts Rectal_Smooth_Muscle human	Rectal_Smooth_Muscle	NA	human	GI_RECTUM	PrimaryTissue	12_ZNF_Rpts_E103.bed	0.000315925	5190
hypo	52	chromHMM_state17_ReprPCWk	1.85722	1.15864	264	83	86	76	86	81.7	33904	2534	377054	chromHMM_state17_ReprPCWk Colonic_Mucosa human	Colonic_Mucosa	NA	human	GI_COLON	PrimaryTissue	17_ReprPCWk_E075.bed	0.0109619	17062
hypo	57	chromHMM_state12_ZNF_Rpts	0.358037	1.02718	58	96	96	39	96	77	8298	2740	402660	chromHMM_state12_ZNF_Rpts Fetal_Intestine_Large human	Fetal_Intestine_Large	NA	human	GI_INTESTINE	PrimaryTissue	12_ZNF_Rpts_E084.bed	0.0284757	21677
hypo	6	chromHMM_state10_EnhA2	1.5078	1.38765	39	22	24	35	35	27	4144	2759	406814	chromHMM_state10_EnhA2 H9_Cell_Line human	H9_Cell_Line	NA	human	ESC	PrimaryCulture	10_EnhA2_E008.bed	0.138358	23118
hypo	74	chromHMM_state17_ReprPCWk	0.357428	1.01157	264	90	90	76	90	85.3	38373	2534	372585	chromHMM_state17_ReprPCWk Rectal_Smooth_Muscle human	Rectal_Smooth_Muscle	NA	human	GI_RECTUM	PrimaryTissue	17_ReprPCWk_E103.bed	0.319533	16873
hypo	53	chromHMM_state17_ReprPCWk	0.281649	0.997736	200	91	91	83	91	88.3	29437	2598	381521	chromHMM_state17_ReprPCWk Colon_Smooth_Muscle human	Colon_Smooth_Muscle	NA	human	GI_COLON	PrimaryTissue	17_ReprPCWk_E076.bed	0.376266	14862
hypo	1	chromHMM_state1_TssA	0	0.00699186	4	1	66	56	66	41	69864	2794	341094	chromHMM_state1_TssA H1_Cell_Line human	H1_Cell_Line	NA	human	ESC	PrimaryCulture	1_TssA_E003.bed	1	15647
hypo	1	chromHMM_state2_TssFlnk	0	0.0474118	12	2	28	21	28	17	34239	2786	376719	chromHMM_state2_TssFlnk H1_Cell_Line human	H1_Cell_Line	NA	human	ESC	PrimaryCulture	2_TssFlnk_E003.bed	1	22600
hypo	1	chromHMM_state3_TssFlnkU	4.82164e-16	0.14661	8	21	32	61	61	38	7884	2790	403074	chromHMM_state3_TssFlnkU H1_Cell_Line human	H1_Cell_Line	NA	human	ESC	PrimaryCulture	3_TssFlnkU_E003.bed	1	8794
hypo	1	chromHMM_state4_TssFlnkD	4.82164e-16	0.0900153	4	28	54	67	67	49.7	6434	2794	404524	chromHMM_state4_TssFlnkD H1_Cell_Line human	H1_Cell_Line	NA	human	ESC	PrimaryCulture	4_TssFlnkD_E003.bed	1	10873
hypo	1	chromHMM_state5_Tx	0	0.120593	24	7	51	39	51	32.3	27510	2774	383448	chromHMM_state5_Tx H1_Cell_Line human	H1_Cell_Line	NA	human	ESC	PrimaryCulture	5_Tx_E003.bed	1	26496
hypo	1	chromHMM_state6_TxWk	1.03017e-11	0.63525	198	20	20	26	26	22	43992	2600	366966	chromHMM_state6_TxWk H1_Cell_Line human	H1_Cell_Line	NA	human	ESC	PrimaryCulture	6_TxWk_E003.bed	1	93310
hypo	1	chromHMM_state7_EnhG1	0.000117941	0.327643	6	16	12	36	36	21.3	2678	2792	408280	chromHMM_state7_EnhG1 H1_Cell_Line human	H1_Cell_Line	NA	human	ESC	PrimaryCulture	7_EnhG1_E003.bed	1	5826
hypo	1	chromHMM_state8_EnhG2	0.0248727	0.432864	2	6	11	43	43	20	678	2796	410280	chromHMM_state8_EnhG2 H1_Cell_Line human	H1_Cell_Line	NA	human	ESC	PrimaryCulture	8_EnhG2_E003.bed	1	1046
hypo	1	chromHMM_state14_TssBiv	0	0.00804687	3	3	34	10	34	15.7	48372	2795	362586	chromHMM_state14_TssBiv H1_Cell_Line human	H1_Cell_Line	NA	human	ESC	PrimaryCulture	14_TssBiv_E003.bed	1	11147
hypo	1	chromHMM_state15_EnhBiv	6.1717e-14	0.328505	29	29	11	3	29	14.3	12697	2769	398261	chromHMM_state15_EnhBiv H1_Cell_Line human	H1_Cell_Line	NA	human	ESC	PrimaryCulture	15_EnhBiv_E003.bed	1	14875
hypo	1	chromHMM_state16_ReprPC	0.015242	0.809347	68	12	11	44	44	22.3	12270	2730	398688	chromHMM_state16_ReprPC H1_Cell_Line human	H1_Cell_Line	NA	human	ESC	PrimaryCulture	16_ReprPC_E003.bed	1	17438
hypo	6	chromHMM_state1_TssA	0	0.0186323	4	1	17	56	56	24.7	29327	2794	381631	chromHMM_state1_TssA H9_Cell_Line human	H9_Cell_Line	NA	human	ESC	PrimaryCulture	1_TssA_E008.bed	1	9546
hypo	6	chromHMM_state2_TssFlnk	0	0.0163398	17	2	78	11	78	30.3	111774	2781	299184	chromHMM_state2_TssFlnk H9_Cell_Line human	H9_Cell_Line	NA	human	ESC	PrimaryCulture	2_TssFlnk_E008.bed	1	28420
hypo	6	chromHMM_state3_TssFlnkU	0.483763	1.25445	7	2	1	65	65	22.7	820	2791	410138	chromHMM_state3_TssFlnkU H9_Cell_Line human	H9_Cell_Line	NA	human	ESC	PrimaryCulture	3_TssFlnkU_E008.bed	1	2019
hypo	6	chromHMM_state4_TssFlnkD	4.16287e-06	0.212674	4	8	16	67	67	30.3	2748	2794	408210	chromHMM_state4_TssFlnkD H9_Cell_Line human	H9_Cell_Line	NA	human	ESC	PrimaryCulture	4_TssFlnkD_E008.bed	1	7507
hypo	6	chromHMM_state5_Tx	0	0.0842949	15	7	78	66	78	50.3	24690	2783	386268	chromHMM_state5_Tx H9_Cell_Line human	H9_Cell_Line	NA	human	ESC	PrimaryCulture	5_Tx_E008.bed	1	24368
hypo	6	chromHMM_state6_TxWk	1.88044e-15	0.6379	296	26	19	5	26	16.7	64293	2502	346665	chromHMM_state6_TxWk H9_Cell_Line human	H9_Cell_Line	NA	human	ESC	PrimaryCulture	6_TxWk_E008.bed	1	96954
hypo	6	chromHMM_state7_EnhG1	0.00418946	0.353802	3	2	9	66	66	25.7	1243	2795	409715	chromHMM_state7_EnhG1 H9_Cell_Line human	H9_Cell_Line	NA	human	ESC	PrimaryCulture	7_EnhG1_E008.bed	1	4697
hypo	6	chromHMM_state8_EnhG2	0	0	0	72	74	74	74	73.3	141	2798	410817	chromHMM_state8_EnhG2 H9_Cell_Line human	H9_Cell_Line	NA	human	ESC	PrimaryCulture	8_EnhG2_E008.bed	1	386
hypo	6	chromHMM_state14_TssBiv	0	0.00631271	1	3	38	27	38	22.7	22028	2797	388930	chromHMM_state14_TssBiv H9_Cell_Line human	H9_Cell_Line	NA	human	ESC	PrimaryCulture	14_TssBiv_E008.bed	1	7333
hypo	6	chromHMM_state15_EnhBiv	0.00466048	0.433287	5	5	9	32	32	15.3	1691	2793	409267	chromHMM_state15_EnhBiv H9_Cell_Line human	H9_Cell_Line	NA	human	ESC	PrimaryCulture	15_EnhBiv_E008.bed	1	3680
hypo	6	chromHMM_state16_ReprPC	6.22482e-10	0.392713	29	26	44	70	70	46.7	10675	2769	400283	chromHMM_state16_ReprPC H9_Cell_Line human	H9_Cell_Line	NA	human	ESC	PrimaryCulture	16_ReprPC_E008.bed	1	8520
hypo	52	chromHMM_state1_TssA	0	0.0147995	9	1	30	26	30	19	73612	2789	337346	chromHMM_state1_TssA Colonic_Mucosa human	Colonic_Mucosa	NA	human	GI_COLON	PrimaryTissue	1_TssA_E075.bed	1	24067
hypo	52	chromHMM_state2_TssFlnk	0	0.0264748	5	2	66	59	66	42.3	26032	2793	384926	chromHMM_state2_TssFlnk Colonic_Mucosa human	Colonic_Mucosa	NA	human	GI_COLON	PrimaryTissue	2_TssFlnk_E075.bed	1	21102
hypo	52	chromHMM_state3_TssFlnkU	0	0.0453247	9	22	77	57	77	52	27321	2789	383637	chromHMM_state3_TssFlnkU Colonic_Mucosa human	Colonic_Mucosa	NA	human	GI_COLON	PrimaryTissue	3_TssFlnkU_E075.bed	1	22169
hypo	52	chromHMM_state4_TssFlnkD	0	0.0231344	2	33	91	88	91	70.7	12326	2796	398632	chromHMM_state4_TssFlnkD Colonic_Mucosa human	Colonic_Mucosa	NA	human	GI_COLON	PrimaryTissue	4_TssFlnkD_E075.bed	1	13602
hypo	52	chromHMM_state5_Tx	0	0.0574874	10	7	89	79	89	58.3	24141	2788	386817	chromHMM_state5_Tx Colonic_Mucosa human	Colonic_Mucosa	NA	human	GI_COLON	PrimaryTissue	5_Tx_E075.bed	1	23159
hypo	52	chromHMM_state6_TxWk	0	0.220092	73	30	87	76	87	64.3	44593	2725	366365	chromHMM_state6_TxWk Colonic_Mucosa human	Colonic_Mucosa	NA	human	GI_COLON	PrimaryTissue	6_TxWk_E075.bed	1	62340
hypo	52	chromHMM_state7_EnhG1	8.73378e-11	0.0775508	2	51	81	75	81	69	3756	2796	407202	chromHMM_state7_EnhG1 Colonic_Mucosa human	Colonic_Mucosa	NA	human	GI_COLON	PrimaryTissue	7_EnhG1_E075.bed	1	6211
hypo	52	chromHMM_state8_EnhG2	0	0	0	72	74	74	74	73.3	1357	2798	409601	chromHMM_state8_EnhG2 Colonic_Mucosa human	Colonic_Mucosa	NA	human	GI_COLON	PrimaryTissue	8_EnhG2_E075.bed	1	1597
hypo	52	chromHMM_state9_EnhA1	6.35379e-06	0.413817	16	70	79	82	82	77	5633	2782	405325	chromHMM_state9_EnhA1 Colonic_Mucosa human	Colonic_Mucosa	NA	human	GI_COLON	PrimaryTissue	9_EnhA1_E075.bed	1	18759
hypo	52	chromHMM_state10_EnhA2	3.14846e-08	0.507313	48	80	63	26	80	56.3	13669	2750	397289	chromHMM_state10_EnhA2 Colonic_Mucosa human	Colonic_Mucosa	NA	human	GI_COLON	PrimaryTissue	10_EnhA2_E075.bed	1	40243
hypo	52	chromHMM_state11_EnhWk	1.62913e-12	0.254657	15	72	94	97	97	87.7	8517	2783	402441	chromHMM_state11_EnhWk Colonic_Mucosa human	Colonic_Mucosa	NA	human	GI_COLON	PrimaryTissue	11_EnhWk_E075.bed	1	34809
hypo	52	chromHMM_state14_TssBiv	0	0.00589704	1	3	41	27	41	23.7	23492	2797	387466	chromHMM_state14_TssBiv Colonic_Mucosa human	Colonic_Mucosa	NA	human	GI_COLON	PrimaryTissue	14_TssBiv_E075.bed	1	6500
hypo	52	chromHMM_state15_EnhBiv	0	0.0461024	2	37	53	50	53	46.7	6279	2796	404679	chromHMM_state15_EnhBiv Colonic_Mucosa human	Colonic_Mucosa	NA	human	GI_COLON	PrimaryTissue	15_EnhBiv_E075.bed	1	5451
hypo	52	chromHMM_state16_ReprPC	0	0.178708	24	41	84	79	84	68	18977	2774	391981	chromHMM_state16_ReprPC Colonic_Mucosa human	Colonic_Mucosa	NA	human	GI_COLON	PrimaryTissue	16_ReprPC_E075.bed	1	9455
hypo	53	chromHMM_state1_TssA	0	0.005019	4	1	81	56	81	46	91238	2794	319720	chromHMM_state1_TssA Colon_Smooth_Muscle human	Colon_Smooth_Muscle	NA	human	GI_COLON	PrimaryTissue	1_TssA_E076.bed	1	21265
hypo	53	chromHMM_state2_TssFlnk	0	0.0453712	10	2	34	32	34	22.7	30117	2788	380841	chromHMM_state2_TssFlnk Colon_Smooth_Muscle human	Colon_Smooth_Muscle	NA	human	GI_COLON	PrimaryTissue	2_TssFlnk_E076.bed	1	20266
hypo	53	chromHMM_state3_TssFlnkU	0	0.0683178	6	22	58	68	68	49.3	12534	2792	398424	chromHMM_state3_TssFlnkU Colon_Smooth_Muscle human	Colon_Smooth_Muscle	NA	human	GI_COLON	PrimaryTissue	3_TssFlnkU_E076.bed	1	20561
hypo	53	chromHMM_state4_TssFlnkD	4.82164e-16	0.146553	8	28	31	43	43	34	7887	2790	403071	chromHMM_state4_TssFlnkD Colon_Smooth_Muscle human	Colon_Smooth_Muscle	NA	human	GI_COLON	PrimaryTissue	4_TssFlnkD_E076.bed	1	22607
hypo	53	chromHMM_state5_Tx	0	0.0793501	11	7	82	77	82	55.3	19477	2787	391481	chromHMM_state5_Tx Colon_Smooth_Muscle human	Colon_Smooth_Muscle	NA	human	GI_COLON	PrimaryTissue	5_Tx_E076.bed	1	25773
hypo	53	chromHMM_state6_TxWk	0	0.482458	166	30	44	37	44	37	47512	2632	363446	chromHMM_state6_TxWk Colon_Smooth_Muscle human	Colon_Smooth_Muscle	NA	human	GI_COLON	PrimaryTissue	6_TxWk_E076.bed	1	87212
hypo	53	chromHMM_state7_EnhG1	1.08519e-07	0.144364	3	37	55	66	66	52.7	3033	2795	407925	chromHMM_state7_EnhG1 Colon_Smooth_Muscle human	Colon_Smooth_Muscle	NA	human	GI_COLON	PrimaryTissue	7_EnhG1_E076.bed	1	7541
hypo	53	chromHMM_state8_EnhG2	0.000106775	0.11988	1	36	61	58	61	51.7	1222	2797	409736	chromHMM_state8_EnhG2 Colon_Smooth_Muscle human	Colon_Smooth_Muscle	NA	human	GI_COLON	PrimaryTissue	8_EnhG2_E076.bed	1	1965
hypo	53	chromHMM_state9_EnhA1	0.000273228	0.608175	35	57	55	47	57	53	8385	2763	402573	chromHMM_state9_EnhA1 Colon_Smooth_Muscle human	Colon_Smooth_Muscle	NA	human	GI_COLON	PrimaryTissue	9_EnhA1_E076.bed	1	29348
hypo	53	chromHMM_state10_EnhA2	4.5184e-07	0.414739	21	76	76	65	76	72.3	7359	2777	403599	chromHMM_state10_EnhA2 Colon_Smooth_Muscle human	Colon_Smooth_Muscle	NA	human	GI_COLON	PrimaryTissue	10_EnhA2_E076.bed	1	24140
hypo	53	chromHMM_state11_EnhWk	0.107517	0.932066	114	34	34	32	34	33.3	17911	2684	393047	chromHMM_state11_EnhWk Colon_Smooth_Muscle human	Colon_Smooth_Muscle	NA	human	GI_COLON	PrimaryTissue	11_EnhWk_E076.bed	1	98200
hypo	53	chromHMM_state14_TssBiv	0	0.0117675	1	3	24	27	27	18	12118	2797	398840	chromHMM_state14_TssBiv Colon_Smooth_Muscle human	Colon_Smooth_Muscle	NA	human	GI_COLON	PrimaryTissue	14_TssBiv_E076.bed	1	4482
hypo	53	chromHMM_state15_EnhBiv	2.20831e-13	0.0623814	2	27	44	50	50	40.3	4659	2796	406299	chromHMM_state15_EnhBiv Colon_Smooth_Muscle human	Colon_Smooth_Muscle	NA	human	GI_COLON	PrimaryTissue	15_EnhBiv_E076.bed	1	3533
hypo	53	chromHMM_state16_ReprPC	0	0.109101	18	41	90	82	90	71	23020	2780	387938	chromHMM_state16_ReprPC Colon_Smooth_Muscle human	Colon_Smooth_Muscle	NA	human	GI_COLON	PrimaryTissue	16_ReprPC_E076.bed	1	8152
hypo	57	chromHMM_state1_TssA	0	0.00566939	4	1	73	56	73	43.3	82879	2794	328079	chromHMM_state1_TssA Fetal_Intestine_Large human	Fetal_Intestine_Large	NA	human	GI_INTESTINE	PrimaryTissue	1_TssA_E084.bed	1	18796
hypo	57	chromHMM_state2_TssFlnk	0	0.0407406	6	2	41	53	53	32	20594	2792	390364	chromHMM_state2_TssFlnk Fetal_Intestine_Large human	Fetal_Intestine_Large	NA	human	GI_INTESTINE	PrimaryTissue	2_TssFlnk_E084.bed	1	14238
hypo	57	chromHMM_state3_TssFlnkU	0	0.0491343	5	22	74	72	74	56	14448	2793	396510	chromHMM_state3_TssFlnkU Fetal_Intestine_Large human	Fetal_Intestine_Large	NA	human	GI_INTESTINE	PrimaryTissue	3_TssFlnkU_E084.bed	1	17336
hypo	57	chromHMM_state4_TssFlnkD	3.14853e-14	0.0807356	3	21	59	79	79	53	5392	2795	405566	chromHMM_state4_TssFlnkD Fetal_Intestine_Large human	Fetal_Intestine_Large	NA	human	GI_INTESTINE	PrimaryTissue	4_TssFlnkD_E084.bed	1	9286
hypo	57	chromHMM_state5_Tx	0	0.0898241	25	7	73	35	73	38.3	37485	2773	373473	chromHMM_state5_Tx Fetal_Intestine_Large human	Fetal_Intestine_Large	NA	human	GI_INTESTINE	PrimaryTissue	5_Tx_E084.bed	1	40903
hypo	57	chromHMM_state6_TxWk	0	0.45255	116	30	49	56	56	45	35850	2682	375108	chromHMM_state6_TxWk Fetal_Intestine_Large human	Fetal_Intestine_Large	NA	human	GI_INTESTINE	PrimaryTissue	6_TxWk_E084.bed	1	91220
hypo	57	chromHMM_state7_EnhG1	1.4165e-12	0.0907297	3	61	78	66	78	68.3	4805	2795	406153	chromHMM_state7_EnhG1 Fetal_Intestine_Large human	Fetal_Intestine_Large	NA	human	GI_INTESTINE	PrimaryTissue	7_EnhG1_E084.bed	1	13087
hypo	57	chromHMM_state8_EnhG2	1.40764e-06	0.1289	2	51	59	43	59	51	2268	2796	408690	chromHMM_state8_EnhG2 Fetal_Intestine_Large human	Fetal_Intestine_Large	NA	human	GI_INTESTINE	PrimaryTissue	8_EnhG2_E084.bed	1	4460
hypo	57	chromHMM_state9_EnhA1	4.86413e-06	0.581065	51	71	57	28	71	52	12724	2747	398234	chromHMM_state9_EnhA1 Fetal_Intestine_Large human	Fetal_Intestine_Large	NA	human	GI_INTESTINE	PrimaryTissue	9_EnhA1_E084.bed	1	45288
hypo	57	chromHMM_state10_EnhA2	0.0086583	0.685975	25	49	47	61	61	52.3	5331	2773	405627	chromHMM_state10_EnhA2 Fetal_Intestine_Large human	Fetal_Intestine_Large	NA	human	GI_INTESTINE	PrimaryTissue	10_EnhA2_E084.bed	1	34645
hypo	57	chromHMM_state11_EnhWk	2.40257e-12	0.395246	39	70	78	84	84	77.3	14190	2759	396768	chromHMM_state11_EnhWk Fetal_Intestine_Large human	Fetal_Intestine_Large	NA	human	GI_INTESTINE	PrimaryTissue	11_EnhWk_E084.bed	1	78222
hypo	57	chromHMM_state14_TssBiv	0	0.00514825	1	3	43	27	43	24.3	26687	2797	384271	chromHMM_state14_TssBiv Fetal_Intestine_Large human	Fetal_Intestine_Large	NA	human	GI_INTESTINE	PrimaryTissue	14_TssBiv_E084.bed	1	7093
hypo	57	chromHMM_state15_EnhBiv	0	0.0709478	6	37	40	28	40	35	12083	2792	398875	chromHMM_state15_EnhBiv Fetal_Intestine_Large human	Fetal_Intestine_Large	NA	human	GI_INTESTINE	PrimaryTissue	15_EnhBiv_E084.bed	1	8904
hypo	57	chromHMM_state16_ReprPC	2.96418e-08	0.687815	190	24	18	7	24	16.3	39360	2608	371598	chromHMM_state16_ReprPC Fetal_Intestine_Large human	Fetal_Intestine_Large	NA	human	GI_INTESTINE	PrimaryTissue	16_ReprPC_E084.bed	1	23795
hypo	72	chromHMM_state1_TssA	0	0.0146237	11	1	33	18	33	17.3	87420	2787	323538	chromHMM_state1_TssA Rectal_Mucosa.Donor_29 human	Rectal_Mucosa.Donor_29	NA	human	GI_RECTUM	PrimaryTissue	1_TssA_E101.bed	1	31869
hypo	72	chromHMM_state2_TssFlnk	0	0.111795	20	2	2	6	6	3.33	24863	2778	386095	chromHMM_state2_TssFlnk Rectal_Mucosa.Donor_29 human	Rectal_Mucosa.Donor_29	NA	human	GI_RECTUM	PrimaryTissue	2_TssFlnk_E101.bed	1	28388
hypo	72	chromHMM_state3_TssFlnkU	0	0.0502305	10	22	71	53	71	48.7	27397	2788	383561	chromHMM_state3_TssFlnkU Rectal_Mucosa.Donor_29 human	Rectal_Mucosa.Donor_29	NA	human	GI_RECTUM	PrimaryTissue	3_TssFlnkU_E101.bed	1	33022
hypo	72	chromHMM_state4_TssFlnkD	0	0.0711785	5	33	68	58	68	53	10083	2793	400875	chromHMM_state4_TssFlnkD Rectal_Mucosa.Donor_29 human	Rectal_Mucosa.Donor_29	NA	human	GI_RECTUM	PrimaryTissue	4_TssFlnkD_E101.bed	1	20350
hypo	72	chromHMM_state5_Tx	0	0.0490551	11	7	90	77	90	58	30613	2787	380345	chromHMM_state5_Tx Rectal_Mucosa.Donor_29 human	Rectal_Mucosa.Donor_29	NA	human	GI_RECTUM	PrimaryTissue	5_Tx_E101.bed	1	35850
hypo	72	chromHMM_state6_TxWk	0	0.24389	76	30	81	72	81	61	42214	2722	368744	chromHMM_state6_TxWk Rectal_Mucosa.Donor_29 human	Rectal_Mucosa.Donor_29	NA	human	GI_RECTUM	PrimaryTissue	6_TxWk_E101.bed	1	78086
hypo	72	chromHMM_state7_EnhG1	3.35652e-11	0.0746416	2	53	83	75	83	70.3	3901	2796	407057	chromHMM_state7_EnhG1 Rectal_Mucosa.Donor_29 human	Rectal_Mucosa.Donor_29	NA	human	GI_RECTUM	PrimaryTissue	7_EnhG1_E101.bed	1	10263
hypo	72	chromHMM_state8_EnhG2	7.96288e-05	0.179522	2	38	44	43	44	41.7	1631	2796	409327	chromHMM_state8_EnhG2 Rectal_Mucosa.Donor_29 human	Rectal_Mucosa.Donor_29	NA	human	GI_RECTUM	PrimaryTissue	8_EnhG2_E101.bed	1	2793
hypo	72	chromHMM_state9_EnhA1	3.40905e-06	0.412565	17	73	80	78	80	77	6000	2781	404958	chromHMM_state9_EnhA1 Rectal_Mucosa.Donor_29 human	Rectal_Mucosa.Donor_29	NA	human	GI_RECTUM	PrimaryTissue	9_EnhA1_E101.bed	1	24310
hypo	72	chromHMM_state10_EnhA2	2.74978e-08	0.462672	36	81	71	42	81	64.7	11260	2762	399698	chromHMM_state10_EnhA2 Rectal_Mucosa.Donor_29 human	Rectal_Mucosa.Donor_29	NA	human	GI_RECTUM	PrimaryTissue	10_EnhA2_E101.bed	1	37221
hypo	72	chromHMM_state11_EnhWk	1.5381e-14	0.203234	12	77	98	98	98	91	8530	2786	402428	chromHMM_state11_EnhWk Rectal_Mucosa.Donor_29 human	Rectal_Mucosa.Donor_29	NA	human	GI_RECTUM	PrimaryTissue	11_EnhWk_E101.bed	1	46948
hypo	72	chromHMM_state14_TssBiv	0	0.0107157	1	3	27	27	27	19	13269	2797	397689	chromHMM_state14_TssBiv Rectal_Mucosa.Donor_29 human	Rectal_Mucosa.Donor_29	NA	human	GI_RECTUM	PrimaryTissue	14_TssBiv_E101.bed	1	5775
hypo	72	chromHMM_state15_EnhBiv	0	0	0	37	78	78	78	64.3	5856	2798	405102	chromHMM_state15_EnhBiv Rectal_Mucosa.Donor_29 human	Rectal_Mucosa.Donor_29	NA	human	GI_RECTUM	PrimaryTissue	15_EnhBiv_E101.bed	1	4931
hypo	72	chromHMM_state16_ReprPC	0	0.211802	33	41	75	67	75	61	21922	2765	389036	chromHMM_state16_ReprPC Rectal_Mucosa.Donor_29 human	Rectal_Mucosa.Donor_29	NA	human	GI_RECTUM	PrimaryTissue	16_ReprPC_E101.bed	1	11936
hypo	73	chromHMM_state1_TssA	0	0.00942397	6	1	52	44	52	32.3	76344	2792	334614	chromHMM_state1_TssA Rectal_Mucosa.Donor_31 human	Rectal_Mucosa.Donor_31	NA	human	GI_RECTUM	PrimaryTissue	1_TssA_E102.bed	1	21892
hypo	73	chromHMM_state2_TssFlnk	0	0.0455377	8	2	32	42	42	25.3	24349	2790	386609	chromHMM_state2_TssFlnk Rectal_Mucosa.Donor_31 human	Rectal_Mucosa.Donor_31	NA	human	GI_RECTUM	PrimaryTissue	2_TssFlnk_E102.bed	1	17375
hypo	73	chromHMM_state3_TssFlnkU	0	0.0621475	13	22	61	42	61	41.7	28721	2785	382237	chromHMM_state3_TssFlnkU Rectal_Mucosa.Donor_31 human	Rectal_Mucosa.Donor_31	NA	human	GI_RECTUM	PrimaryTissue	3_TssFlnkU_E102.bed	1	28107
hypo	73	chromHMM_state4_TssFlnkD	0	0.0557084	5	33	73	58	73	54.7	12796	2793	398162	chromHMM_state4_TssFlnkD Rectal_Mucosa.Donor_31 human	Rectal_Mucosa.Donor_31	NA	human	GI_RECTUM	PrimaryTissue	4_TssFlnkD_E102.bed	1	20825
hypo	73	chromHMM_state5_Tx	0	0.0156124	3	7	96	94	96	65.7	26438	2795	384520	chromHMM_state5_Tx Rectal_Mucosa.Donor_31 human	Rectal_Mucosa.Donor_31	NA	human	GI_RECTUM	PrimaryTissue	5_Tx_E102.bed	1	33476
hypo	73	chromHMM_state6_TxWk	0	0.237807	81	30	83	67	83	60	45780	2717	365178	chromHMM_state6_TxWk Rectal_Mucosa.Donor_31 human	Rectal_Mucosa.Donor_31	NA	human	GI_RECTUM	PrimaryTissue	6_TxWk_E102.bed	1	83135
hypo	73	chromHMM_state7_EnhG1	1.47945e-07	0.146802	3	35	54	66	66	51.7	2983	2795	407975	chromHMM_state7_EnhG1 Rectal_Mucosa.Donor_31 human	Rectal_Mucosa.Donor_31	NA	human	GI_RECTUM	PrimaryTissue	7_EnhG1_E102.bed	1	8554
hypo	73	chromHMM_state8_EnhG2	8.64634e-05	0.116905	1	37	62	58	62	52.3	1253	2797	409705	chromHMM_state8_EnhG2 Rectal_Mucosa.Donor_31 human	Rectal_Mucosa.Donor_31	NA	human	GI_RECTUM	PrimaryTissue	8_EnhG2_E102.bed	1	2194
hypo	73	chromHMM_state9_EnhA1	8.3272e-09	0.375192	22	87	84	68	87	79.7	8501	2776	402457	chromHMM_state9_EnhA1 Rectal_Mucosa.Donor_31 human	Rectal_Mucosa.Donor_31	NA	human	GI_RECTUM	PrimaryTissue	9_EnhA1_E102.bed	1	34729
hypo	73	chromHMM_state10_EnhA2	0.000217263	0.594487	33	67	56	47	67	56.7	8088	2765	402870	chromHMM_state10_EnhA2 Rectal_Mucosa.Donor_31 human	Rectal_Mucosa.Donor_31	NA	human	GI_RECTUM	PrimaryTissue	10_EnhA2_E102.bed	1	30054
hypo	73	chromHMM_state11_EnhWk	8.22668e-13	0.384299	38	73	80	85	85	79.3	14214	2760	396744	chromHMM_state11_EnhWk Rectal_Mucosa.Donor_31 human	Rectal_Mucosa.Donor_31	NA	human	GI_RECTUM	PrimaryTissue	11_EnhWk_E102.bed	1	74560
hypo	73	chromHMM_state14_TssBiv	0	0	0	3	46	46	46	31.7	12312	2798	398646	chromHMM_state14_TssBiv Rectal_Mucosa.Donor_31 human	Rectal_Mucosa.Donor_31	NA	human	GI_RECTUM	PrimaryTissue	14_TssBiv_E102.bed	1	4803
hypo	73	chromHMM_state15_EnhBiv	7.71462e-16	0.0292178	1	34	68	67	68	56.3	4968	2797	405990	chromHMM_state15_EnhBiv Rectal_Mucosa.Donor_31 human	Rectal_Mucosa.Donor_31	NA	human	GI_RECTUM	PrimaryTissue	15_EnhBiv_E102.bed	1	4560
hypo	73	chromHMM_state16_ReprPC	0	0.193362	32	41	82	68	82	63.7	23200	2766	387758	chromHMM_state16_ReprPC Rectal_Mucosa.Donor_31 human	Rectal_Mucosa.Donor_31	NA	human	GI_RECTUM	PrimaryTissue	16_ReprPC_E102.bed	1	10588
hypo	74	chromHMM_state1_TssA	0	0.0093123	7	1	55	37	55	31	87247	2791	323711	chromHMM_state1_TssA Rectal_Smooth_Muscle human	Rectal_Smooth_Muscle	NA	human	GI_RECTUM	PrimaryTissue	1_TssA_E103.bed	1	21830
hypo	74	chromHMM_state2_TssFlnk	0	0.0542998	18	2	22	9	22	11	43771	2780	367187	chromHMM_state2_TssFlnk Rectal_Smooth_Muscle human	Rectal_Smooth_Muscle	NA	human	GI_RECTUM	PrimaryTissue	2_TssFlnk_E103.bed	1	28530
hypo	74	chromHMM_state3_TssFlnkU	0	0.133893	15	22	37	34	37	31	15900	2783	395058	chromHMM_state3_TssFlnkU Rectal_Smooth_Muscle human	Rectal_Smooth_Muscle	NA	human	GI_RECTUM	PrimaryTissue	3_TssFlnkU_E103.bed	1	21805
hypo	74	chromHMM_state4_TssFlnkD	0	0.0361553	2	33	85	88	88	68.7	7973	2796	402985	chromHMM_state4_TssFlnkD Rectal_Smooth_Muscle human	Rectal_Smooth_Muscle	NA	human	GI_RECTUM	PrimaryTissue	4_TssFlnkD_E103.bed	1	18610
hypo	74	chromHMM_state5_Tx	0	0.0973179	14	7	65	68	68	46.7	20198	2784	390760	chromHMM_state5_Tx Rectal_Smooth_Muscle human	Rectal_Smooth_Muscle	NA	human	GI_RECTUM	PrimaryTissue	5_Tx_E103.bed	1	25781
hypo	74	chromHMM_state6_TxWk	0	0.419303	146	30	52	44	52	42	47695	2652	363263	chromHMM_state6_TxWk Rectal_Smooth_Muscle human	Rectal_Smooth_Muscle	NA	human	GI_RECTUM	PrimaryTissue	6_TxWk_E103.bed	1	74555
hypo	74	chromHMM_state7_EnhG1	0	0	0	78	94	94	94	88.7	1976	2798	408982	chromHMM_state7_EnhG1 Rectal_Smooth_Muscle human	Rectal_Smooth_Muscle	NA	human	GI_RECTUM	PrimaryTissue	7_EnhG1_E103.bed	1	5465
hypo	74	chromHMM_state8_EnhG2	0	0	0	72	74	74	74	73.3	959	2798	409999	chromHMM_state8_EnhG2 Rectal_Smooth_Muscle human	Rectal_Smooth_Muscle	NA	human	GI_RECTUM	PrimaryTissue	8_EnhG2_E103.bed	1	1692
hypo	74	chromHMM_state9_EnhA1	0.00155846	0.671063	39	49	47	42	49	46	8478	2759	402480	chromHMM_state9_EnhA1 Rectal_Smooth_Muscle human	Rectal_Smooth_Muscle	NA	human	GI_RECTUM	PrimaryTissue	9_EnhA1_E103.bed	1	29459
hypo	74	chromHMM_state10_EnhA2	0.00050372	0.599073	29	64	55	51	64	56.7	7061	2769	403897	chromHMM_state10_EnhA2 Rectal_Smooth_Muscle human	Rectal_Smooth_Muscle	NA	human	GI_RECTUM	PrimaryTissue	10_EnhA2_E103.bed	1	30539
hypo	74	chromHMM_state11_EnhWk	0.50828	1.07095	65	27	25	62	62	38	8928	2733	402030	chromHMM_state11_EnhWk Rectal_Smooth_Muscle human	Rectal_Smooth_Muscle	NA	human	GI_RECTUM	PrimaryTissue	11_EnhWk_E103.bed	1	61447
hypo	74	chromHMM_state14_TssBiv	0	0.0109623	1	3	25	27	27	18.3	12980	2797	397978	chromHMM_state14_TssBiv Rectal_Smooth_Muscle human	Rectal_Smooth_Muscle	NA	human	GI_RECTUM	PrimaryTissue	14_TssBiv_E103.bed	1	5417
hypo	74	chromHMM_state15_EnhBiv	0	0	0	37	78	78	78	64.3	1170	2798	409788	chromHMM_state15_EnhBiv Rectal_Smooth_Muscle human	Rectal_Smooth_Muscle	NA	human	GI_RECTUM	PrimaryTissue	15_EnhBiv_E103.bed	1	1495
hypo	74	chromHMM_state16_ReprPC	0	0.0526948	7	41	96	92	96	76.3	18674	2791	392284	chromHMM_state16_ReprPC Rectal_Smooth_Muscle human	Rectal_Smooth_Muscle	NA	human	GI_RECTUM	PrimaryTissue	16_ReprPC_E103.bed	1	7129
hypo	77	chromHMM_state1_TssA	0	0.00403464	3	1	88	63	88	50.7	86376	2795	324582	chromHMM_state1_TssA Sigmoid_Colon human	Sigmoid_Colon	NA	human	GI_COLON	PrimaryTissue	1_TssA_E106.bed	1	16015
hypo	77	chromHMM_state2_TssFlnk	0	0.025497	2	2	67	78	78	49	11215	2796	399743	chromHMM_state2_TssFlnk Sigmoid_Colon human	Sigmoid_Colon	NA	human	GI_COLON	PrimaryTissue	2_TssFlnk_E106.bed	1	10618
hypo	77	chromHMM_state3_TssFlnkU	0	0.0663239	3	22	59	82	82	54.3	6545	2795	404413	chromHMM_state3_TssFlnkU Sigmoid_Colon human	Sigmoid_Colon	NA	human	GI_COLON	PrimaryTissue	3_TssFlnkU_E106.bed	1	7527
hypo	77	chromHMM_state4_TssFlnkD	4.14181e-07	0.071773	1	10	67	94	94	57	2037	2797	408921	chromHMM_state4_TssFlnkD Sigmoid_Colon human	Sigmoid_Colon	NA	human	GI_COLON	PrimaryTissue	4_TssFlnkD_E106.bed	1	4721
hypo	77	chromHMM_state5_Tx	0	0.0390877	9	7	93	84	93	61.3	31349	2789	379609	chromHMM_state5_Tx Sigmoid_Colon human	Sigmoid_Colon	NA	human	GI_COLON	PrimaryTissue	5_Tx_E106.bed	1	36545
hypo	77	chromHMM_state6_TxWk	0	0.336135	114	30	62	57	62	49.7	46103	2684	364855	chromHMM_state6_TxWk Sigmoid_Colon human	Sigmoid_Colon	NA	human	GI_COLON	PrimaryTissue	6_TxWk_E106.bed	1	101494
hypo	77	chromHMM_state7_EnhG1	1.08107e-09	0.20028	7	44	35	33	44	37.3	5083	2791	405875	chromHMM_state7_EnhG1 Sigmoid_Colon human	Sigmoid_Colon	NA	human	GI_COLON	PrimaryTissue	7_EnhG1_E106.bed	1	13787
hypo	77	chromHMM_state8_EnhG2	0	0	0	72	74	74	74	73.3	1495	2798	409463	chromHMM_state8_EnhG2 Sigmoid_Colon human	Sigmoid_Colon	NA	human	GI_COLON	PrimaryTissue	8_EnhG2_E106.bed	1	2553
hypo	77	chromHMM_state9_EnhA1	1.92865e-16	0.248938	20	97	93	73	97	87.7	11551	2778	399407	chromHMM_state9_EnhA1 Sigmoid_Colon human	Sigmoid_Colon	NA	human	GI_COLON	PrimaryTissue	9_EnhA1_E106.bed	1	29499
hypo	77	chromHMM_state10_EnhA2	0	0.333398	95	92	85	5	92	60.7	39191	2703	371767	chromHMM_state10_EnhA2 Sigmoid_Colon human	Sigmoid_Colon	NA	human	GI_COLON	PrimaryTissue	10_EnhA2_E106.bed	1	61477
hypo	77	chromHMM_state11_EnhWk	6.41278e-15	0.295147	25	78	89	95	95	87.3	12181	2773	398777	chromHMM_state11_EnhWk Sigmoid_Colon human	Sigmoid_Colon	NA	human	GI_COLON	PrimaryTissue	11_EnhWk_E106.bed	1	57522
hypo	77	chromHMM_state14_TssBiv	0	0	0	3	46	46	46	31.7	3580	2798	407378	chromHMM_state14_TssBiv Sigmoid_Colon human	Sigmoid_Colon	NA	human	GI_COLON	PrimaryTissue	14_TssBiv_E106.bed	1	2032
hypo	77	chromHMM_state15_EnhBiv	0	0.0108817	1	37	76	67	76	60	13073	2797	397885	chromHMM_state15_EnhBiv Sigmoid_Colon human	Sigmoid_Colon	NA	human	GI_COLON	PrimaryTissue	15_EnhBiv_E106.bed	1	6230
hypo	77	chromHMM_state16_ReprPC	0	0.155853	27	41	86	72	86	66.3	24181	2771	386777	chromHMM_state16_ReprPC Sigmoid_Colon human	Sigmoid_Colon	NA	human	GI_COLON	PrimaryTissue	16_ReprPC_E106.bed	1	11209
hypo	1	chromHMM_state13_Het	26.279	3.74211	101	80	82	74	82	78.7	4072	2697	406886	chromHMM_state13_Het H1_Cell_Line human	H1_Cell_Line	NA	human	ESC	PrimaryCulture	13_Het_E003.bed	0	49877
hypo	1	chromHMM_state18_Quies	Inf	5.4347	1555	1	69	55	69	41.7	76897	1243	334061	chromHMM_state18_Quies H1_Cell_Line human	H1_Cell_Line	NA	human	ESC	PrimaryCulture	18_Quies_E003.bed	0	78321
hypo	6	chromHMM_state13_Het	15.6601	2.49768	109	90	93	70	93	84.3	6563	2689	404395	chromHMM_state13_Het H9_Cell_Line human	H9_Cell_Line	NA	human	ESC	PrimaryCulture	13_Het_E008.bed	0	36393
hypo	6	chromHMM_state18_Quies	Inf	5.15635	1723	1	72	35	72	36	97456	1075	313502	chromHMM_state18_Quies H9_Cell_Line human	H9_Cell_Line	NA	human	ESC	PrimaryCulture	18_Quies_E008.bed	0	71207
hypo	52	chromHMM_state13_Het	54.2885	6.12005	129	51	49	56	56	52	3220	2669	407738	chromHMM_state13_Het Colonic_Mucosa human	Colonic_Mucosa	NA	human	GI_COLON	PrimaryTissue	13_Het_E075.bed	0	14834
hypo	52	chromHMM_state18_Quies	Inf	12.5323	2155	1	1	6	6	2.67	86700	643	324258	chromHMM_state18_Quies Colonic_Mucosa human	Colonic_Mucosa	NA	human	GI_COLON	PrimaryTissue	18_Quies_E075.bed	0	43224
hypo	53	chromHMM_state13_Het	19.1442	5.87082	45	88	51	95	95	78	1141	2753	409817	chromHMM_state13_Het Colon_Smooth_Muscle human	Colon_Smooth_Muscle	NA	human	GI_COLON	PrimaryTissue	13_Het_E076.bed	0	15259
hypo	53	chromHMM_state18_Quies	Inf	10.4806	2136	1	5	7	7	4.33	96727	662	314231	chromHMM_state18_Quies Colon_Smooth_Muscle human	Colon_Smooth_Muscle	NA	human	GI_COLON	PrimaryTissue	18_Quies_E076.bed	0	52407
hypo	57	chromHMM_state13_Het	15.3348	2.29341	127	91	95	58	95	81.3	8347	2671	402611	chromHMM_state13_Het Fetal_Intestine_Large human	Fetal_Intestine_Large	NA	human	GI_INTESTINE	PrimaryTissue	13_Het_E084.bed	0	38483
hypo	57	chromHMM_state18_Quies	Inf	8.7327	1513	1	18	59	59	26	48824	1285	362134	chromHMM_state18_Quies Fetal_Intestine_Large human	Fetal_Intestine_Large	NA	human	GI_INTESTINE	PrimaryTissue	18_Quies_E084.bed	0	60712
hypo	72	chromHMM_state13_Het	100.482	8.34575	191	28	23	36	36	29	3577	2607	407381	chromHMM_state13_Het Rectal_Mucosa.Donor_29 human	Rectal_Mucosa.Donor_29	NA	human	GI_RECTUM	PrimaryTissue	13_Het_E101.bed	0	18705
hypo	72	chromHMM_state18_Quies	Inf	9.64061	1911	1	14	19	19	11.3	75081	887	335877	chromHMM_state18_Quies Rectal_Mucosa.Donor_29 human	Rectal_Mucosa.Donor_29	NA	human	GI_RECTUM	PrimaryTissue	18_Quies_E101.bed	0	48909
hypo	73	chromHMM_state13_Het	123.898	10.0302	209	24	11	33	33	22.7	3281	2589	407677	chromHMM_state13_Het Rectal_Mucosa.Donor_31 human	Rectal_Mucosa.Donor_31	NA	human	GI_RECTUM	PrimaryTissue	13_Het_E102.bed	0	21270
hypo	73	chromHMM_state18_Quies	Inf	9.17998	1964	1	16	16	16	11	83899	834	327059	chromHMM_state18_Quies Rectal_Mucosa.Donor_31 human	Rectal_Mucosa.Donor_31	NA	human	GI_RECTUM	PrimaryTissue	18_Quies_E102.bed	0	54326
hypo	74	chromHMM_state13_Het	38.5271	5.58388	98	69	56	75	75	66.7	2654	2700	408304	chromHMM_state13_Het Rectal_Smooth_Muscle human	Rectal_Smooth_Muscle	NA	human	GI_RECTUM	PrimaryTissue	13_Het_E103.bed	0	14135
hypo	74	chromHMM_state18_Quies	Inf	10.4088	2082	1	6	8	8	5	89716	716	321242	chromHMM_state18_Quies Rectal_Smooth_Muscle human	Rectal_Smooth_Muscle	NA	human	GI_RECTUM	PrimaryTissue	18_Quies_E103.bed	0	50077
hypo	77	chromHMM_state13_Het	126.958	9.4527	223	23	15	30	30	22.7	3731	2575	407227	chromHMM_state13_Het Sigmoid_Colon human	Sigmoid_Colon	NA	human	GI_COLON	PrimaryTissue	13_Het_E106.bed	0	34299
hypo	77	chromHMM_state18_Quies	Inf	5.58109	1349	1	65	77	77	47.7	58752	1449	352206	chromHMM_state18_Quies Sigmoid_Colon human	Sigmoid_Colon	NA	human	GI_COLON	PrimaryTissue	18_Quies_E106.bed	0	60690
