# Supplementary material for: CRISPR/dCAS9-mediated DNA demethylation screen identifies functional epigenetic determinants of colorectal cancer
Source: Clin Epigenetics. 2023 Aug 24;15:133. doi: 10.1186/s13148-023-01546-1 (PMC10464368; doi:10.1186/s13148-023-01546-1)
Supplement: Supplementary file 6 — Additional file 6: Table S6. List of CpG sites displaying robust correlation (>0.5 Pearson corr) between DNA methylation and gene expression in TCGA-COAD as calculated by the R/Bioconductor ELMER package. [file 13148_2023_1546_MOESM6_ESM.xlsx]

## Sheet: filtered_pairs_common
Probe	GeneID	Symbol	Distance	Sides	Raw.p	Pe	GE.Log2FC.Cancer.vs.Normal	GE.Cancer.vs.Normal.diff.pvalue	Meth.LogFC.Cancer.vs.Normal	Meth.Adj.P.val.Cancer.vs.Normal	Corr.meth.exp	Correlation_sign	Dir.cancer
cg18239753	ENSG00000112232	KHDRBS2	0	R1	8.6154e-16	0.00039984	-1.60793	1.89199e-13	3.28102	1.21636e-53	-0.651882	neg	hyper
cg26715952	ENSG00000112232	KHDRBS2	0	R1	8.6154e-16	0.00039984	-1.60793	1.89199e-13	3.95895	7.94596e-46	-0.641065	neg	hyper
cg22014661	ENSG00000112232	KHDRBS2	0	R1	8.6154e-16	0.00039984	-1.60793	1.89199e-13	5.01531	1.92793e-45	-0.594358	neg	hyper
cg18134312	ENSG00000112232	KHDRBS2	50	L1	8.6154e-16	0.00039984	-1.60793	1.89199e-13	4.03949	1.05295e-44	-0.59822	neg	hyper
cg18884037	ENSG00000112232	KHDRBS2	81	L1	8.6154e-16	0.00039984	-1.60793	1.89199e-13	4.77581	3.5933e-44	-0.627711	neg	hyper
cg16587616	ENSG00000112232	KHDRBS2	0	R1	8.6154e-16	0.00039984	-1.60793	1.89199e-13	3.17978	7.28214e-44	-0.652969	neg	hyper
cg03656899	ENSG00000112232	KHDRBS2	0	R1	8.6154e-16	0.00039984	-1.60793	1.89199e-13	2.70906	1.65853e-43	-0.621376	neg	hyper
cg04398581	ENSG00000112232	KHDRBS2	494	L1	8.6154e-16	0.00039984	-1.60793	1.89199e-13	4.21166	1.14329e-36	-0.585816	neg	hyper
cg02217159	ENSG00000112232	KHDRBS2	564	L1	8.6154e-16	0.00039984	-1.60793	1.89199e-13	2.91701	5.5598e-29	-0.526293	neg	hyper
cg00578220	ENSG00000112232	KHDRBS2	569	L1	8.6154e-16	0.00039984	-1.60793	1.89199e-13	3.01642	1.05333e-28	-0.504849	neg	hyper
cg06008912	ENSG00000144339	TMEFF2	0	R1	4.9556e-15	0.00039984	-1.81899	3.02921e-15	3.17569	1.23026e-30	-0.554066	neg	hyper
cg06856528	ENSG00000144339	TMEFF2	0	R1	4.9556e-15	0.00039984	-1.81899	3.02921e-15	2.30905	2.37719e-26	-0.574068	neg	hyper
cg18221862	ENSG00000144339	TMEFF2	0	R1	4.9556e-15	0.00039984	-1.81899	3.02921e-15	2.55793	6.43595e-17	-0.510625	neg	hyper
cg16964348	ENSG00000122585	NPY	0	R1	6.55499e-14	0.00039984	-1.82961	2.81644e-17	3.55222	1.02985e-39	-0.56288	neg	hyper
cg25884711	ENSG00000122585	NPY	0	R1	6.55499e-14	0.00039984	-1.82961	2.81644e-17	4.06756	2.3895e-39	-0.577166	neg	hyper
cg00355281	ENSG00000122585	NPY	13	R1	6.55499e-14	0.00039984	-1.82961	2.81644e-17	2.21396	6.241e-29	-0.556053	neg	hyper
cg24885417	ENSG00000122585	NPY	16	R1	6.55499e-14	0.00039984	-1.82961	2.81644e-17	2.39864	3.4344e-28	-0.562258	neg	hyper
cg21097881	ENSG00000122585	NPY	0	R1	6.55499e-14	0.00039984	-1.82961	2.81644e-17	2.19118	1.23886e-21	-0.552737	neg	hyper
cg24868359	ENSG00000171189	GRIK1	183	L1	7.84537e-14	0.00039984	-1.55697	2.25367e-20	2.62492	2.74425e-26	-0.532042	neg	hyper
cg23294090	ENSG00000147724	FAM135B	606	L1	9.34849e-14	0.00039984	-1.94249	1.10306e-63	2.07119	9.06704e-49	-0.659329	neg	hyper
cg19864758	ENSG00000125851	PCSK2	30	R1	1.11061e-13	0.00039984	-2.11685	5.5545e-42	2.05679	9.54865e-12	-0.559266	neg	hyper
cg01815529	ENSG00000125851	PCSK2	0	R1	1.11061e-13	0.00039984	-2.11685	5.5545e-42	2.03973	2.87928e-08	-0.524259	neg	hyper
cg03629943	ENSG00000172987	HPSE2	93529	L1	3.34367e-13	0.00039984	-1.52662	1.03433e-49	2.93002	2.85919e-34	-0.551049	neg	hyper
cg25842285	ENSG00000172987	HPSE2	94352	L1	3.34367e-13	0.00039984	-1.52662	1.03433e-49	3.34929	3.47447e-34	-0.531288	neg	hyper
cg13737332	ENSG00000172987	HPSE2	0	R1	3.34367e-13	0.00039984	-1.52662	1.03433e-49	2.47356	3.45447e-25	-0.513396	neg	hyper
cg17863743	ENSG00000172987	HPSE2	0	R1	3.34367e-13	0.00039984	-1.52662	1.03433e-49	2.35363	1.27606e-18	-0.517788	neg	hyper
cg20061155	ENSG00000147655	RSPO2	0	R1	7.54858e-13	0.00039984	-1.48001	5.30391e-54	2.73627	3.50465e-34	-0.580067	neg	hyper
cg04050867	ENSG00000147655	RSPO2	0	R1	7.54858e-13	0.00039984	-1.48001	5.30391e-54	2.72972	5.83788e-34	-0.562115	neg	hyper
cg00910695	ENSG00000147655	RSPO2	0	R1	7.54858e-13	0.00039984	-1.48001	5.30391e-54	3.91078	1.96481e-32	-0.548866	neg	hyper
cg14070647	ENSG00000147655	RSPO2	0	R1	7.54858e-13	0.00039984	-1.48001	5.30391e-54	2.68591	1.89375e-31	-0.575395	neg	hyper
cg18065361	ENSG00000147576	ADHFE1	0	R1	8.6417e-13	0.00039984	-1.09158	6.57736e-32	6.0992	5.14412e-67	-0.668755	neg	hyper
cg01588438	ENSG00000147576	ADHFE1	0	R1	8.6417e-13	0.00039984	-1.09158	6.57736e-32	4.76427	1.17039e-65	-0.669541	neg	hyper
cg20295442	ENSG00000147576	ADHFE1	0	R1	8.6417e-13	0.00039984	-1.09158	6.57736e-32	5.84094	1.58937e-65	-0.679916	neg	hyper
cg20912169	ENSG00000147576	ADHFE1	0	R1	8.6417e-13	0.00039984	-1.09158	6.57736e-32	5.67367	6.00414e-65	-0.677101	neg	hyper
cg09383816	ENSG00000147576	ADHFE1	0	R1	8.6417e-13	0.00039984	-1.09158	6.57736e-32	4.85383	6.27545e-65	-0.663049	neg	hyper
cg19283840	ENSG00000147576	ADHFE1	0	R1	8.6417e-13	0.00039984	-1.09158	6.57736e-32	3.93208	1.68521e-61	-0.666987	neg	hyper
cg25046651	ENSG00000147576	ADHFE1	0	R1	8.6417e-13	0.00039984	-1.09158	6.57736e-32	3.14982	2.76581e-56	-0.669226	neg	hyper
cg08090772	ENSG00000147576	ADHFE1	0	R1	8.6417e-13	0.00039984	-1.09158	6.57736e-32	3.2759	5.92217e-55	-0.669155	neg	hyper
cg01988129	ENSG00000147576	ADHFE1	0	R1	8.6417e-13	0.00039984	-1.09158	6.57736e-32	3.02338	4.68113e-53	-0.664768	neg	hyper
cg22403344	ENSG00000172005	MAL	0	R1	1.45032e-12	0.00039984	-1.22439	3.98286e-39	3.95221	1.71102e-37	-0.591236	neg	hyper
cg04804539	ENSG00000172005	MAL	165	R1	1.45032e-12	0.00039984	-1.22439	3.98286e-39	2.42332	1.14504e-30	-0.531392	neg	hyper
cg17626405	ENSG00000172005	MAL	0	R1	1.45032e-12	0.00039984	-1.22439	3.98286e-39	1.87827	3.10518e-17	-0.531789	neg	hyper
cg08392199	ENSG00000113594	LIFR	0	R1	1.78797e-12	0.00039984	-0.670978	9.88352e-32	2.17132	8.63818e-23	-0.56527	neg	hyper
cg17816908	ENSG00000104332	SFRP1	92	L1	2.61957e-12	0.00039984	-1.22475	1.82324e-50	1.6612	2.47719e-29	-0.61535	neg	hyper
cg21517947	ENSG00000104332	SFRP1	90	L1	2.61957e-12	0.00039984	-1.22475	1.82324e-50	2.26312	1.648e-24	-0.613587	neg	hyper
cg17448335	ENSG00000145708	CRHBP	0	R1	5.42734e-12	0.00039984	-1.14048	1.89219e-21	1.93126	5.72582e-28	-0.500285	neg	hyper
cg24319381	ENSG00000214575	CPEB1	0	R1	1.83105e-11	0.00039984	-1.34502	6.98427e-22	2.25092	8.5085e-17	-0.535726	neg	hyper
cg06304401	ENSG00000169760	NLGN1	0	R1	2.24153e-11	0.00039984	-1.50747	2.64173e-18	1.79561	5.29365e-10	-0.508293	neg	hyper
cg26475649	ENSG00000103544	C16orf62	0	R1	2.33997e-11	0.00039984	-0.244874	6.68844e-38	3.06586	2.14353e-16	-0.738988	neg	hyper
cg12065366	ENSG00000134121	CHL1	0	R1	2.77604e-11	0.00039984	-0.67907	2.84872e-36	2.16906	4.52498e-45	-0.56363	neg	hyper
cg07642043	ENSG00000183454	GRIN2A	62	L1	3.29372e-11	0.00039984	-1.32053	2.78258e-24	2.30051	3.73992e-29	-0.57863	neg	hyper
cg14675211	ENSG00000144218	AFF3	179701	L1	3.58284e-11	0.00039984	-0.770974	8.32049e-22	4.58255	3.19433e-68	-0.515843	neg	hyper
cg14348439	ENSG00000144218	AFF3	179242	L1	3.58284e-11	0.00039984	-0.770974	8.32049e-22	4.28507	1.36446e-54	-0.502852	neg	hyper
cg20219457	ENSG00000133083	DCLK1	2	L1	3.98245e-11	0.00039984	-0.808081	6.8523e-25	5.07467	4.42902e-42	-0.516493	neg	hyper
cg25724283	ENSG00000133083	DCLK1	31	L1	3.98245e-11	0.00039984	-0.808081	6.8523e-25	2.78267	7.03513e-40	-0.51281	neg	hyper
cg03609960	ENSG00000185046	ANKS1B	0	R1	5.3138e-11	0.00039984	-1.19276	2.37579e-14	2.35214	1.18819e-39	-0.537454	neg	hyper
cg18252309	ENSG00000130226	DPP6	313	R1	5.81207e-11	0.00039984	-1.50247	1.94541e-13	2.48666	9.56475e-40	-0.552051	neg	hyper
cg09896900	ENSG00000167383	ZNF229	41	L1	8.04451e-11	0.00039984	-0.721921	1.43324e-21	3.43231	5.30892e-22	-0.62648	neg	hyper
cg22720041	ENSG00000167383	ZNF229	0	R1	8.04451e-11	0.00039984	-0.721921	1.43324e-21	1.46319	5.55693e-20	-0.642286	neg	hyper
cg14056357	ENSG00000167383	ZNF229	0	R1	8.04451e-11	0.00039984	-0.721921	1.43324e-21	2.4538	1.08945e-16	-0.595048	neg	hyper
cg19915738	ENSG00000167383	ZNF229	0	R1	8.04451e-11	0.00039984	-0.721921	1.43324e-21	1.3675	1.46643e-14	-0.624792	neg	hyper
cg10166283	ENSG00000167383	ZNF229	0	R1	8.04451e-11	0.00039984	-0.721921	1.43324e-21	2.07783	7.30263e-09	-0.595663	neg	hyper
cg19484420	ENSG00000136732	GYPC	0	R1	9.4021e-11	0.00039984	-0.319634	7.47363e-23	1.89756	4.10088e-32	-0.64614	neg	hyper
cg15975865	ENSG00000136732	GYPC	0	R1	9.4021e-11	0.00039984	-0.319634	7.47363e-23	2.43592	2.38726e-29	-0.585946	neg	hyper
cg24366702	ENSG00000131849	ZNF132	188	L1	1.08689e-10	0.00039984	-0.289048	1.95566e-12	2.74885	6.99323e-25	-0.501131	neg	hyper
cg07878486	ENSG00000131849	ZNF132	295	L1	1.08689e-10	0.00039984	-0.289048	1.95566e-12	2.02095	1.79641e-20	-0.510797	neg	hyper
cg15540138	ENSG00000038295	TLL1	0	R1	1.5099e-10	0.00039984	-0.907482	1.44995e-27	3.06308	8.38512e-16	-0.508659	neg	hyper
cg25032336	ENSG00000138650	PCDH10	1876	R1	1.95108e-10	0.00039984	-1.29814	3.88717e-14	2.26049	5.95031e-18	-0.554185	neg	hyper
cg14400886	ENSG00000138650	PCDH10	27	R1	1.95108e-10	0.00039984	-1.29814	3.88717e-14	1.97256	6.54837e-11	-0.500753	neg	hyper
cg24924779	ENSG00000026559	KCNG1	331	L1	3.40623e-10	0.00039984	-0.851062	1.1473e-20	2.97653	2.08453e-23	-0.539412	neg	hyper
cg01485075	ENSG00000229676	ZNF492	0	R1	7.63707e-10	0.00039984	-1.29551	5.32476e-23	2.36284	1.31446e-14	-0.540432	neg	hyper
cg05241461	ENSG00000229676	ZNF492	144	R1	7.63707e-10	0.00039984	-1.29551	5.32476e-23	2.27124	7.33468e-12	-0.529137	neg	hyper
cg02018277	ENSG00000166831	RBPMS2	48468	L1	7.86237e-10	0.00039984	-0.67248	1.01457e-10	2.89865	2.62023e-27	-0.539783	neg	hyper
cg27296293	ENSG00000082175	PGR	453424	L1	9.02316e-10	0.00039984	-0.682117	5.50637e-16	2.85048	4.89044e-30	-0.508243	neg	hyper
cg23650423	ENSG00000082175	PGR	453420	L1	9.02316e-10	0.00039984	-0.682117	5.50637e-16	2.5885	1.05153e-28	-0.528181	neg	hyper
cg27486637	ENSG00000150627	WDR17	0	R1	1.64137e-09	0.00039984	-1.11096	3.60274e-18	4.62822	1.0505e-16	-0.568976	neg	hyper
cg17892556	ENSG00000257591	ZNF625	0	R1	1.7419e-09	0.00039984	-0.71164	8.69541e-35	4.3995	7.68494e-33	-0.611385	neg	hyper
cg06429617	ENSG00000257591	ZNF625	138	L1	1.7419e-09	0.00039984	-0.71164	8.69541e-35	4.26527	5.37609e-31	-0.653437	neg	hyper
cg00875960	ENSG00000257591	ZNF625	0	R1	1.7419e-09	0.00039984	-0.71164	8.69541e-35	4.99233	1.17166e-27	-0.592316	neg	hyper
cg24115221	ENSG00000257591	ZNF625	187	L1	1.7419e-09	0.00039984	-0.71164	8.69541e-35	4.22967	9.77732e-27	-0.65684	neg	hyper
cg02914087	ENSG00000257591	ZNF625	129	L1	1.7419e-09	0.00039984	-0.71164	8.69541e-35	4.23554	8.88446e-22	-0.660342	neg	hyper
cg04415599	ENSG00000198453	ZNF568	0	R1	2.0018e-09	0.00039984	-0.47887	2.16383e-29	2.2523	3.13376e-31	-0.517871	neg	hyper
cg06611358	ENSG00000198453	ZNF568	0	R1	2.0018e-09	0.00039984	-0.47887	2.16383e-29	3.46866	2.80203e-30	-0.51721	neg	hyper
cg21761844	ENSG00000198453	ZNF568	0	R1	2.0018e-09	0.00039984	-0.47887	2.16383e-29	4.31167	7.47418e-19	-0.646015	neg	hyper
cg03060201	ENSG00000198453	ZNF568	0	R1	2.0018e-09	0.00039984	-0.47887	2.16383e-29	4.47671	1.98749e-18	-0.668677	neg	hyper
cg02459604	ENSG00000198453	ZNF568	0	R1	2.0018e-09	0.00039984	-0.47887	2.16383e-29	3.20777	2.2493e-16	-0.610311	neg	hyper
cg20154403	ENSG00000198453	ZNF568	0	R1	2.0018e-09	0.00039984	-0.47887	2.16383e-29	3.07892	4.18185e-16	-0.684626	neg	hyper
cg11539780	ENSG00000196263	ZNF471	194	R1	6.35284e-09	0.00039984	-0.581264	5.38871e-23	2.95689	1.75225e-12	-0.665243	neg	hyper
cg00674365	ENSG00000196263	ZNF471	141	R1	6.35284e-09	0.00039984	-0.581264	5.38871e-23	3.04917	1.80117e-08	-0.670091	neg	hyper
cg10298815	ENSG00000181656	GPR88	0	R1	1.27446e-08	0.00039984	-0.917543	2.6552e-11	1.50841	4.151e-13	-0.507203	neg	hyper
cg10332700	ENSG00000170954	ZNF415	0	R1	1.59291e-08	0.00039984	-0.50641	2.72514e-31	3.74666	1.25961e-12	-0.693635	neg	hyper
cg15202738	ENSG00000170954	ZNF415	0	R1	1.59291e-08	0.00039984	-0.50641	2.72514e-31	3.66917	7.04236e-11	-0.691496	neg	hyper
cg02886522	ENSG00000170954	ZNF415	0	R1	1.59291e-08	0.00039984	-0.50641	2.72514e-31	2.27604	2.28745e-09	-0.684521	neg	hyper
cg26087117	ENSG00000170954	ZNF415	0	R1	1.59291e-08	0.00039984	-0.50641	2.72514e-31	2.13973	5.90818e-08	-0.740817	neg	hyper
cg18301583	ENSG00000170954	ZNF415	0	R1	1.59291e-08	0.00039984	-0.50641	2.72514e-31	1.75773	2.0567e-06	-0.703639	neg	hyper
cg27494647	ENSG00000106538	RARRES2	134	L1	1.97883e-08	0.00039984	-0.208407	4.37584e-12	2.38181	4.92689e-12	-0.53891	neg	hyper
cg06454760	ENSG00000176293	ZNF135	178	R1	5.25289e-08	0.00039984	-0.451244	6.15448e-16	3.02266	5.49497e-29	-0.512067	neg	hyper
cg08701621	ENSG00000176293	ZNF135	186	R1	5.25289e-08	0.00039984	-0.451244	6.15448e-16	3.28362	7.22242e-28	-0.533845	neg	hyper
cg16638540	ENSG00000176293	ZNF135	137	R1	5.25289e-08	0.00039984	-0.451244	6.15448e-16	1.76981	5.84517e-23	-0.558033	neg	hyper
cg18430128	ENSG00000176293	ZNF135	114	R1	5.25289e-08	0.00039984	-0.451244	6.15448e-16	2.32835	4.39634e-22	-0.559699	neg	hyper
cg09907936	ENSG00000176293	ZNF135	139	R1	5.25289e-08	0.00039984	-0.451244	6.15448e-16	2.24329	8.21313e-18	-0.529109	neg	hyper
cg06616729	ENSG00000164736	SOX17	5799	L1	1.18165e-07	0.00039984	-0.334569	1.5303e-08	2.25257	1.63842e-24	-0.519018	neg	hyper
cg21653184	ENSG00000121413	ZSCAN18	0	R1	1.62986e-07	0.00039984	-0.302935	3.26566e-22	3.26409	3.08002e-07	-0.763841	neg	hyper
cg23229395	ENSG00000121413	ZSCAN18	0	R1	1.62986e-07	0.00039984	-0.302935	3.26566e-22	2.42753	4.13304e-07	-0.643472	neg	hyper
cg07657064	ENSG00000121413	ZSCAN18	0	R1	1.62986e-07	0.00039984	-0.302935	3.26566e-22	2.52198	4.26972e-07	-0.642076	neg	hyper
cg18888520	ENSG00000121413	ZSCAN18	0	R1	1.62986e-07	0.00039984	-0.302935	3.26566e-22	1.85091	1.00523e-06	-0.636643	neg	hyper
cg18428688	ENSG00000121413	ZSCAN18	0	R1	1.62986e-07	0.00039984	-0.302935	3.26566e-22	2.92162	5.56637e-06	-0.687614	neg	hyper
cg25784220	ENSG00000121413	ZSCAN18	0	R1	1.62986e-07	0.00039984	-0.302935	3.26566e-22	2.2406	0.000256024	-0.731774	neg	hyper
cg22721334	ENSG00000121413	ZSCAN18	0	R1	1.62986e-07	0.00039984	-0.302935	3.26566e-22	1.84763	0.00141315	-0.705878	neg	hyper
cg14972743	ENSG00000121413	ZSCAN18	0	R1	1.62986e-07	0.00039984	-0.302935	3.26566e-22	1.18912	0.00489602	-0.68587	neg	hyper
cg18755783	ENSG00000133104	SPG20	0	R1	2.87236e-07	0.00039984	-0.244795	4.36412e-11	2.1259	3.20332e-34	-0.523567	neg	hyper
cg14625113	ENSG00000188906	LRRK2	323592	L1	3.64494e-07	0.00039984	-0.455137	5.44772e-18	2.44241	3.52487e-30	-0.503887	neg	hyper
cg20001829	ENSG00000149582	TMEM25	0	R1	9.11406e-07	0.00039984	-0.3209	9.49955e-09	3.45474	3.57394e-18	-0.648277	neg	hyper
cg09813525	ENSG00000136099	PCDH8	0	R1	2.52388e-06	0.00039984	-0.857953	6.21767e-08	3.82807	1.11483e-15	-0.567786	neg	hyper
cg00287312	ENSG00000136099	PCDH8	0	R1	2.52388e-06	0.00039984	-0.857953	6.21767e-08	2.98255	2.77744e-12	-0.537619	neg	hyper
cg07847863	ENSG00000136099	PCDH8	0	R1	2.52388e-06	0.00039984	-0.857953	6.21767e-08	1.73109	2.71569e-07	-0.515316	neg	hyper
cg11767984	ENSG00000214189	ZNF788	0	R1	3.19811e-06	0.00039984	-0.310263	3.78118e-10	3.71852	2.46754e-10	-0.612558	neg	hyper
cg01172903	ENSG00000214189	ZNF788	0	R1	3.19811e-06	0.00039984	-0.310263	3.78118e-10	3.34785	2.82644e-10	-0.633088	neg	hyper
cg09489445	ENSG00000214189	ZNF788	10	R1	3.19811e-06	0.00039984	-0.310263	3.78118e-10	3.54969	1.18561e-08	-0.579808	neg	hyper
cg20773651	ENSG00000214189	ZNF788	47	R1	3.19811e-06	0.00039984	-0.310263	3.78118e-10	2.51175	1.81658e-08	-0.532348	neg	hyper
cg06384763	ENSG00000214189	ZNF788	0	R1	3.19811e-06	0.00039984	-0.310263	3.78118e-10	2.34149	2.30424e-07	-0.652514	neg	hyper
cg02711801	ENSG00000188227	ZNF793	41	R1	4.70874e-06	0.00039984	-0.4805	5.76629e-15	3.53645	7.5353e-12	-0.720399	neg	hyper
cg23296010	ENSG00000188227	ZNF793	22	R1	4.70874e-06	0.00039984	-0.4805	5.76629e-15	3.49352	9.54481e-12	-0.695531	neg	hyper
cg15139588	ENSG00000188227	ZNF793	0	R1	4.70874e-06	0.00039984	-0.4805	5.76629e-15	3.84174	1.01094e-11	-0.721985	neg	hyper
cg24078985	ENSG00000188227	ZNF793	136	R1	4.70874e-06	0.00039984	-0.4805	5.76629e-15	3.34202	4.12257e-11	-0.723559	neg	hyper
cg24588375	ENSG00000188227	ZNF793	48	R1	4.70874e-06	0.00039984	-0.4805	5.76629e-15	3.64624	8.48976e-11	-0.698484	neg	hyper
cg14732998	ENSG00000188227	ZNF793	8	R1	4.70874e-06	0.00039984	-0.4805	5.76629e-15	3.101	1.09611e-10	-0.744964	neg	hyper
cg17332326	ENSG00000188227	ZNF793	368	R1	4.70874e-06	0.00039984	-0.4805	5.76629e-15	3.277	1.41407e-10	-0.729981	neg	hyper
cg11623861	ENSG00000188227	ZNF793	545	R1	4.70874e-06	0.00039984	-0.4805	5.76629e-15	3.59804	7.00835e-10	-0.728131	neg	hyper
cg18154014	ENSG00000188227	ZNF793	0	R1	4.70874e-06	0.00039984	-0.4805	5.76629e-15	3.38614	7.8343e-10	-0.717688	neg	hyper
cg13181745	ENSG00000188227	ZNF793	164	R1	4.70874e-06	0.00039984	-0.4805	5.76629e-15	2.90046	1.40947e-09	-0.733884	neg	hyper
cg07482795	ENSG00000188227	ZNF793	109	R1	4.70874e-06	0.00039984	-0.4805	5.76629e-15	3.05749	1.45402e-09	-0.608352	neg	hyper
cg25361907	ENSG00000188227	ZNF793	157	R1	4.70874e-06	0.00039984	-0.4805	5.76629e-15	3.02996	1.4941e-09	-0.746593	neg	hyper
cg13393110	ENSG00000221923	ZNF880	62	R1	1.61559e-05	0.00039984	-0.387396	6.45962e-11	2.47421	2.23492e-08	-0.569659	neg	hyper
cg09313053	ENSG00000221923	ZNF880	43	R1	1.61559e-05	0.00039984	-0.387396	6.45962e-11	2.81943	5.53076e-08	-0.516998	neg	hyper
cg08131100	ENSG00000133619	KRBA1	218	R1	8.11088e-05	0.00039984	-0.305659	4.52699e-09	3.64785	9.59138e-14	-0.626571	neg	hyper
cg23778596	ENSG00000133619	KRBA1	372	R1	8.11088e-05	0.00039984	-0.305659	4.52699e-09	1.58907	2.02347e-07	-0.633422	neg	hyper
cg22598028	ENSG00000144792	ZNF660	0	R1	9.68007e-05	0.00039984	-0.472015	2.03065e-06	2.17347	1.34563e-08	-0.504456	neg	hyper
cg03803071	ENSG00000198521	ZNF43	0	R1	0.000267114	0.00039984	-0.350259	4.82916e-26	2.91541	2.20509e-10	-0.705794	neg	hyper
cg09360501	ENSG00000198521	ZNF43	0	R1	0.000267114	0.00039984	-0.350259	4.82916e-26	3.09765	2.93337e-07	-0.740945	neg	hyper
cg26272220	ENSG00000111058	ACSS3	0	R1	0.00030762	0.00039984	-0.415699	3.55337e-11	1.86141	9.54123e-10	-0.508804	neg	hyper
cg18686527	ENSG00000109113	RAB34	0	R1	0.000349709	0.00039984	-0.137723	7.30376e-07	2.12704	4.77998e-32	-0.51366	neg	hyper
cg03405515	ENSG00000164114	MAP9	0	R1	0.000466028	0.00039984	-0.277946	1.05627e-06	1.89003	8.68727e-06	-0.612826	neg	hyper
cg16969623	ENSG00000198346	ZNF813	17231	L1	0.000720783	0.00039984	-0.393239	7.31871e-23	2.77793	1.71637e-10	-0.5267	neg	hyper
cg07952047	ENSG00000198346	ZNF813	17159	L1	0.000720783	0.00039984	-0.393239	7.31871e-23	3.05846	3.11862e-09	-0.511465	neg	hyper
cg21045608	ENSG00000130413	STK33	0	R1	0.00163239	0.00039984	-0.58629	2.94577e-09	2.25914	1.48923e-06	-0.552224	neg	hyper
cg26668837	ENSG00000130413	STK33	0	R1	0.00163239	0.00039984	-0.58629	2.94577e-09	1.92682	4.75032e-05	-0.606557	neg	hyper
cg00450824	ENSG00000130413	STK33	0	R1	0.00163239	0.00039984	-0.58629	2.94577e-09	2.59887	5.12468e-05	-0.516062	neg	hyper
cg27200446	ENSG00000112559	MDFI	0	R1	6.56251e-13	0.00039984	0.711024	5.37958e-11	5.54814	2.34686e-47	0.504779	pos	hyper
cg00558689	ENSG00000112559	MDFI	0	R1	6.56251e-13	0.00039984	0.711024	5.37958e-11	3.94399	2.39821e-47	0.531728	pos	hyper
cg06688989	ENSG00000112559	MDFI	0	R1	6.56251e-13	0.00039984	0.711024	5.37958e-11	3.39199	1.15306e-34	0.568053	pos	hyper
cg04419610	ENSG00000105464	GRIN2D	0	R1	8.44634e-13	0.00039984	0.915251	1.6192e-14	3.61234	1.92877e-45	0.62168	pos	hyper
cg04988514	ENSG00000105464	GRIN2D	0	R1	8.44634e-13	0.00039984	0.915251	1.6192e-14	2.92072	1.13793e-26	0.552172	pos	hyper
cg07974511	ENSG00000115507	OTX1	0	R1	1.44035e-12	0.00039984	1.91415	5.83339e-16	5.06792	4.51876e-41	0.60218	pos	hyper
cg08473330	ENSG00000115507	OTX1	0	R1	1.44035e-12	0.00039984	1.91415	5.83339e-16	2.1666	7.80485e-29	0.572851	pos	hyper
cg27364741	ENSG00000115507	OTX1	0	R1	1.44035e-12	0.00039984	1.91415	5.83339e-16	3.52612	3.03248e-21	0.633055	pos	hyper
cg04654530	ENSG00000115507	OTX1	0	R1	1.44035e-12	0.00039984	1.91415	5.83339e-16	1.98801	4.49633e-21	0.510498	pos	hyper
cg25622366	ENSG00000115507	OTX1	0	R1	1.44035e-12	0.00039984	1.91415	5.83339e-16	4.37218	3.57301e-15	0.682924	pos	hyper
cg19763461	ENSG00000115507	OTX1	0	R1	1.44035e-12	0.00039984	1.91415	5.83339e-16	2.71773	6.57329e-13	0.621016	pos	hyper
cg10122865	ENSG00000115507	OTX1	0	R1	1.44035e-12	0.00039984	1.91415	5.83339e-16	3.84829	1.01628e-12	0.663722	pos	hyper
cg03655683	ENSG00000115507	OTX1	0	R1	1.44035e-12	0.00039984	1.91415	5.83339e-16	2.45866	1.32254e-12	0.681947	pos	hyper
cg25371919	ENSG00000115507	OTX1	0	R1	1.44035e-12	0.00039984	1.91415	5.83339e-16	1.88289	3.57722e-06	0.576721	pos	hyper
cg00112465	ENSG00000114656	KIAA1257	0	R1	1.5613e-12	0.00039984	0.852505	3.92375e-15	3.52259	3.61553e-30	0.628829	pos	hyper
cg11616380	ENSG00000114656	KIAA1257	0	R1	1.5613e-12	0.00039984	0.852505	3.92375e-15	3.85807	3.88302e-26	0.647868	pos	hyper
cg02604524	ENSG00000114656	KIAA1257	0	R1	1.5613e-12	0.00039984	0.852505	3.92375e-15	4.89885	1.99254e-25	0.656204	pos	hyper
cg20506715	ENSG00000114656	KIAA1257	0	R1	1.5613e-12	0.00039984	0.852505	3.92375e-15	4.80789	9.03024e-23	0.671036	pos	hyper
cg20750832	ENSG00000181163	NPM1	71773	R1	2.86524e-12	0.00039984	0.130679	2.50048e-14	2.52631	4.3553e-22	0.519732	pos	hyper
cg07420274	ENSG00000128683	GAD1	0	R1	5.27118e-12	0.00039984	1.83428	2.0685e-13	1.73294	1.26741e-06	0.57186	pos	hyper
cg01815567	ENSG00000163132	MSX1	427	L1	1.48967e-11	0.00039984	0.565944	4.31572e-10	2.94383	6.99056e-17	0.51022	pos	hyper
cg26789064	ENSG00000163132	MSX1	466	L1	1.48967e-11	0.00039984	0.565944	4.31572e-10	2.50858	2.73325e-15	0.519115	pos	hyper
cg18475643	ENSG00000197587	DMBX1	16170	R1	2.28362e-11	0.00039984	1.72133	3.35176e-29	1.71236	0.000298469	0.51796	pos	hyper
cg22702772	ENSG00000008300	CELSR3	0	R1	4.24373e-11	0.00039984	0.419492	9.52239e-15	2.71554	3.13813e-19	0.523426	pos	hyper
cg17471939	ENSG00000078900	TP73	0	R1	4.66522e-09	0.00039984	0.538192	8.40127e-10	2.62084	2.16404e-07	0.546147	pos	hyper
cg00249383	ENSG00000167968	DNASE1L2	0	R1	3.35291e-08	0.00039984	0.537329	7.44589e-07	1.29212	1.20024e-05	0.526076	pos	hyper
cg08360511	ENSG00000011347	SYT7	0	R1	8.98848e-08	0.00039984	0.204484	3.56759e-11	4.50106	1.80203e-16	0.532383	pos	hyper
cg17985646	ENSG00000164532	TBX20	0	L1	0.00631207	0.00039984	0.679464	9.81984e-07	1.52423	0.0240854	-0.510066	neg	hyper
cg02094500	ENSG00000112232	KHDRBS2	0	R1	8.6154e-16	0.00039984	-1.60793	1.89199e-13	-2.30809	5.40659e-16	0.514236	pos	hypo
cg20316883	ENSG00000147724	FAM135B	648791	R1	9.34849e-14	0.00039984	-1.94249	1.10306e-63	-2.68539	7.81438e-28	0.590606	pos	hypo
cg12636543	ENSG00000147724	FAM135B	1264248	R1	9.34849e-14	0.00039984	-1.94249	1.10306e-63	-2.20977	2.10093e-21	0.547944	pos	hypo
cg17323336	ENSG00000147724	FAM135B	0	R1	9.34849e-14	0.00039984	-1.94249	1.10306e-63	-2.39059	2.05676e-17	0.511128	pos	hypo
cg26012050	ENSG00000125851	PCSK2	0	R1	1.11061e-13	0.00039984	-2.11685	5.5545e-42	-2.51388	5.25692e-21	0.541592	pos	hypo
cg15973075	ENSG00000169862	CTNND2	450919	L1	5.88622e-13	0.00039984	-1.59025	9.84038e-38	-1.27611	3.64776e-13	0.527505	pos	hypo
cg09721612	ENSG00000147655	RSPO2	225422	L1	7.54858e-13	0.00039984	-1.48001	5.30391e-54	-2.73301	8.05414e-22	0.548542	pos	hypo
cg06917998	ENSG00000205683	DPF3	0	R1	1.01406e-12	0.00039984	-0.775851	7.02249e-52	-1.57437	2.51785e-09	0.506712	pos	hypo
cg09044294	ENSG00000179915	NRXN1	0	R1	1.42268e-12	0.00039984	-1.76798	2.85173e-42	-2.39817	1.87431e-38	0.681653	pos	hypo
cg06707406	ENSG00000179915	NRXN1	0	R1	1.42268e-12	0.00039984	-1.76798	2.85173e-42	-1.88282	1.1809e-12	0.543419	pos	hypo
cg14718995	ENSG00000144619	CNTN4	2675	L1	1.95664e-12	0.00039984	-0.628657	4.11451e-36	-2.86344	2.88261e-31	0.517962	pos	hypo
cg04065143	ENSG00000144619	CNTN4	0	R1	1.95664e-12	0.00039984	-0.628657	4.11451e-36	-2.8238	6.95792e-28	0.526843	pos	hypo
cg02944123	ENSG00000144619	CNTN4	0	R1	1.95664e-12	0.00039984	-0.628657	4.11451e-36	-2.72371	7.92688e-24	0.526167	pos	hypo
cg07385257	ENSG00000156687	UNC5D	149098	L1	2.08426e-12	0.00039984	-1.33163	1.25404e-19	-2.64408	4.17314e-22	0.512424	pos	hypo
cg08977702	ENSG00000172318	B3GALT1	267708	R1	4.30626e-12	0.00039984	-1.49051	2.87049e-16	-2.94586	9.70745e-22	0.562123	pos	hypo
cg01618102	ENSG00000135298	BAI3	0	R1	4.81895e-12	0.00039984	-1.39782	5.9429e-27	-2.92045	2.25495e-35	0.613053	pos	hypo
cg20159490	ENSG00000135298	BAI3	2851488	R1	4.81895e-12	0.00039984	-1.39782	5.9429e-27	-2.76251	2.7754e-23	0.57793	pos	hypo
cg24119500	ENSG00000135298	BAI3	0	R1	4.81895e-12	0.00039984	-1.39782	5.9429e-27	-2.00826	1.42796e-21	0.537065	pos	hypo
cg06683148	ENSG00000135298	BAI3	654246	R1	4.81895e-12	0.00039984	-1.39782	5.9429e-27	-2.064	1.05183e-20	0.605046	pos	hypo
cg00742465	ENSG00000135298	BAI3	2544379	R1	4.81895e-12	0.00039984	-1.39782	5.9429e-27	-1.71622	1.17093e-11	0.543697	pos	hypo
cg18841668	ENSG00000137727	ARHGAP20	493719	L1	5.10623e-12	0.00039984	-0.751393	1.34616e-34	-2.75234	2.07007e-21	0.52061	pos	hypo
cg18703951	ENSG00000118432	CNR1	0	R1	9.16761e-12	0.00039984	-1.23287	2.05885e-30	-2.49735	1.09942e-30	0.572448	pos	hypo
cg21572719	ENSG00000118432	CNR1	0	R1	9.16761e-12	0.00039984	-1.23287	2.05885e-30	-2.533	1.78446e-29	0.514382	pos	hypo
cg03805279	ENSG00000118432	CNR1	0	R1	9.16761e-12	0.00039984	-1.23287	2.05885e-30	-2.39896	1.08172e-25	0.618495	pos	hypo
cg23276695	ENSG00000118432	CNR1	0	R1	9.16761e-12	0.00039984	-1.23287	2.05885e-30	-2.31925	6.46637e-19	0.503543	pos	hypo
cg26887085	ENSG00000118432	CNR1	0	R1	9.16761e-12	0.00039984	-1.23287	2.05885e-30	-2.62377	1.75579e-16	0.514841	pos	hypo
cg10365900	ENSG00000182103	FAM181B	3875042	R1	9.63679e-12	0.00039984	-1.26206	2.54291e-33	-2.37332	1.93906e-25	0.509225	pos	hypo
cg03015368	ENSG00000183454	GRIN2A	0	R1	3.29372e-11	0.00039984	-1.32053	2.78258e-24	-2.14288	1.15907e-19	0.512885	pos	hypo
cg03616148	ENSG00000183454	GRIN2A	0	R1	3.29372e-11	0.00039984	-1.32053	2.78258e-24	-2.10628	4.96466e-17	0.500684	pos	hypo
cg24553235	ENSG00000144218	AFF3	0	R1	3.58284e-11	0.00039984	-0.770974	8.32049e-22	-2.54835	2.58991e-19	0.539055	pos	hypo
cg18692507	ENSG00000133083	DCLK1	20587	L1	3.98245e-11	0.00039984	-0.808081	6.8523e-25	-2.37976	4.34983e-34	0.524967	pos	hypo
cg18797590	ENSG00000163145	C1QTNF7	32852	L1	4.97082e-11	0.00039984	-0.774997	1.10833e-29	-2.62154	2.47322e-32	0.531086	pos	hypo
cg22686240	ENSG00000163145	C1QTNF7	0	R1	4.97082e-11	0.00039984	-0.774997	1.10833e-29	-1.8076	4.06365e-15	0.504553	pos	hypo
cg18447785	ENSG00000185046	ANKS1B	0	R1	5.3138e-11	0.00039984	-1.19276	2.37579e-14	-2.39227	6.35451e-19	0.549838	pos	hypo
cg08287791	ENSG00000185046	ANKS1B	0	R1	5.3138e-11	0.00039984	-1.19276	2.37579e-14	-1.47064	1.56658e-13	0.607955	pos	hypo
cg11969108	ENSG00000130226	DPP6	0	R1	5.81207e-11	0.00039984	-1.50247	1.94541e-13	-2.30407	8.13246e-32	0.609483	pos	hypo
cg26919780	ENSG00000113580	NR3C1	385077	L1	6.88006e-11	0.00039984	-0.30034	4.73173e-34	-2.61328	6.05701e-20	0.572495	pos	hypo
cg27475652	ENSG00000104722	NEFM	0	R1	1.16341e-10	0.00039984	-1.18711	2.77061e-14	-1.40379	1.2912e-09	0.539444	pos	hypo
cg03661929	ENSG00000172020	GAP43	1063377	L1	2.65893e-10	0.00039984	-1.07079	2.31521e-21	-1.62102	2.0501e-17	0.587917	pos	hypo
cg01616440	ENSG00000156218	ADAMTSL3	2928	R1	5.72877e-10	0.00039984	-0.74128	1.55307e-18	-1.84622	3.6236e-26	0.553336	pos	hypo
cg25162588	ENSG00000152217	SETBP1	0	R1	7.12372e-10	0.00039984	-0.372005	1.79229e-15	-2.37656	6.64372e-14	0.608692	pos	hypo
cg24776880	ENSG00000152217	SETBP1	0	R1	7.12372e-10	0.00039984	-0.372005	1.79229e-15	-2.29192	1.2353e-09	0.557988	pos	hypo
cg11484413	ENSG00000149571	KIRREL3	771662	L1	9.26348e-10	0.00039984	-0.988098	5.35941e-15	-2.68425	1.08734e-29	0.536179	pos	hypo
cg23810463	ENSG00000149571	KIRREL3	335091	L1	9.26348e-10	0.00039984	-0.988098	5.35941e-15	-2.3452	6.48303e-26	0.517144	pos	hypo
cg23561531	ENSG00000149571	KIRREL3	455491	L1	9.26348e-10	0.00039984	-0.988098	5.35941e-15	-1.84318	2.86151e-17	0.598606	pos	hypo
cg18301598	ENSG00000149571	KIRREL3	0	R1	9.26348e-10	0.00039984	-0.988098	5.35941e-15	-1.52443	8.02259e-10	0.589347	pos	hypo
cg20051949	ENSG00000149571	KIRREL3	0	R1	9.26348e-10	0.00039984	-0.988098	5.35941e-15	-1.49882	1.59792e-08	0.559392	pos	hypo
cg15081844	ENSG00000144868	TMEM108	932	L1	3.35261e-09	0.00039984	-0.573234	2.67404e-10	-2.54668	2.38202e-23	0.516192	pos	hypo
cg26810767	ENSG00000178573	MAF	315897	R1	6.71774e-09	0.00039984	-0.241247	1.47692e-08	-2.37259	1.2607e-21	0.50034	pos	hypo
cg24686983	ENSG00000151322	NPAS3	0	R1	7.07536e-09	0.00039984	-0.778324	1.3856e-20	-1.55511	2.2868e-12	0.508956	pos	hypo
cg07502050	ENSG00000231672	DIRC3	0	R1	7.99436e-09	0.00039984	-0.89296	8.83507e-10	-2.00688	3.84912e-28	0.547442	pos	hypo
cg21556527	ENSG00000231672	DIRC3	77409	R1	7.99436e-09	0.00039984	-0.89296	8.83507e-10	-2.41896	1.74098e-24	0.523073	pos	hypo
cg16659728	ENSG00000172935	MRGPRF	23355	R1	2.32637e-08	0.00039984	-0.366092	4.0193e-09	-1.52163	4.71901e-15	0.536974	pos	hypo
cg18586212	ENSG00000156475	PPP2R2B	0	R1	3.15088e-08	0.00039984	-0.644939	1.4918e-11	-1.60384	6.12012e-13	0.527562	pos	hypo
cg22987383	ENSG00000164330	EBF1	0	R1	1.30845e-07	0.00039984	-0.31588	3.28965e-08	-2.43389	5.79287e-22	0.568019	pos	hypo
cg11286669	ENSG00000164330	EBF1	0	R1	1.30845e-07	0.00039984	-0.31588	3.28965e-08	-2.50457	3.87325e-18	0.537663	pos	hypo
cg02664592	ENSG00000164330	EBF1	0	R1	1.30845e-07	0.00039984	-0.31588	3.28965e-08	-1.57375	4.56169e-10	0.559559	pos	hypo
cg11690724	ENSG00000164330	EBF1	0	R1	1.30845e-07	0.00039984	-0.31588	3.28965e-08	-1.39846	4.65031e-08	0.515912	pos	hypo
cg22075222	ENSG00000133104	SPG20	65760	L1	2.87236e-07	0.00039984	-0.244795	4.36412e-11	-2.50163	5.29934e-38	0.501683	pos	hypo
cg07545846	ENSG00000166086	JAM3	0	R1	5.42576e-07	0.00039984	-0.187272	4.00087e-07	-1.21543	8.21409e-09	0.551585	pos	hypo
cg25657457	ENSG00000134516	DOCK2	2557	R1	1.58723e-06	0.00039984	-0.29195	1.27243e-15	-1.96234	1.65544e-27	0.571203	pos	hypo
cg11871280	ENSG00000118596	SLC16A7	0	R1	1.71374e-06	0.00039984	-0.562824	3.93313e-18	-2.58511	5.86542e-16	0.631482	pos	hypo
cg17164016	ENSG00000164794	KCNV1	2288	L1	1.87077e-06	0.00039984	-1.05212	9.96286e-27	-2.6869	5.93429e-12	0.524243	pos	hypo
cg15659052	ENSG00000155849	ELMO1	0	R1	2.12519e-06	0.00039984	-0.198391	2.26355e-10	-1.62301	1.0426e-08	0.551663	pos	hypo
cg19676227	ENSG00000176771	NCKAP5	0	R1	2.2935e-06	0.00039984	-0.41826	1.04639e-11	-1.85817	9.37682e-10	0.506022	pos	hypo
cg19414227	ENSG00000176771	NCKAP5	0	R1	2.2935e-06	0.00039984	-0.41826	1.04639e-11	-1.5647	7.96128e-05	0.509638	pos	hypo
cg07276388	ENSG00000157445	CACNA2D3	0	R1	3.33524e-06	0.00039984	-0.589618	1.37071e-08	-1.93121	1.90737e-25	0.511373	pos	hypo
cg02810692	ENSG00000157445	CACNA2D3	0	R1	3.33524e-06	0.00039984	-0.589618	1.37071e-08	-1.89559	1.17901e-20	0.509919	pos	hypo
cg24640735	ENSG00000110852	CLEC2B	43250	L1	1.98853e-05	0.00039984	-0.210965	4.63797e-10	-2.20754	1.08256e-17	0.529011	pos	hypo
cg13594869	ENSG00000185070	FLRT2	0	R1	5.16027e-05	0.00039984	-0.30474	1.09891e-07	-1.68144	4.90435e-22	0.505799	pos	hypo
cg17898124	ENSG00000171385	KCND3	0	R1	0.000151613	0.00039984	-0.558029	1.69541e-09	-1.37521	2.71996e-11	0.569878	pos	hypo
cg10672125	ENSG00000177932	ZNF354C	834	L1	0.000659773	0.00039984	-0.431898	1.00594e-09	-2.50181	3.87367e-11	0.573393	pos	hypo
cg04707603	ENSG00000152689	RASGRP3	0	R1	0.00708592	0.00039984	-0.0957347	0.000437493	-2.23595	7.72439e-20	0.506405	pos	hypo
cg02449608	ENSG00000177025	C19orf18	697	L1	0.0388695	0.00039984	-0.391888	2.00537e-07	-1.23323	0.000152669	0.625163	pos	hypo
cg25314624	ENSG00000138180	CEP55	0	R1	3.74406e-12	0.00039984	0.249077	2.50494e-10	-2.17571	4.77476e-31	-0.585038	neg	hypo
cg08696192	ENSG00000131746	TNS4	0	R1	4.61756e-11	0.00039984	0.444174	4.5974e-10	-2.92685	1.12912e-33	-0.616798	neg	hypo
