# Supplementary material for: CRISPR/dCAS9-mediated DNA demethylation screen identifies functional epigenetic determinants of colorectal cancer
Source: Clin Epigenetics. 2023 Aug 24;15:133. doi: 10.1186/s13148-023-01546-1 (PMC10464368; doi:10.1186/s13148-023-01546-1)
Supplement: Supplementary file 7 — Additional file 7: Table S7. List of common differentially methylated regions (DMR) between healthy colon samples and the different tumour datasets (E-MTAB-8505, GSE68838 and GSE79185) used in this study. [file 13148_2023_1546_MOESM7_ESM.xlsx]

## Sheet: TableS7
seqnames	start	end	width	strand	Nearest_gene	num_TCGA_cpgs	num_Fraga_cpgs	num_cell_lines_cpgs	minfdrTCGA	minfdrFraga	minfdrcell_lines	stoufferTCGA	stoufferFraga	stouffercell_lines	maxbetafcTCGA	maxbetafcFraga	maxbetafccell_lines	meanbetafcTCGA	meanbetafcFraga	meanbetafccell_lines
chr1	1474399	1477194	2796	*	TMEM240	8	9	16	0	0	0	0	4.02391e-35	1.25003e-268	0.597078	0.374451	0.978637	0.435844	0.236834	0.462255
chr1	14923736	14926373	2638	*	KAZN	6	13	14	0	0	0	1.46692e-202	2.56785e-45	1.64157e-302	0.458437	0.317949	0.911838	0.40793	0.151119	0.569106
chr1	98510182	98512194	2013	*	MIR137HG	5	11	13	0	0	0	6.79871e-124	4.63345e-39	5.68766e-238	0.443341	0.326072	0.898687	0.317123	0.16143	0.643748
chr1	111216332	111218554	2223	*	KCNA3	3	14	16	0	0	0	4.90969e-80	3.33478e-46	7.68113e-267	0.41076	0.336762	0.859722	0.362087	0.191796	0.515662
chr1	119526060	119532925	6866	*	TBX15	14	18	44	0	0	0	1.27222e-257	8.11512e-69	0	0.421051	0.34101	0.930047	0.227987	0.226567	0.606352
chr1	200002343	200006247	3905	*	NR5A2	3	14	16	0	0	0	1.48874e-130	1.74883e-52	0	0.443741	0.375604	0.918055	0.41954	0.227947	0.64863
chr1	200007403	200012526	5124	*	NR5A2	4	10	26	0	0	0	4.43464e-180	1.3069e-22	0	0.585789	0.388808	0.928998	0.495677	0.171398	0.518678
chr2	45159145	45163188	4044	*	LINC01833	8	16	23	0	0	0	4.07409e-236	1.48021e-56	0	0.498783	0.388237	0.894019	0.349026	0.20492	0.617108
chr2	54086854	54087552	699	*	ASB3 / GPR75	13	13	13	0	0	0	8.05569e-258	6.20477e-41	1.11397e-273	0.449231	0.388933	0.652935	0.297476	0.257986	0.491481
chr2	68545960	68548060	2101	*	CNRIP1	6	16	16	0	0	0	4.65455e-192	5.6986e-57	0	0.470085	0.365616	0.875402	0.373247	0.188716	0.596314
chr2	100937505	100939284	1780	*	LONRF2	6	9	8	0	0	0	4.4416e-264	1.38213e-35	7.74023e-179	0.455082	0.274006	0.965746	0.38878	0.215688	0.749894
chr2	139537131	139539181	2051	*	NXPH2	9	10	13	0	0	0	0	6.34068e-40	3.03526e-250	0.467522	0.322313	0.883738	0.398606	0.283411	0.639268
chr2	182320901	182322841	1941	*	ITGA4	9	14	14	0	0	0	6.27158e-275	4.94257e-49	2.44523e-271	0.513371	0.319869	0.935353	0.369502	0.171644	0.572058
chr2	201726139	201727759	1621	*	CLK1	4	2	2	1.83682e-32	0	0	1.99885e-13	3.68827e-10	1.02036e-54	0.401772	0.320064	0.685626	0.182305	0.299699	0.637118
chr3	238048	240139	2092	*	CHL1	14	16	16	0	0	0	0	5.10643e-63	2.35744e-265	0.405955	0.293751	0.809013	0.320232	0.22302	0.652271
chr3	129692887	129694683	1797	*	TRH	9	12	14	0	0	0	1.0818e-229	2.08534e-43	5.82977e-224	0.452367	0.3211	0.885664	0.321937	0.242373	0.56249
chr3	192126023	192127991	1969	*	FGF12	11	15	15	0	0	0	0	4.95473e-61	3.12867e-290	0.475436	0.374979	0.886659	0.404555	0.254684	0.749126
chr3	196065106	196065688	583	*	TM4SF19	12	12	12	0	0	0	1.0831e-239	2.54975e-50	7.14083e-292	-0.481829	-0.492319	-0.778989	-0.316273	-0.301947	-0.572367
chr4	778336	781272	2937	*	CPLX1	6	8	15	0	0	0	2.50097e-232	3.3597e-25	8.49678e-279	0.575158	0.392948	0.918653	0.463535	0.229431	0.530843
chr4	4854459	4861618	7160	*	MSX1	5	22	50	0	0	0	2.91743e-87	1.75994e-55	0	0.367168	0.319419	0.800738	0.277786	0.168574	0.454297
chr4	4862770	4864902	2133	*	MSX1	14	19	19	0	0	0	2.33834e-306	1.45592e-72	0	0.452164	0.424497	0.767637	0.281807	0.249273	0.479308
chr4	96468962	96471143	2182	*	UNC5C	13	22	22	0	0	0	3.24081e-304	3.75475e-89	0	0.465675	0.339767	0.930576	0.32421	0.211586	0.716442
chr4	110222806	110224951	2146	*	COL25A1	20	21	21	0	0	0	0	1.56864e-69	0	0.438425	0.317511	0.951123	0.290816	0.173697	0.660188
chr4	122684903	122688967	4065	*	SMIM43	19	13	16	0	0	0	2.14366e-183	7.68481e-47	5.74493e-272	0.422123	0.282727	0.881781	0.180119	0.188968	0.563221
chr5	5139458	5140935	1478	*	ADAMTS16	15	16	16	0	0	0	4.24564e-262	1.32141e-49	5.35533e-263	0.431087	0.314978	0.830326	0.255443	0.196374	0.585154
chr5	16179012	16181039	2028	*	MARCHF11	14	19	19	0	0	0	1.17744e-237	3.13987e-61	0	0.381211	0.301843	0.905631	0.284994	0.17181	0.736715
chr5	54518136	54519686	1551	*	MCIDAS	6	11	11	0	0	0	3.19324e-214	6.01307e-34	2.80834e-228	0.462716	0.342637	0.804653	0.3371	0.188538	0.544554
chr5	115151427	115152938	1512	*	CDO1	12	13	13	0	0	0	3.13729e-242	2.93792e-38	7.28088e-239	0.365827	0.238328	0.882992	0.242656	0.164098	0.610372
chr5	134361983	134367394	5412	*	PITX1	11	10	21	0	0	0	0	5.11658e-37	0	0.510455	0.372372	0.779036	0.28901	0.245099	0.590704
chr5	140864020	140865433	1414	*	PCDHGA1	9	9	10	0	0	0	0	2.45209e-33	1.3803e-198	0.556526	0.390328	0.85669	0.399869	0.262912	0.651334
chr6	391114	393616	2503	*	IRF4	9	15	15	0	0	0	1.11582e-200	9.02045e-56	0	0.480847	0.351712	0.934735	0.321726	0.200057	0.724779
chr6	29520527	29521803	1277	*	UBD	40	40	40	0	0	0	0	1.26138e-136	0	0.517545	0.360222	0.946846	0.352818	0.23283	0.711179
chr6	30737007	30737455	449	*	HCG20	6	6	6	0	0	0	3.3702e-224	5.73148e-24	2.23498e-108	-0.570967	-0.336208	-0.535418	-0.383699	-0.230372	-0.41937
chr6	41604603	41607326	2724	*	MDFI	8	11	15	0	0	0	4.61638e-284	1.30159e-41	0	0.56356	0.376241	0.960562	0.415006	0.227188	0.467144
chr6	62995523	62996702	1180	*	KHDRBS2	14	14	14	0	0	0	0	4.10235e-59	3.40662e-290	0.540232	0.362826	0.938334	0.422523	0.267203	0.752313
chr6	73329475	73332963	3489	*	KCNQ5	7	10	18	0	0	0	1.4019e-197	3.02463e-39	0	0.452248	0.299008	0.861689	0.343145	0.184313	0.669073
chr6	84417445	84419360	1916	*	SNAP91	6	13	13	0	0	0	2.32659e-128	1.56087e-52	0	0.475517	0.377363	0.941477	0.334476	0.200185	0.809449
chr6	99295470	99296305	836	*	POU3F2	5	5	5	6.06863e-187	0	0	4.04511e-110	1.34721e-19	1.90961e-118	0.30759	0.215145	0.927208	0.249271	0.166162	0.615023
chr6	133561224	133564578	3355	*	EYA4	44	48	50	0	0	0	0	1.37628e-168	0	0.498513	0.302071	0.954676	0.3591	0.213915	0.734882
chr7	751009	754102	3094	*	PRKAR1B	19	17	18	0	0	0	7.11479e-251	2.75698e-31	7.13201e-269	0.645632	0.350957	0.940224	0.22526	0.151269	0.475056
chr7	810958	811786	829	*	DNAAF5	6	6	6	3.49095e-124	0	0	6.59166e-85	2.95226e-24	2.0737e-87	0.501513	0.49847	0.684342	0.224406	0.242022	0.347385
chr7	4832112	4832535	424	*	AP5Z1	5	5	5	2.55366e-60	0	0	1.02909e-49	9.13207e-21	4.74413e-101	0.274531	0.258199	0.4965	0.219449	0.229921	0.446287
chr7	19155785	19158954	3170	*	TWIST1	19	32	34	0	0	0	1.48296e-304	1.31912e-107	0	0.458162	0.353471	0.944641	0.276809	0.196737	0.622541
chr7	24323128	24325371	2244	*	NPY	11	15	15	0	0	0	2.83248e-277	1.77717e-57	8.33723e-303	0.479665	0.394701	0.894871	0.33509	0.24916	0.669803
chr7	27140797	27144595	3799	*	HOXA2	21	35	36	0	0	0	0	3.35245e-135	0	0.469325	0.515073	0.780418	0.366031	0.335149	0.524947
chr7	38669789	38671977	2189	*	AMPH	8	9	10	0	0	0	8.17618e-254	7.72523e-35	7.17152e-223	0.558938	0.352777	0.9383	0.469369	0.237872	0.643299
chr7	43151168	43153950	2783	*	HECW1	2	15	16	0	0	0	7.79385e-70	2.28649e-57	0	0.423198	0.362216	0.929986	0.402545	0.21328	0.61568
chr7	54271152	54271282	131	*	HPVC1	2	2	2	4.55821e-50	0	0	5.993e-38	2.82412e-10	9.03323e-51	-0.387115	-0.365718	-0.595175	-0.375399	-0.349089	-0.58226
chr7	93113264	93114192	929	*	CALCR	4	4	3	7.62575e-14	0	0	2.76042e-12	1.18519e-17	8.80834e-53	-0.252471	-0.324825	-0.491292	-0.163309	-0.247595	-0.328661
chr7	93519220	93521196	1977	*	TFPI2	22	24	24	0	0	0	0	1.39824e-82	0	0.476713	0.44401	0.865375	0.32482	0.249626	0.601491
chr7	127670570	127673038	2469	*	LRRC4	8	16	16	0	0	0	0	5.96865e-54	0	0.611841	0.402112	0.945379	0.358797	0.217992	0.715411
chr8	53851156	53854495	3340	*	NPBWR1	4	14	17	0	0	0	1.83321e-105	6.82229e-54	0	0.359098	0.333477	0.851557	0.316181	0.239105	0.656055
chr8	55370192	55372569	2378	*	SOX17	5	14	18	0	0	0	5.62263e-113	8.95576e-49	0	0.371251	0.364059	0.882051	0.259057	0.226492	0.620919
chr8	67343633	67345006	1374	*	ADHFE1	9	10	10	0	0	0	0	6.66905e-39	4.99917e-271	0.642193	0.423023	0.960623	0.543071	0.319354	0.809085
chr8	68864012	68865187	1176	*	PREX2	14	14	14	0	0	0	0	1.26988e-54	6.2897e-258	0.477995	0.354375	0.914723	0.362712	0.242751	0.708957
chr8	69242509	69244734	2226	*	C8ORF34	12	16	16	0	0	0	0	1.62221e-62	0	0.548784	0.41376	0.895986	0.390814	0.217347	0.646627
chr8	72753888	72758701	4814	*	MSC	12	20	26	0	0	0	5.28139e-297	4.07551e-75	0	0.491802	0.388242	0.933292	0.347334	0.230819	0.609018
chr8	97169621	97174382	4762	*	GDF6	4	21	22	0	0	0	1.684e-130	6.34672e-80	0	0.516947	0.362707	0.952641	0.382178	0.216326	0.641666
chr8	109093450	109096151	2702	*	RSPO2	5	17	19	0	0	0	8.55578e-155	2.46659e-48	0	0.447295	0.30825	0.872899	0.368943	0.156658	0.544703
chr8	133062214	133062974	761	*	OC90	3	3	3	1.34477e-134	0	0	3.31312e-73	3.7517e-14	3.03957e-57	-0.42591	-0.402861	-0.526177	-0.310922	-0.341285	-0.399192
chr8	145103393	145107857	4465	*	OPLAH	10	10	17	0	0	0	0	1.32925e-42	0	0.565007	0.391782	0.926862	0.409683	0.296255	0.723876
chr9	132381661	132383362	1702	*	C9ORF50	4	5	7	0	0	0	2.40634e-216	2.88283e-20	6.71737e-92	0.531451	0.378922	0.901642	0.470619	0.257241	0.483744
chr10	7450355	7455518	5164	*	SFMBT2	11	22	23	0	0	0	2.56801e-221	3.78902e-87	0	0.462106	0.370703	0.92975	0.292036	0.208914	0.662934
chr10	15760373	15762312	1940	*	ITGA8	6	13	15	0	0	0	9.71253e-154	5.0456e-47	0	0.421538	0.289284	0.860412	0.34885	0.208201	0.676608
chr10	110671609	110672231	623	*	RN7SKP278	5	5	5	9.97133e-158	0	0	2.21894e-104	4.43916e-21	1.15546e-113	0.405584	0.295835	0.782804	0.311324	0.192839	0.515411
chr10	118030292	118034357	4066	*	GFRA1	19	31	31	0	0	0	0	3.88955e-122	0	0.47919	0.314132	0.940791	0.376815	0.214644	0.70389
chr10	125033770	125034818	1049	*	BUB3	9	9	9	1.8697e-24	0	0	5.99031e-21	4.1212e-33	1.48662e-144	0.258393	0.274922	0.707389	0.165261	0.16621	0.427269
chr10	125425262	125426598	1337	*	GPR26	6	7	8	0	0	0	5.66784e-187	9.99523e-27	3.18026e-145	0.438168	0.299276	0.818311	0.321072	0.215723	0.577969
chr11	20690223	20692867	2645	*	NELL1	13	16	19	0	0	0	3.09759e-276	3.89382e-54	0	0.408825	0.36159	0.919789	0.29984	0.226038	0.687609
chr11	47359017	47359958	942	*	MYBPC3	3	5	3	0	0	0	5.91714e-207	3.31545e-10	8.39689e-45	-0.592529	-0.629261	-0.728215	-0.480774	-0.305745	-0.490805
chr11	105480771	105481988	1218	*	GRIA4	14	15	15	0	0	0	0	3.40582e-55	4.56107e-263	0.488489	0.330902	0.899698	0.348882	0.240489	0.697579
chr11	128554586	128566009	11424	*	FLI1	2	20	51	0	0	0	5.61182e-67	3.1363e-70	0	0.547283	0.420096	0.94713	0.513746	0.201035	0.512972
chr11	133449129	133449527	399	*	OPCML	3	2	3	7.81716e-39	0	0	9.19161e-22	5.84879e-10	1.17182e-54	-0.280055	-0.3165	-0.547707	-0.184468	-0.31325	-0.293102
chr12	5018229	5021107	2879	*	KCNA1	13	18	21	0	0	0	0	1.21472e-69	0	0.429707	0.331939	0.930403	0.354821	0.201303	0.619708
chr12	85304514	85307424	2911	*	SLC6A15	13	19	20	0	0	0	2.85192e-182	1.23296e-66	0	0.5441	0.406371	0.925181	0.271166	0.176087	0.689002
chr13	28491326	28499045	7720	*	PDX1	8	14	44	0	0	0	5.41367e-292	2.08993e-56	0	0.570325	0.453228	0.895254	0.475358	0.298176	0.410488
chr13	28500882	28503508	2627	*	PDX1	14	14	14	0	0	0	0	4.1842e-58	0	0.608708	0.463976	0.864028	0.378585	0.311868	0.688181
chr13	36871646	36872346	701	*	CCDC169	14	14	14	0	0	0	6.87926e-254	4.85372e-55	0	0.504469	0.380927	0.88396	0.34549	0.220822	0.714274
chr13	36919344	36921174	1831	*	SPART	2	20	20	0	0	0	5.91061e-56	8.87102e-73	0	0.509833	0.317933	0.931454	0.483292	0.163674	0.60829
chr13	37004536	37006748	2213	*	CCNA1	25	34	34	0	0	0	0	3.06711e-126	0	0.38348	0.42082	0.766447	0.268114	0.232717	0.530306
chr13	46424943	46426263	1321	*	SIAH3	14	14	14	1.73805e-105	0	0	5.24491e-54	2.33921e-39	2.01349e-247	0.282002	0.351489	0.811447	0.15374	0.159629	0.465072
chr13	78491199	78494462	3264	*	EDNRB	41	49	51	0	0	0	0	7.12828e-134	0	0.355316	0.304886	0.813929	0.184764	0.183055	0.429054
chr13	93878969	93881110	2142	*	GPC6	8	13	13	0	0	0	5.90024e-194	1.31978e-48	3.65909e-294	0.567585	0.366161	0.88594	0.357987	0.239219	0.665433
chr13	102067343	102069556	2214	*	NALCN	10	13	15	0	0	0	6.85619e-293	1.84619e-49	2.25366e-293	0.421733	0.297863	0.857076	0.352032	0.20919	0.523293
chr13	112758379	112762758	4380	*	SOX1	2	19	21	0	0	0	2.77776e-72	6.1623e-72	0	0.427753	0.376623	0.892835	0.3403	0.23885	0.570657
chr16	51183363	51190201	6839	*	SALL1	26	37	47	0	0	0	0	2.98256e-130	0	0.485528	0.338488	0.882357	0.29616	0.215296	0.625115
chr17	43339040	43340592	1553	*	SPATA32	12	14	14	0	0	0	6.69285e-286	1.11903e-52	0	0.534364	0.297439	0.959758	0.396953	0.169056	0.778357
chr18	12253749	12255318	1570	*	CIDEA	18	21	21	0	0	0	1.24664e-248	3.62264e-68	0	0.34622	0.329605	0.876087	0.225563	0.182015	0.633408
chr18	67067721	67068730	1010	*	DOK6	3	6	6	0	0	0	1.54656e-110	3.03372e-25	1.48594e-162	0.376276	0.241583	0.96001	0.294391	0.175916	0.826183
chr18	74960629	74964030	3402	*	GALR1	15	30	33	0	0	0	6.06396e-248	7.72172e-97	0	0.522117	0.441203	0.950137	0.342172	0.152456	0.71296
chr19	11253754	11253944	191	*	SPC24	2	2	2	8.53437e-62	0	0	3.85532e-46	3.63376e-10	1.5227e-42	-0.333541	-0.24457	-0.340621	-0.300305	-0.189523	-0.280511
chr20	25061762	25065553	3792	*	VSX1	10	12	20	0	0	0	4.06472e-241	3.68486e-47	0	0.534878	0.426242	0.916594	0.347381	0.24516	0.641204
chr20	41817011	41819125	2115	*	PTPRT	3	11	12	0	0	0	4.58285e-76	2.7681e-44	8.94798e-257	0.466624	0.387897	0.946752	0.405371	0.259551	0.736286
chr20	53091600	53093152	1553	*	DOK5	10	12	12	0	0	0	8.35176e-203	6.33974e-42	2.14158e-222	0.533247	0.362516	0.940745	0.334923	0.191512	0.629953
chr20	61635995	61639277	3283	*	BHLHE23	8	11	15	0	0	0	5.21824e-219	6.52757e-40	1.06458e-300	0.433661	0.339343	0.87223	0.327364	0.248516	0.637486
chr21	28336897	28340304	3408	*	ADAMTS5	8	11	16	0	0	0	2.5452e-186	4.53878e-40	0	0.421684	0.273609	0.841653	0.322464	0.173513	0.491473
