# Supplementary material for: CRISPR/dCAS9-mediated DNA demethylation screen identifies functional epigenetic determinants of colorectal cancer
Source: Clin Epigenetics. 2023 Aug 24;15:133. doi: 10.1186/s13148-023-01546-1 (PMC10464368; doi:10.1186/s13148-023-01546-1)
Supplement: Supplementary file 9 — Additional file 9: Table S8. List of gRNA sequences designed for the epigenetic modulation of genes with robust correlation between DNA methylation and gene expression in CRC samples. [file 13148_2023_1546_MOESM9_ESM.xlsx]

## Sheet: Table_design_gRNAs
Condition	Gene	Expression_Cancer	Methylation_Cancer	Enzymes	Region design gRNA	gRNA1	Strand gRNA1	Efficiency gRNA1	Self Complementarity gRNA1	gRNA1 sequence	gRNA2	Strand gRNA2	Efficiency gRNA2	Self Complementarity gRNA2	gRNA2 sequence
DMR	UBD	NA	hyper	TET1 / TET1IM	chr6:29520900-29521300	chr6:29521092	+	51.12	0	TGCTACCTCCTGACCTTGAC	chr6:29521192	-	49.54	0	AGTGAAGCCCGCGTCTACCA
#001	KHDRBS2	down	hyper	TET1 / TET1IM / VP64	chr6:62995833-62996753	chr6:62996061	-	57.07	0	TCTGCGCGAGCGAGGGACGA	chr6:62996579	+	36.26	0	AATCAGCAGCGCACTGGGTC
#002	TMEFF2	down	hyper	TET1 / TET1IM / VP64	chr2:193059164-193059684	chr2:193059450	-	65.04	1	CGGACGACCCTCTCGCTCCG	chr2:193059681	-	47.13	2	ACGTGACCCCGGGCGGGCTG
#003	NPY	down	hyper	TET1 / TET1IM / VP64	chr7:24323642-24324056	chr7:24323655	+	52.86	0	AGTCGACACTCGTGCGGCTG	chr7:24323831	-	58.42	2	CTGTCGGGCGAGCGTCTCCG
#004	GRIK1	down	hyper	TET1 / TET1IM / VP64	chr21:31312190-31312732	chr21:31312403	-	55.52	0	GCGCGAGTATCTTGATCAGT	chr21:31312601	-	59.72	0	GCTGTCCGCTGTGAGTGGCA
#005	FAM135B	down	hyper	TET1 / TET1IM / VP64	chr8:139509023-139509736	chr8:139509480	-	65.73	1	TCGCGCAGCGTCTACCCACG	chr8:139509688	-	45.93	2	TCGAGAGGGGAGCCCCGCCG
#006	PCSK2	down	hyper	TET1 / TET1IM / VP64	chr20:17206478-17207062	chr20:17206685	-	57.76	0	CGCTGAACGTCTTCTACTGG	chr20:17206614	-	44.62	1	TAAGAAACGTGCACTCGCAC
#007	HPSE2	down	hyper	TET1 / TET1IM / VP64	chr10:100993406-100993796	chr10:100993500	+	48.46	0	GGTCGTTTGGCAGAAGTCTC	chr10:100993650	-	43.74	0	CTGGCGGGGCGCATTCGCAT
#008	RSPO2	down	hyper	TET1 / TET1IM / VP64	chr8:109095184-109095954	chr8:109095772	+	65.5	0	GAAGGCAGAACGCTCTCGGG	chr8:109095548	+	70.87	2	TGGCAGCTCTGGAATTCCAG
#009	ADHFE1	down	hyper	TET1 / TET1IM / VP64	chr8:67344428-67344873	chr8:67344505	+	41.33	2	TACGGAGCAGTTACCTTCTA	chr8:67344687	+	40.08	1	CTCCGTGATTGGCCGGCGGA
#010	MAL	down	hyper	TET1 / TET1IM / VP64	chr2:95690850-95691628	chr2:95691297	+	31.56	2	GCGGGGCCTCGAAGAGGTTC	chr2:95691418	+	43.37	0	CCTGCTCTTAACCCGCGCGC
#011	LIFR	down	hyper	TET1 / TET1IM / VP64	chr5:38556074-38556975	chr5:38556884	+	39.65	2	CCGCGCGCGCGGGTGCTCCA	chr5:38556630	-	44.77	3	AGCGGGCCGCCCTTCGCCCG
#012	SFRP1	down	hyper	TET1 / TET1IM / VP64	chr8:41166875-41167316	chr8:41167057	-	63.82	0	GACGGACGTGGTAACGAGTG	chr8:41167132	-	41.97	0	AAGGGGTGTTGAGCCGCGTC
#013	CRHBP	down	hyper	TET1 / TET1IM / VP64	chr5:76248520-76249907	chr5:76248788	+	37.68	2	TACTGAGCTCCGATCAGTTA	chr5:76249819	-	55.29	2	GGCATGGGGCAATAAGTCCC
#014	CPEB1	down	hyper	TET1 / TET1IM / VP64	chr15:83316595-83317038	chr15:83316941	-	33.83	2	CGCGCTCAGGCTTAGGTCTC	chr15:83316783	-	48.25	2	CGACACAGGTGCTCCGCATC
#015	NLGN1	down	hyper	TET1 / TET1IM / VP64	chr3:173302243-173303322	chr3:173302368	-	32.83	0	TCCAATAGATTTATCTCGAT	chr3:173303307	+	42.04	2	TCTCTCAACCGGACACTAAA
#016	C16orf62	down	hyper	TET1 / TET1IM / VP64	chr16:19566611-19567453	chr16:19566664	-	47.16	0	GCGGGCGTCATGATGGTAAA	chr16:19567214	+	57.98	1	TGGCCGCTACCGCGGTCCAG
#017	CHL1	down	hyper	TET1 / TET1IM / VP64	chr3:237964-238756	chr3:238191	-	64.56	0	TCGGTTCATGTTGCACACAC	chr3:238713	+	53.6	2	GCGCCGGACAGATCGCGTTT
#018	GRIN2A	down	hyper	TET1 / TET1IM / VP64	chr16:10276213-10276823	chr16:10276487	-	40.34	2	TGAGTGCTAGCGCGGGACGC	chr16:10276599	-	42.94	1	GCTTGGCCGGATCATGGGAC
#019	AFF3	down	hyper	TET1 / TET1IM / VP64	chr2:100938688-100939518	chr2:100938861	-	58.3	0	GCGACCTGGGTTACCTAAGC	chr2:100939105	+	68.81	0	CTCCGCTTAAGCAAGAACCC
#020	DCLK1	down	hyper	TET1 / TET1IM / VP64	chr13:36705367-36705841	chr13:36705703	-	73.21	0	TAGTCAAGCCAGATGCACCG	chr13:36705395	+	40.24	1	GCTGCTGGAGCGCGGCGCCT
#021	ANKS1B	down	hyper	TET1 / TET1IM / VP64	chr12:99288565-99289021	chr12:99288893	-	58.64	0	GAGCGGTAAGCCCTCCCCGG	chr12:99288745	+	45.78	2	GCGGCGCGCGCCTGCCCTGG
#022	DPP6	down	hyper	TET1 / TET1IM / VP64	chr7:153583703-153584510	chr7:153583792	-	55.17	0	GGACACACGTCGCGTCTCCA	chr7:153584343	-	52.23	0	ACGCACAGGGGGCGCACTCG
#023	ZNF229	down	hyper	TET1 / TET1IM / VP64	chr19:44952499-44953139	chr19:44952879	-	48.94	1	GCTTGTTTGAGAATATAGTC	chr19:44952588	+	61.99	1	GGCCTGACAGTACAACCGCA
#024	GYPC	down	hyper	TET1 / TET1IM / VP64	chr2:127413309-127413863	chr2:127413438	-	56.92	0	AACTCCCCAATGTGACATGA	chr2:127413701	-	68.4	0	TGGGTCACACTCCTCCCGCG
#025	ZNF132	down	hyper	TET1 / TET1IM / VP64	chr19:58951481-58951987	chr19:58951718	+	52.74	2	AGGACCCTCGCGGTGCCTCA	chr19:58951828	+	56.68	3	TCGTCCTCGGACCATCACTT
#026	TLL1	down	hyper	TET1 / TET1IM / VP64	chr4:166793897-166795777	chr4:166794468	+	58.06	0	TCTCGCGGCGTAGAAATGCC	chr4:166795558	-	52.66	0	GCATAAAGCCCGCTGAGTGT
#027	PCDH10	down	hyper	TET1 / TET1IM / VP64	chr4:134069639-134070478	chr4:134070383	-	59.28	0	ATTCTGCCAACCAATCGCCC	chr4:134069983	-	33.26	0	GTAGCGCAGGGCCCACTAAT
#028	KCNG1	down	hyper	TET1 / TET1IM / VP64	chr20:49639557-49640173	chr20:49640079	-	59.38	0	CACCGCGGGGAAAGCTGACA	chr20:49639905	-	43.5	2	GGGCGTAGCGCGAGCAGTCC
#029	ZNF492	down	hyper	TET1 / TET1IM / VP64	chr19:22816450-22817323	chr19:22816885	+	38.31	2	AACACCTTCTGCGGTGTGCT	chr19:22817134	+	40.26	1	CTCTCGCTGCAGTCGGAGTA
#030	RBPMS2	down	hyper	TET1 / TET1IM / VP64	chr15:65115820-65116542	chr15:65116165	+	44.78	2	GCTTGAGGCGCAATGTGCGC	chr15:65116367	-	57	1	AGCGCCGCGAGTTGATGCTG
#031	PGR	down	hyper	TET1 / TET1IM / VP64	chr11:101454284-101455178	chr11:101454733	+	69.47	3	CGGTATGAGCCTGAACTAGG	chr11:101454881	-	13.17	2	AGAGGCTCGTGTCCCTTTTA
#032	WDR17	down	hyper	TET1 / TET1IM / VP64	chr4:176986556-176987385	chr4:176986832	-	54.74	4	AGCTCCTCCGTACTGGAGCG	chr4:176987012	+	62.59	1	GCTCGCGGCGCCTTCCATCG
#033	ZNF625	down	hyper	TET1 / TET1IM / VP64	chr19:12267182-12267905	chr19:12267775	-	46.01	1	CGGTACCCCCTCTAGCAATT	chr19:12267562	-	49.38	2	GCCAACTGTCCATCCGGGGA
#034	ZNF568	down	hyper	TET1 / TET1IM / VP64	chr19:37407102-37407637	chr19:37407197	+	39.18	1	CGGAAGTTGAGTGGGGCCGC	chr19:37407334	+	38.48	0	CTGCGCGCGGGATGAACATT
#035	ZNF471	down	hyper	TET1 / TET1IM / VP64	chr19:57018612-57019407	chr19:57018950	-	35.65	2	CGTCCCTAGTTACTAGTTCC	chr19:57019147	-	68.37	1	AGGCGTGGCCTAGTGTTGAG
#036	GPR88	down	hyper	TET1 / TET1IM / VP64	chr1:101004069-101004728	chr1:101004548	-	39.71	3	CGAGCCACCGGTGGTGGAGG	chr1:101004376	-	44.02	1	GCTGAAGCAGAATAATGGGC
#037	ZNF415	down	hyper	TET1 / TET1IM / VP64	chr19:53635806-53636617	chr19:53636290	-	50.98	0	ACCGTTTTCAACTTGGTAAG	chr19:53636129	-	44.23	1	GCCCGGAAACGGATCGCGTT
#038	RARRES2	down	hyper	TET1 / TET1IM / VP64	chr7:150038708-150039360	chr7:150038944	+	34.94	2	TCGCCCAGGCGCGCAGCCCT	chr7:150039281	-	48.14	0	GACATCTTTGCTGTCGATCA
#039	ZNF135	down	hyper	TET1 / TET1IM / VP64	chr19:58570270-58570931	chr19:58570545	+	57.4	1	GAACGCCAAGGGCGAGAGCG	chr19:58570608	+	57.48	0	AAATGGAGTTAGGCTCGCGC
#040	SOX17	down	hyper	TET1 / TET1IM / VP64	chr8:55378799-55379604	chr8:55379171	+	57.1	0	GACGTCGCGCGCCCGCTTCG	chr8:55379293	+	44.1	1	CTTCGCGGTGCACCGGCTCA
#041	ZSCAN18	down	hyper	TET1 / TET1IM / VP64	chr19:58608838-58610168	chr19:58609879	+	56.7	0	AAAAAGACGCGCAGACCGGG	chr19:58609669	+	50.09	0	CCGCGCACCGGGGCGAGCAA
#042	SPG20	down	hyper	TET1 / TET1IM / VP64	chr13:36919394-36920373	chr13:36919813	-	67.36	0	CTAGGGATTGAGCTGCGCGG	chr13:36919988	+	78.3	1	CGAAGCCAAAGTAAACAACG
#043	LRRK2	down	hyper	TET1 / TET1IM / VP64	chr12:41086021-41086967	chr12:41086158	-	37.85	0	CGCTTCTCTGATTGGACAAC	chr12:41086718	+	44.13	1	GGATGCCATATCGCCTCGGC
#044	TMEM25	down	hyper	TET1 / TET1IM / VP64	chr11:118401693-118402581	chr11:118401916	+	36.42	0	CAGTTGCTCCGGCGGCGCTC	chr11:118402378	+	38.9	0	TACATTTGCGTTTCCGTACA
#045	PCDH8	down	hyper	TET1 / TET1IM / VP64	chr13:53419734-53420637	chr13:53420485	-	75.91	1	CTCCTGGTCATATCCGACGG	chr13:53420303	-	53.14	0	GCTGATCGTCATCATCGTGC
#046	ZNF788	down	hyper	TET1 / TET1IM / VP64	chr19:12202761-12203527	chr19:12202953	+	51.88	0	GGAAGTGAATAGAACCAGTC	chr19:12203122	+	55.89	0	GTTGCTGTGCTAACGACCGT
#047	ZNF793	down	hyper	TET1 / TET1IM / VP64	chr19:37997011-37998321	chr19:37997345	-	38.64	1	AGCGAAGAGACTCGCTCTTA	chr19:37997693	+	56.48	0	TAAACATGGCCGCCCCAGGT
#048	ZNF880	down	hyper	TET1 / TET1IM / VP64	chr19:52872831-52873488	chr19:52873012	-	50.56	1	AATAGATTGTGTCCCGGCAG	chr19:52872929	-	55.51	0	GCTGTAGGGGCGCTCGCATG
#049	KRBA1	down	hyper	TET1 / TET1IM / VP64	chr7:149410993-149412187	chr7:149411573	+	65.43	4	AGGTCGGGTTTCCCCGACCG	chr7:149411684	+	54.38	0	TGATAAGCGGCGCGTACCCG
#050	ZNF660	down	hyper	TET1 / TET1IM / VP64	chr3:44626020-44626799	chr3:44626321	+	43.73	1	CAGAGCGTCGGCCGACCGCG	chr3:44626400	+	64.7	3	CGAAGCCTAGAAGGGCCGGA
#051	ZNF43	down	hyper	TET1 / TET1IM / VP64	chr19:22034357-22035180	chr19:22034969	-	58.31	2	GCGCAAACGCTAGGGAGGGT	chr19:22034899	-	60.77	0	TCAGACGCGCAGTTGGAGAG
#052	ACSS3	down	hyper	TET1 / TET1IM / VP64	chr12:81471317-81472091	chr12:81471590	+	49.69	0	TGAGCGCGATTTTTCCCGGA	chr12:81471857	+	62.73	0	TACCATTTGTCGCACACTCG
#053	RAB34	down	hyper	TET1 / TET1IM / VP64	chr17:27044374-27045163	chr17:27044878	+	54.33	0	CAACGCTGTAACACGATCCC	chr17:27044605	+	69.92	0	GCAGACCCTACGATTACGCG
#054	MAP9	down	hyper	TET1 / TET1IM / VP64	chr4:156297371-156298174	chr4:156298076	+	29.55	0	TCTTCGGCCCAACGTGTCGC	chr4:156297954	+	65.3	4	CGGTCCTGGACCGAGCGAGG
#055	ZNF813	down	hyper	TET1 / TET1IM / VP64	chr19:54023585-54024396	chr19:54024006	-	39.05	0	AACCCGGGAATCGACGTATC	chr19:54023898	-	51.25	0	TACGCGGGAATCCTTAGCGC
#056	STK33	down	hyper	TET1 / TET1IM / VP64	chr11:8615032-8616009	chr11:8615757	-	54.17	1	CGCCGCTGTTTGTCCTCGCG	chr11:8615514	-	39.27	0	GCGGTGGAAAAACGGGCCTC
