# Supplementary material for: CRISPR/dCAS9-mediated DNA demethylation screen identifies functional epigenetic determinants of colorectal cancer
Source: Clin Epigenetics. 2023 Aug 24;15:133. doi: 10.1186/s13148-023-01546-1 (PMC10464368; doi:10.1186/s13148-023-01546-1)
Supplement: Supplementary file 10 — Additional file 10: Table S9. Statistics related to the high-content cell viability screen performed in DLD1 and HCT116 cells transduced with the indicated gRNAs and chimeric constructs. [file 13148_2023_1546_MOESM10_ESM.xlsx]

## Sheet: DLD1_TET1
Plate	Well	Batch	ControlStatus	CellLine	Construct	gRNA	GeneID	RawSignal	NormalizedSignal	RobZscore	ScaledRobZscore	MeanZ	Significance
1	A01	1	neg	DLD1	TET1	Control	Control	4638	0.9	-1.28	-1.41	0	1
1	A02	1	sample	DLD1	TET1	#001	KHDRBS2	5065	0.99	-0.18	-0.31	0.19	0.24
1	A03	1	sample	DLD1	TET1	#002	TMEFF2	5326	1.04	0.46	0.33	0.09	0.47
1	A04	1	sample	DLD1	TET1	#003	NPY	5364	1.04	0.55	0.42	0.29	0.13
1	A05	1	sample	DLD1	TET1	#004	GRIK1	5048	0.98	-0.22	-0.35	0.27	0.19
1	A06	1	sample	DLD1	TET1	#005	FAM135B	4946	0.96	-0.47	-0.61	0.43	0.07
1	A07	1	sample	DLD1	TET1	#006	PCSK2	5137	1	0	-0.13	0.15	0.63
1	A08	1	sample	DLD1	TET1	#007	HPSE2	4780	0.93	-0.9	-1.03	-0.51	0.01
1	A09	1	sample	DLD1	TET1	#008	RSPO2	4618	0.9	-1.34	-1.47	-1.59	0
1	A10	1	sample	DLD1	TET1	#009	ADHFE1	5106	0.99	-0.07	-0.2	-0.05	0.6
1	A11	1	sample	DLD1	TET1	#010	MAL	5761	1.12	1.45	1.31	-0.4	0.09
1	A12	1	sample	DLD1	TET1	#011	LIFR	4396	0.86	-1.96	-2.09	-0.64	0.01
1	B01	1	neg	DLD1	TET1	Control	Control	5282	1.03	0.35	0.22	0	1
1	B02	1	sample	DLD1	TET1	#001	KHDRBS2	5387	1.05	0.6	0.47	0.19	0.24
1	B03	1	sample	DLD1	TET1	#002	TMEFF2	5318	1.04	0.44	0.31	0.09	0.47
1	B04	1	sample	DLD1	TET1	#003	NPY	5380	1.05	0.58	0.45	0.29	0.13
1	B05	1	sample	DLD1	TET1	#004	GRIK1	5114	1	-0.05	-0.18	0.27	0.19
1	B06	1	sample	DLD1	TET1	#005	FAM135B	5228	1.02	0.22	0.09	0.43	0.07
1	B07	1	sample	DLD1	TET1	#006	PCSK2	4972	0.97	-0.41	-0.54	0.15	0.63
1	B08	1	sample	DLD1	TET1	#007	HPSE2	4958	0.96	-0.44	-0.57	-0.51	0.01
1	B09	1	sample	DLD1	TET1	#008	RSPO2	4492	0.88	-1.69	-1.82	-1.59	0
1	B10	1	sample	DLD1	TET1	#009	ADHFE1	4861	0.95	-0.69	-0.82	-0.05	0.6
1	B11	1	sample	DLD1	TET1	#010	MAL	5047	0.98	-0.22	-0.35	-0.4	0.09
1	B12	1	sample	DLD1	TET1	#011	LIFR	5135	1	0	-0.13	-0.64	0.01
1	C01	1	neg	DLD1	TET1	Control	Control	5046	0.98	-0.22	-0.35	0	1
1	C02	1	sample	DLD1	TET1	#001	KHDRBS2	5612	1.09	1.12	0.98	0.19	0.24
1	C03	1	sample	DLD1	TET1	#002	TMEFF2	5839	1.14	1.61	1.48	0.09	0.47
1	C04	1	sample	DLD1	TET1	#003	NPY	5347	1.04	0.51	0.38	0.29	0.13
1	C05	1	sample	DLD1	TET1	#004	GRIK1	5411	1.05	0.66	0.53	0.27	0.19
1	C06	1	sample	DLD1	TET1	#005	FAM135B	5781	1.13	1.49	1.36	0.43	0.07
1	C07	1	sample	DLD1	TET1	#006	PCSK2	5463	1.06	0.78	0.65	0.15	0.63
1	C08	1	sample	DLD1	TET1	#007	HPSE2	5288	1.03	0.37	0.24	-0.51	0.01
1	C09	1	sample	DLD1	TET1	#008	RSPO2	4518	0.88	-1.61	-1.74	-1.59	0
1	C10	1	sample	DLD1	TET1	#009	ADHFE1	5055	0.98	-0.2	-0.33	-0.05	0.6
1	C11	1	sample	DLD1	TET1	#010	MAL	5449	1.06	0.74	0.61	-0.4	0.09
1	C12	1	sample	DLD1	TET1	#011	LIFR	4806	0.94	-0.84	-0.97	-0.64	0.01
1	D01	1	neg	DLD1	TET1	Control	Control	5352	1.04	0.52	0.39	0	1
1	D02	1	sample	DLD1	TET1	#001	KHDRBS2	5457	1.06	0.76	0.63	0.19	0.24
1	D03	1	sample	DLD1	TET1	#002	TMEFF2	5255	1.02	0.29	0.16	0.09	0.47
1	D04	1	sample	DLD1	TET1	#003	NPY	5562	1.08	1	0.87	0.29	0.13
1	D05	1	sample	DLD1	TET1	#004	GRIK1	5689	1.11	1.29	1.16	0.27	0.19
1	D06	1	sample	DLD1	TET1	#005	FAM135B	5546	1.08	0.97	0.84	0.43	0.07
1	D07	1	sample	DLD1	TET1	#006	PCSK2	4634	0.9	-1.29	-1.43	0.15	0.63
1	D08	1	sample	DLD1	TET1	#007	HPSE2	4974	0.97	-0.4	-0.53	-0.51	0.01
1	D09	1	sample	DLD1	TET1	#008	RSPO2	4638	0.9	-1.28	-1.41	-1.59	0
1	D10	1	sample	DLD1	TET1	#009	ADHFE1	5637	1.1	1.17	1.04	-0.05	0.6
1	D11	1	sample	DLD1	TET1	#010	MAL	4609	0.9	-1.36	-1.49	-0.4	0.09
1	D12	1	sample	DLD1	TET1	#011	LIFR	5109	1	-0.07	-0.2	-0.64	0.01
1	E01	1	neg	DLD1	TET1	Control	Control	5241	1.02	0.25	0.12	0	1
1	E02	1	sample	DLD1	TET1	#001	KHDRBS2	5079	0.99	-0.14	-0.27	0.19	0.24
1	E03	1	sample	DLD1	TET1	#002	TMEFF2	5163	1.01	0.07	-0.06	0.09	0.47
1	E04	1	sample	DLD1	TET1	#003	NPY	5657	1.1	1.22	1.09	0.29	0.13
1	E05	1	sample	DLD1	TET1	#004	GRIK1	5363	1.04	0.54	0.41	0.27	0.19
1	E06	1	sample	DLD1	TET1	#005	FAM135B	5528	1.08	0.93	0.8	0.43	0.07
1	E07	1	sample	DLD1	TET1	#006	PCSK2	5798	1.13	1.53	1.4	0.15	0.63
1	E08	1	sample	DLD1	TET1	#007	HPSE2	4966	0.97	-0.42	-0.55	-0.51	0.01
1	E09	1	sample	DLD1	TET1	#008	RSPO2	4469	0.87	-1.75	-1.88	-1.59	0
1	E10	1	sample	DLD1	TET1	#009	ADHFE1	4562	0.89	-1.49	-1.62	-0.05	0.6
1	E11	1	sample	DLD1	TET1	#010	MAL	4823	0.94	-0.79	-0.92	-0.4	0.09
1	E12	1	sample	DLD1	TET1	#011	LIFR	4746	0.92	-0.99	-1.12	-0.64	0.01
1	F01	1	neg	DLD1	TET1	Control	Control	5340	1.04	0.49	0.36	0	1
1	F02	1	sample	DLD1	TET1	#001	KHDRBS2	5303	1.03	0.4	0.27	0.19	0.24
1	F03	1	sample	DLD1	TET1	#002	TMEFF2	5767	1.12	1.46	1.33	0.09	0.47
1	F04	1	sample	DLD1	TET1	#003	NPY	4965	0.97	-0.43	-0.56	0.29	0.13
1	F05	1	sample	DLD1	TET1	#004	GRIK1	5190	1.01	0.13	0	0.27	0.19
1	F06	1	sample	DLD1	TET1	#005	FAM135B	5216	1.02	0.19	0.06	0.43	0.07
1	F07	1	sample	DLD1	TET1	#006	PCSK2	5488	1.07	0.83	0.7	0.15	0.63
1	F08	1	sample	DLD1	TET1	#007	HPSE2	4957	0.96	-0.45	-0.58	-0.51	0.01
1	F09	1	sample	DLD1	TET1	#008	RSPO2	4650	0.9	-1.25	-1.38	-1.59	0
1	F10	1	sample	DLD1	TET1	#009	ADHFE1	5700	1.11	1.31	1.18	-0.05	0.6
1	F11	1	sample	DLD1	TET1	#010	MAL	4789	0.93	-0.88	-1.01	-0.4	0.09
1	F12	1	sample	DLD1	TET1	#011	LIFR	5323	1.04	0.45	0.32	-0.64	0.01
1	G01	1	neg	DLD1	TET1	Control	Control	5248	1.02	0.27	0.14	0	1
1	G02	1	sample	DLD1	TET1	#001	KHDRBS2	5844	1.14	1.63	1.49	0.19	0.24
1	G03	1	sample	DLD1	TET1	#002	TMEFF2	4756	0.93	-0.97	-1.1	0.09	0.47
1	G04	1	sample	DLD1	TET1	#003	NPY	5231	1.02	0.23	0.1	0.29	0.13
1	G05	1	sample	DLD1	TET1	#004	GRIK1	5336	1.04	0.48	0.35	0.27	0.19
1	G06	1	sample	DLD1	TET1	#005	FAM135B	5541	1.08	0.96	0.82	0.43	0.07
1	G07	1	sample	DLD1	TET1	#006	PCSK2	5596	1.09	1.08	0.95	0.15	0.63
1	G08	1	sample	DLD1	TET1	#007	HPSE2	4730	0.92	-1.04	-1.17	-0.51	0.01
1	G09	1	sample	DLD1	TET1	#008	RSPO2	4533	0.88	-1.57	-1.7	-1.59	0
1	G10	1	sample	DLD1	TET1	#009	ADHFE1	5532	1.08	0.93	0.8	-0.05	0.6
1	G11	1	sample	DLD1	TET1	#010	MAL	4704	0.92	-1.11	-1.24	-0.4	0.09
1	G12	1	sample	DLD1	TET1	#011	LIFR	4964	0.97	-0.43	-0.56	-0.64	0.01
1	H01	1	neg	DLD1	TET1	Control	Control	5414	1.05	0.66	0.53	0	1
1	H02	1	sample	DLD1	TET1	#001	KHDRBS2	4512	0.88	-1.63	-1.76	0.19	0.24
1	H03	1	sample	DLD1	TET1	#002	TMEFF2	4525	0.88	-1.59	-1.72	0.09	0.47
1	H04	1	sample	DLD1	TET1	#003	NPY	5002	0.97	-0.33	-0.46	0.29	0.13
1	H05	1	sample	DLD1	TET1	#004	GRIK1	5300	1.03	0.4	0.26	0.27	0.19
1	H06	1	sample	DLD1	TET1	#005	FAM135B	5222	1.02	0.21	0.08	0.43	0.07
1	H07	1	sample	DLD1	TET1	#006	PCSK2	5031	0.98	-0.26	-0.39	0.15	0.63
1	H08	1	sample	DLD1	TET1	#007	HPSE2	5234	1.02	0.24	0.11	-0.51	0.01
1	H09	1	sample	DLD1	TET1	#008	RSPO2	4684	0.91	-1.16	-1.29	-1.59	0
1	H10	1	sample	DLD1	TET1	#009	ADHFE1	4997	0.97	-0.35	-0.48	-0.05	0.6
1	H11	1	sample	DLD1	TET1	#010	MAL	5149	1	0.03	-0.1	-0.4	0.09
1	H12	1	sample	DLD1	TET1	#011	LIFR	5029	0.98	-0.26	-0.4	-0.64	0.01
2	A01	1	neg	DLD1	TET1	Control	Control	4037	1.03	0.14	0.24	0	1
2	A02	1	sample	DLD1	TET1	#012	SFRP1	4395	1.12	0.55	0.66	0.5	0.08
2	A03	1	sample	DLD1	TET1	#013	CRHBP	4787	1.22	0.97	1.08	0.55	0.04
2	A04	1	sample	DLD1	TET1	#014	CPEB1	5562	1.42	1.71	1.82	0.61	0.24
2	A05	1	sample	DLD1	TET1	#015	NLGN1	5518	1.4	1.67	1.78	0.69	0.11
2	A06	1	sample	DLD1	TET1	#016	C16orf62	5554	1.41	1.7	1.81	0.7	0.08
2	A07	1	sample	DLD1	TET1	#017	CHL1	4797	1.22	0.98	1.09	0.39	0.15
2	A08	1	sample	DLD1	TET1	#018	GRIN2A	5364	1.37	1.53	1.64	0.26	0.77
2	A09	1	sample	DLD1	TET1	#019	AFF3	5058	1.29	1.24	1.35	0.36	0.88
2	A10	1	sample	DLD1	TET1	#020	DCLK1	4460	1.14	0.63	0.73	-0.12	0.47
2	A11	1	sample	DLD1	TET1	#021	ANKS1B	4584	1.17	0.76	0.87	-0.43	0.3
2	A12	1	sample	DLD1	TET1	#022	DPP6	4510	1.15	0.68	0.79	-0.77	0.05
2	B01	1	neg	DLD1	TET1	Control	Control	3385	0.86	-0.73	-0.63	0	1
2	B02	1	sample	DLD1	TET1	#012	SFRP1	5118	1.3	1.3	1.41	0.5	0.08
2	B03	1	sample	DLD1	TET1	#013	CRHBP	5483	1.4	1.64	1.75	0.55	0.04
2	B04	1	sample	DLD1	TET1	#014	CPEB1	5481	1.4	1.64	1.74	0.61	0.24
2	B05	1	sample	DLD1	TET1	#015	NLGN1	5467	1.39	1.63	1.73	0.69	0.11
2	B06	1	sample	DLD1	TET1	#016	C16orf62	5478	1.39	1.64	1.74	0.7	0.08
2	B07	1	sample	DLD1	TET1	#017	CHL1	5213	1.33	1.39	1.5	0.39	0.15
2	B08	1	sample	DLD1	TET1	#018	GRIN2A	5025	1.28	1.21	1.32	0.26	0.77
2	B09	1	sample	DLD1	TET1	#019	AFF3	5227	1.33	1.41	1.51	0.36	0.88
2	B10	1	sample	DLD1	TET1	#020	DCLK1	4867	1.24	1.05	1.16	-0.12	0.47
2	B11	1	sample	DLD1	TET1	#021	ANKS1B	4681	1.19	0.86	0.97	-0.43	0.3
2	B12	1	sample	DLD1	TET1	#022	DPP6	4155	1.06	0.28	0.38	-0.77	0.05
2	C01	1	neg	DLD1	TET1	Control	Control	3941	1	0.02	0.12	0	1
2	C02	1	sample	DLD1	TET1	#012	SFRP1	5335	1.36	1.51	1.61	0.5	0.08
2	C03	1	sample	DLD1	TET1	#013	CRHBP	4790	1.22	0.98	1.08	0.55	0.04
2	C04	1	sample	DLD1	TET1	#014	CPEB1	5281	1.34	1.46	1.56	0.61	0.24
2	C05	1	sample	DLD1	TET1	#015	NLGN1	5382	1.37	1.55	1.65	0.69	0.11
2	C06	1	sample	DLD1	TET1	#016	C16orf62	5301	1.35	1.47	1.58	0.7	0.08
2	C07	1	sample	DLD1	TET1	#017	CHL1	4518	1.15	0.69	0.79	0.39	0.15
2	C08	1	sample	DLD1	TET1	#018	GRIN2A	5109	1.3	1.29	1.4	0.26	0.77
2	C09	1	sample	DLD1	TET1	#019	AFF3	4838	1.23	1.03	1.13	0.36	0.88
2	C10	1	sample	DLD1	TET1	#020	DCLK1	4622	1.18	0.8	0.91	-0.12	0.47
2	C11	1	sample	DLD1	TET1	#021	ANKS1B	3801	0.97	-0.16	-0.06	-0.43	0.3
2	C12	1	sample	DLD1	TET1	#022	DPP6	3769	0.96	-0.2	-0.1	-0.77	0.05
2	D01	1	neg	DLD1	TET1	Control	Control	3590	0.91	-0.44	-0.34	0	1
2	D02	1	sample	DLD1	TET1	#012	SFRP1	3955	1.01	0.03	0.14	0.5	0.08
2	D03	1	sample	DLD1	TET1	#013	CRHBP	4500	1.15	0.67	0.77	0.55	0.04
2	D04	1	sample	DLD1	TET1	#014	CPEB1	4264	1.09	0.4	0.51	0.61	0.24
2	D05	1	sample	DLD1	TET1	#015	NLGN1	4343	1.11	0.49	0.6	0.69	0.11
2	D06	1	sample	DLD1	TET1	#016	C16orf62	3776	0.96	-0.19	-0.09	0.7	0.08
2	D07	1	sample	DLD1	TET1	#017	CHL1	4626	1.18	0.8	0.91	0.39	0.15
2	D08	1	sample	DLD1	TET1	#018	GRIN2A	4184	1.07	0.31	0.42	0.26	0.77
2	D09	1	sample	DLD1	TET1	#019	AFF3	3810	0.97	-0.15	-0.04	0.36	0.88
2	D10	1	sample	DLD1	TET1	#020	DCLK1	3571	0.91	-0.47	-0.36	-0.12	0.47
2	D11	1	sample	DLD1	TET1	#021	ANKS1B	3972	1.01	0.06	0.16	-0.43	0.3
2	D12	1	sample	DLD1	TET1	#022	DPP6	3535	0.9	-0.52	-0.41	-0.77	0.05
2	E01	1	neg	DLD1	TET1	Control	Control	3846	0.98	-0.1	0	0	1
2	E02	1	sample	DLD1	TET1	#012	SFRP1	4216	1.07	0.35	0.45	0.5	0.08
2	E03	1	sample	DLD1	TET1	#013	CRHBP	3905	0.99	-0.03	0.08	0.55	0.04
2	E04	1	sample	DLD1	TET1	#014	CPEB1	3597	0.92	-0.43	-0.33	0.61	0.24
2	E05	1	sample	DLD1	TET1	#015	NLGN1	3930	1	0	0.11	0.69	0.11
2	E06	1	sample	DLD1	TET1	#016	C16orf62	4234	1.08	0.37	0.48	0.7	0.08
2	E07	1	sample	DLD1	TET1	#017	CHL1	4081	1.04	0.19	0.29	0.39	0.15
2	E08	1	sample	DLD1	TET1	#018	GRIN2A	3656	0.93	-0.35	-0.25	0.26	0.77
2	E09	1	sample	DLD1	TET1	#019	AFF3	3718	0.95	-0.27	-0.16	0.36	0.88
2	E10	1	sample	DLD1	TET1	#020	DCLK1	3477	0.88	-0.6	-0.49	-0.12	0.47
2	E11	1	sample	DLD1	TET1	#021	ANKS1B	3144	0.8	-1.09	-0.99	-0.43	0.3
2	E12	1	sample	DLD1	TET1	#022	DPP6	2922	0.74	-1.45	-1.35	-0.77	0.05
2	F01	1	neg	DLD1	TET1	Control	Control	3952	1.01	0.03	0.14	0	1
2	F02	1	sample	DLD1	TET1	#012	SFRP1	3865	0.98	-0.08	0.03	0.5	0.08
2	F03	1	sample	DLD1	TET1	#013	CRHBP	3374	0.86	-0.75	-0.64	0.55	0.04
2	F04	1	sample	DLD1	TET1	#014	CPEB1	3692	0.94	-0.3	-0.2	0.61	0.24
2	F05	1	sample	DLD1	TET1	#015	NLGN1	3864	0.98	-0.08	0.03	0.69	0.11
2	F06	1	sample	DLD1	TET1	#016	C16orf62	3925	1	0	0.1	0.7	0.08
2	F07	1	sample	DLD1	TET1	#017	CHL1	3635	0.93	-0.38	-0.27	0.39	0.15
2	F08	1	sample	DLD1	TET1	#018	GRIN2A	3109	0.79	-1.15	-1.04	0.26	0.77
2	F09	1	sample	DLD1	TET1	#019	AFF3	3682	0.94	-0.32	-0.21	0.36	0.88
2	F10	1	sample	DLD1	TET1	#020	DCLK1	3035	0.77	-1.27	-1.16	-0.12	0.47
2	F11	1	sample	DLD1	TET1	#021	ANKS1B	2944	0.75	-1.42	-1.31	-0.43	0.3
2	F12	1	sample	DLD1	TET1	#022	DPP6	2957	0.75	-1.4	-1.29	-0.77	0.05
2	G01	1	neg	DLD1	TET1	Control	Control	4049	1.03	0.15	0.26	0	1
2	G02	1	sample	DLD1	TET1	#012	SFRP1	3579	0.91	-0.46	-0.35	0.5	0.08
2	G03	1	sample	DLD1	TET1	#013	CRHBP	4026	1.03	0.12	0.23	0.55	0.04
2	G04	1	sample	DLD1	TET1	#014	CPEB1	3993	1.02	0.08	0.19	0.61	0.24
2	G05	1	sample	DLD1	TET1	#015	NLGN1	3723	0.95	-0.26	-0.16	0.69	0.11
2	G06	1	sample	DLD1	TET1	#016	C16orf62	3839	0.98	-0.11	-0.01	0.7	0.08
2	G07	1	sample	DLD1	TET1	#017	CHL1	3714	0.95	-0.27	-0.17	0.39	0.15
2	G08	1	sample	DLD1	TET1	#018	GRIN2A	3175	0.81	-1.05	-0.94	0.26	0.77
2	G09	1	sample	DLD1	TET1	#019	AFF3	3515	0.9	-0.55	-0.44	0.36	0.88
2	G10	1	sample	DLD1	TET1	#020	DCLK1	3196	0.81	-1.01	-0.91	-0.12	0.47
2	G11	1	sample	DLD1	TET1	#021	ANKS1B	2762	0.7	-1.73	-1.63	-0.43	0.3
2	G12	1	sample	DLD1	TET1	#022	DPP6	2866	0.73	-1.55	-1.44	-0.77	0.05
2	H01	1	neg	DLD1	TET1	Control	Control	4007	1.02	0.1	0.2	0	1
2	H02	1	sample	DLD1	TET1	#012	SFRP1	3876	0.99	-0.06	0.04	0.5	0.08
2	H03	1	sample	DLD1	TET1	#013	CRHBP	3915	1	-0.02	0.09	0.55	0.04
2	H04	1	sample	DLD1	TET1	#014	CPEB1	3556	0.9	-0.49	-0.38	0.61	0.24
2	H05	1	sample	DLD1	TET1	#015	NLGN1	3699	0.94	-0.29	-0.19	0.69	0.11
2	H06	1	sample	DLD1	TET1	#016	C16orf62	3830	0.98	-0.12	-0.02	0.7	0.08
2	H07	1	sample	DLD1	TET1	#017	CHL1	3118	0.79	-1.13	-1.03	0.39	0.15
2	H08	1	sample	DLD1	TET1	#018	GRIN2A	3502	0.89	-0.56	-0.46	0.26	0.77
2	H09	1	sample	DLD1	TET1	#019	AFF3	3666	0.93	-0.34	-0.23	0.36	0.88
2	H10	1	sample	DLD1	TET1	#020	DCLK1	3268	0.83	-0.9	-0.8	-0.12	0.47
2	H11	1	sample	DLD1	TET1	#021	ANKS1B	2844	0.72	-1.59	-1.48	-0.43	0.3
2	H12	1	sample	DLD1	TET1	#022	DPP6	2214	0.56	-2.82	-2.71	-0.77	0.05
3	A01	2	neg	DLD1	TET1	Control	Control	644	0.83	-0.59	-0.8	0	1
3	A02	2	sample	DLD1	TET1	#023	ZNF229	952	1.23	0.66	0.46	0.81	0
3	A03	2	sample	DLD1	TET1	#024	GYPC	535	0.69	-1.19	-1.39	-1.3	0
3	A04	2	sample	DLD1	TET1	#025	ZNF132	1945	2.51	2.95	2.75	2.56	0
3	A05	2	sample	DLD1	TET1	#026	TLL1	821	1.06	0.18	-0.02	0.28	0.02
3	A06	2	sample	DLD1	TET1	#027	PCDH10	774	1	0	-0.21	-0.44	0
3	A07	2	sample	DLD1	TET1	#028	KCNG1	775	1	0	-0.2	0.22	0.16
3	A08	2	sample	DLD1	TET1	#029	ZNF492	479	0.62	-1.54	-1.75	-1.59	0
3	A09	2	sample	DLD1	TET1	#030	RBPMS2	685	0.88	-0.4	-0.6	-0.46	0.01
3	A10	2	sample	DLD1	TET1	#031	PGR	494	0.64	-1.44	-1.65	-1.48	0
3	A11	2	sample	DLD1	TET1	#032	WDR17	785	1.01	0.04	-0.16	-0.34	0
3	A12	2	sample	DLD1	TET1	#033	ZNF625	833	1.07	0.23	0.03	0.19	0.39
3	B01	2	neg	DLD1	TET1	Control	Control	745	0.96	-0.13	-0.33	0	1
3	B02	2	sample	DLD1	TET1	#023	ZNF229	975	1.26	0.74	0.53	0.81	0
3	B03	2	sample	DLD1	TET1	#024	GYPC	536	0.69	-1.18	-1.39	-1.3	0
3	B04	2	sample	DLD1	TET1	#025	ZNF132	1940	2.5	2.94	2.74	2.56	0
3	B05	2	sample	DLD1	TET1	#026	TLL1	922	1.19	0.56	0.35	0.28	0.02
3	B06	2	sample	DLD1	TET1	#027	PCDH10	740	0.96	-0.15	-0.35	-0.44	0
3	B07	2	sample	DLD1	TET1	#028	KCNG1	846	1.09	0.28	0.08	0.22	0.16
3	B08	2	sample	DLD1	TET1	#029	ZNF492	502	0.65	-1.39	-1.6	-1.59	0
3	B09	2	sample	DLD1	TET1	#030	RBPMS2	760	0.98	-0.06	-0.27	-0.46	0.01
3	B10	2	sample	DLD1	TET1	#031	PGR	481	0.62	-1.53	-1.73	-1.48	0
3	B11	2	sample	DLD1	TET1	#032	WDR17	717	0.92	-0.25	-0.45	-0.34	0
3	B12	2	sample	DLD1	TET1	#033	ZNF625	938	1.21	0.61	0.41	0.19	0.39
3	C01	2	neg	DLD1	TET1	Control	Control	992	1.28	0.79	0.59	0	1
3	C02	2	sample	DLD1	TET1	#023	ZNF229	1136	1.47	1.23	1.02	0.81	0
3	C03	2	sample	DLD1	TET1	#024	GYPC	642	0.83	-0.6	-0.81	-1.3	0
3	C04	2	sample	DLD1	TET1	#025	ZNF132	1746	2.25	2.6	2.4	2.56	0
3	C05	2	sample	DLD1	TET1	#026	TLL1	941	1.21	0.62	0.42	0.28	0.02
3	C06	2	sample	DLD1	TET1	#027	PCDH10	843	1.09	0.27	0.07	-0.44	0
3	C07	2	sample	DLD1	TET1	#028	KCNG1	825	1.06	0.2	0	0.22	0.16
3	C08	2	sample	DLD1	TET1	#029	ZNF492	512	0.66	-1.33	-1.53	-1.59	0
3	C09	2	sample	DLD1	TET1	#030	RBPMS2	931	1.2	0.59	0.38	-0.46	0.01
3	C10	2	sample	DLD1	TET1	#031	PGR	532	0.69	-1.21	-1.41	-1.48	0
3	C11	2	sample	DLD1	TET1	#032	WDR17	775	1	0	-0.2	-0.34	0
3	C12	2	sample	DLD1	TET1	#033	ZNF625	1009	1.3	0.85	0.64	0.19	0.39
3	D01	2	neg	DLD1	TET1	Control	Control	877	1.13	0.4	0.19	0	1
3	D02	2	sample	DLD1	TET1	#023	ZNF229	1088	1.4	1.09	0.88	0.81	0
3	D03	2	sample	DLD1	TET1	#024	GYPC	584	0.75	-0.91	-1.11	-1.3	0
3	D04	2	sample	DLD1	TET1	#025	ZNF132	1623	2.09	2.37	2.17	2.56	0
3	D05	2	sample	DLD1	TET1	#026	TLL1	896	1.16	0.47	0.26	0.28	0.02
3	D06	2	sample	DLD1	TET1	#027	PCDH10	756	0.98	-0.08	-0.28	-0.44	0
3	D07	2	sample	DLD1	TET1	#028	KCNG1	930	1.2	0.58	0.38	0.22	0.16
3	D08	2	sample	DLD1	TET1	#029	ZNF492	491	0.63	-1.46	-1.67	-1.59	0
3	D09	2	sample	DLD1	TET1	#030	RBPMS2	709	0.92	-0.29	-0.49	-0.46	0.01
3	D10	2	sample	DLD1	TET1	#031	PGR	506	0.65	-1.37	-1.57	-1.48	0
3	D11	2	sample	DLD1	TET1	#032	WDR17	796	1.03	0.09	-0.12	-0.34	0
3	D12	2	sample	DLD1	TET1	#033	ZNF625	830	1.07	0.22	0.02	0.19	0.39
3	E01	2	neg	DLD1	TET1	Control	Control	1000	1.29	0.82	0.61	0	1
3	E02	2	sample	DLD1	TET1	#023	ZNF229	1075	1.39	1.05	0.85	0.81	0
3	E03	2	sample	DLD1	TET1	#024	GYPC	579	0.75	-0.93	-1.14	-1.3	0
3	E04	2	sample	DLD1	TET1	#025	ZNF132	2069	2.67	3.15	2.94	2.56	0
3	E05	2	sample	DLD1	TET1	#026	TLL1	944	1.22	0.63	0.43	0.28	0.02
3	E06	2	sample	DLD1	TET1	#027	PCDH10	688	0.89	-0.38	-0.58	-0.44	0
3	E07	2	sample	DLD1	TET1	#028	KCNG1	893	1.15	0.45	0.25	0.22	0.16
3	E08	2	sample	DLD1	TET1	#029	ZNF492	499	0.64	-1.41	-1.61	-1.59	0
3	E09	2	sample	DLD1	TET1	#030	RBPMS2	648	0.84	-0.57	-0.78	-0.46	0.01
3	E10	2	sample	DLD1	TET1	#031	PGR	526	0.68	-1.24	-1.45	-1.48	0
3	E11	2	sample	DLD1	TET1	#032	WDR17	661	0.85	-0.51	-0.71	-0.34	0
3	E12	2	sample	DLD1	TET1	#033	ZNF625	787	1.02	0.05	-0.15	0.19	0.39
3	F01	2	neg	DLD1	TET1	Control	Control	793	1.02	0.07	-0.13	0	1
3	F02	2	sample	DLD1	TET1	#023	ZNF229	1043	1.35	0.95	0.75	0.81	0
3	F03	2	sample	DLD1	TET1	#024	GYPC	529	0.68	-1.22	-1.43	-1.3	0
3	F04	2	sample	DLD1	TET1	#025	ZNF132	1838	2.37	2.77	2.57	2.56	0
3	F05	2	sample	DLD1	TET1	#026	TLL1	944	1.22	0.63	0.43	0.28	0.02
3	F06	2	sample	DLD1	TET1	#027	PCDH10	640	0.83	-0.61	-0.82	-0.44	0
3	F07	2	sample	DLD1	TET1	#028	KCNG1	989	1.28	0.78	0.58	0.22	0.16
3	F08	2	sample	DLD1	TET1	#029	ZNF492	523	0.68	-1.26	-1.46	-1.59	0
3	F09	2	sample	DLD1	TET1	#030	RBPMS2	775	1	0	-0.2	-0.46	0.01
3	F10	2	sample	DLD1	TET1	#031	PGR	504	0.65	-1.38	-1.58	-1.48	0
3	F11	2	sample	DLD1	TET1	#032	WDR17	709	0.92	-0.29	-0.49	-0.34	0
3	F12	2	sample	DLD1	TET1	#033	ZNF625	790	1.02	0.06	-0.14	0.19	0.39
3	G01	2	neg	DLD1	TET1	Control	Control	812	1.05	0.15	-0.05	0	1
3	G02	2	sample	DLD1	TET1	#023	ZNF229	1127	1.45	1.2	1	0.81	0
3	G03	2	sample	DLD1	TET1	#024	GYPC	515	0.66	-1.31	-1.51	-1.3	0
3	G04	2	sample	DLD1	TET1	#025	ZNF132	1725	2.23	2.56	2.36	2.56	0
3	G05	2	sample	DLD1	TET1	#026	TLL1	944	1.22	0.63	0.43	0.28	0.02
3	G06	2	sample	DLD1	TET1	#027	PCDH10	732	0.94	-0.18	-0.39	-0.44	0
3	G07	2	sample	DLD1	TET1	#028	KCNG1	876	1.13	0.39	0.19	0.22	0.16
3	G08	2	sample	DLD1	TET1	#029	ZNF492	488	0.63	-1.48	-1.69	-1.59	0
3	G09	2	sample	DLD1	TET1	#030	RBPMS2	667	0.86	-0.48	-0.68	-0.46	0.01
3	G10	2	sample	DLD1	TET1	#031	PGR	625	0.81	-0.69	-0.89	-1.48	0
3	G11	2	sample	DLD1	TET1	#032	WDR17	768	0.99	-0.03	-0.23	-0.34	0
3	G12	2	sample	DLD1	TET1	#033	ZNF625	1009	1.3	0.85	0.64	0.19	0.39
3	H01	2	neg	DLD1	TET1	Control	Control	804	1.04	0.12	-0.09	0	1
3	H02	2	sample	DLD1	TET1	#023	ZNF229	1128	1.46	1.2	1	0.81	0
3	H03	2	sample	DLD1	TET1	#024	GYPC	498	0.64	-1.42	-1.62	-1.3	0
3	H04	2	sample	DLD1	TET1	#025	ZNF132	1830	2.36	2.75	2.55	2.56	0
3	H05	2	sample	DLD1	TET1	#026	TLL1	813	1.05	0.15	-0.05	0.28	0.02
3	H06	2	sample	DLD1	TET1	#027	PCDH10	616	0.8	-0.74	-0.94	-0.44	0
3	H07	2	sample	DLD1	TET1	#028	KCNG1	971	1.25	0.72	0.52	0.22	0.16
3	H08	2	sample	DLD1	TET1	#029	ZNF492	536	0.69	-1.18	-1.39	-1.59	0
3	H09	2	sample	DLD1	TET1	#030	RBPMS2	598	0.77	-0.83	-1.03	-0.46	0.01
3	H10	2	sample	DLD1	TET1	#031	PGR	507	0.65	-1.36	-1.56	-1.48	0
3	H11	2	sample	DLD1	TET1	#032	WDR17	746	0.96	-0.12	-0.33	-0.34	0
3	H12	2	sample	DLD1	TET1	#033	ZNF625	839	1.08	0.25	0.05	0.19	0.39
4	A01	2	neg	DLD1	TET1	Control	Control	825	1.17	0.3	-0.15	0	1
4	A02	2	sample	DLD1	TET1	#034	ZNF568	505	0.72	-0.63	-1.07	-1.05	0
4	A03	2	sample	DLD1	TET1	#035	ZNF471	473	0.67	-0.75	-1.2	-1.24	0
4	A04	2	sample	DLD1	TET1	#036	GPR88	1244	1.77	1.07	0.62	1.36	0
4	A05	2	sample	DLD1	TET1	#037	ZNF415	1311	1.86	1.17	0.72	0.79	0
4	A06	2	sample	DLD1	TET1	#038	RARRES2	1768	2.51	1.73	1.29	1.07	0
4	A07	2	sample	DLD1	TET1	#039	ZNF135	983	1.4	0.63	0.18	-0.17	0.19
4	A08	2	sample	DLD1	TET1	#040	SOX17	595	0.84	-0.32	-0.76	-0.51	0
4	A09	2	sample	DLD1	TET1	#041	ZSCAN18	720	1.02	0.04	-0.41	-0.4	0.01
4	A10	2	sample	DLD1	TET1	#042	SPG20	706	1	0.01	-0.44	-0.36	0.02
4	A11	2	sample	DLD1	TET1	#043	LRRK2	492	0.7	-0.67	-1.12	-0.79	0
4	A12	2	sample	DLD1	TET1	#044	TMEM25	473	0.67	-0.75	-1.2	-1.25	0
4	B01	2	neg	DLD1	TET1	Control	Control	855	1.21	0.37	-0.08	0	1
4	B02	2	sample	DLD1	TET1	#034	ZNF568	509	0.72	-0.61	-1.06	-1.05	0
4	B03	2	sample	DLD1	TET1	#035	ZNF471	472	0.67	-0.75	-1.2	-1.24	0
4	B04	2	sample	DLD1	TET1	#036	GPR88	2150	3.05	2.1	1.65	1.36	0
4	B05	2	sample	DLD1	TET1	#037	ZNF415	1421	2.02	1.32	0.87	0.79	0
4	B06	2	sample	DLD1	TET1	#038	RARRES2	1771	2.52	1.74	1.29	1.07	0
4	B07	2	sample	DLD1	TET1	#039	ZNF135	935	1.33	0.53	0.09	-0.17	0.19
4	B08	2	sample	DLD1	TET1	#040	SOX17	720	1.02	0.04	-0.41	-0.51	0
4	B09	2	sample	DLD1	TET1	#041	ZSCAN18	623	0.88	-0.23	-0.68	-0.4	0.01
4	B10	2	sample	DLD1	TET1	#042	SPG20	882	1.25	0.42	-0.02	-0.36	0.02
4	B11	2	sample	DLD1	TET1	#043	LRRK2	527	0.75	-0.55	-0.99	-0.79	0
4	B12	2	sample	DLD1	TET1	#044	TMEM25	468	0.66	-0.77	-1.22	-1.25	0
4	C01	2	neg	DLD1	TET1	Control	Control	1102	1.57	0.84	0.4	0	1
4	C02	2	sample	DLD1	TET1	#034	ZNF568	517	0.73	-0.58	-1.03	-1.05	0
4	C03	2	sample	DLD1	TET1	#035	ZNF471	499	0.71	-0.65	-1.1	-1.24	0
4	C04	2	sample	DLD1	TET1	#036	GPR88	2309	3.28	2.24	1.79	1.36	0
4	C05	2	sample	DLD1	TET1	#037	ZNF415	1726	2.45	1.69	1.24	0.79	0
4	C06	2	sample	DLD1	TET1	#038	RARRES2	1499	2.13	1.42	0.98	1.07	0
4	C07	2	sample	DLD1	TET1	#039	ZNF135	982	1.39	0.63	0.18	-0.17	0.19
4	C08	2	sample	DLD1	TET1	#040	SOX17	546	0.78	-0.48	-0.93	-0.51	0
4	C09	2	sample	DLD1	TET1	#041	ZSCAN18	576	0.82	-0.38	-0.83	-0.4	0.01
4	C10	2	sample	DLD1	TET1	#042	SPG20	885	1.26	0.43	-0.02	-0.36	0.02
4	C11	2	sample	DLD1	TET1	#043	LRRK2	491	0.7	-0.68	-1.13	-0.79	0
4	C12	2	sample	DLD1	TET1	#044	TMEM25	534	0.76	-0.52	-0.97	-1.25	0
4	D01	2	neg	DLD1	TET1	Control	Control	879	1.25	0.42	-0.03	0	1
4	D02	2	sample	DLD1	TET1	#034	ZNF568	468	0.66	-0.77	-1.22	-1.05	0
4	D03	2	sample	DLD1	TET1	#035	ZNF471	472	0.67	-0.75	-1.2	-1.24	0
4	D04	2	sample	DLD1	TET1	#036	GPR88	1996	2.84	1.96	1.51	1.36	0
4	D05	2	sample	DLD1	TET1	#037	ZNF415	1362	1.93	1.24	0.79	0.79	0
4	D06	2	sample	DLD1	TET1	#038	RARRES2	1734	2.46	1.7	1.25	1.07	0
4	D07	2	sample	DLD1	TET1	#039	ZNF135	918	1.3	0.5	0.05	-0.17	0.19
4	D08	2	sample	DLD1	TET1	#040	SOX17	705	1	0	-0.44	-0.51	0
4	D09	2	sample	DLD1	TET1	#041	ZSCAN18	617	0.88	-0.25	-0.7	-0.4	0.01
4	D10	2	sample	DLD1	TET1	#042	SPG20	937	1.33	0.54	0.09	-0.36	0.02
4	D11	2	sample	DLD1	TET1	#043	LRRK2	569	0.81	-0.4	-0.85	-0.79	0
4	D12	2	sample	DLD1	TET1	#044	TMEM25	499	0.71	-0.65	-1.1	-1.25	0
4	E01	2	neg	DLD1	TET1	Control	Control	1035	1.47	0.73	0.28	0	1
4	E02	2	sample	DLD1	TET1	#034	ZNF568	478	0.68	-0.73	-1.18	-1.05	0
4	E03	2	sample	DLD1	TET1	#035	ZNF471	461	0.66	-0.8	-1.24	-1.24	0
4	E04	2	sample	DLD1	TET1	#036	GPR88	1855	2.63	1.82	1.38	1.36	0
4	E05	2	sample	DLD1	TET1	#037	ZNF415	1338	1.9	1.21	0.76	0.79	0
4	E06	2	sample	DLD1	TET1	#038	RARRES2	1494	2.12	1.42	0.97	1.07	0
4	E07	2	sample	DLD1	TET1	#039	ZNF135	825	1.17	0.3	-0.15	-0.17	0.19
4	E08	2	sample	DLD1	TET1	#040	SOX17	900	1.28	0.46	0.01	-0.51	0
4	E09	2	sample	DLD1	TET1	#041	ZSCAN18	692	0.98	-0.03	-0.48	-0.4	0.01
4	E10	2	sample	DLD1	TET1	#042	SPG20	784	1.11	0.2	-0.24	-0.36	0.02
4	E11	2	sample	DLD1	TET1	#043	LRRK2	492	0.7	-0.67	-1.12	-0.79	0
4	E12	2	sample	DLD1	TET1	#044	TMEM25	454	0.64	-0.83	-1.27	-1.25	0
4	F01	2	neg	DLD1	TET1	Control	Control	837	1.19	0.33	-0.12	0	1
4	F02	2	sample	DLD1	TET1	#034	ZNF568	491	0.7	-0.68	-1.13	-1.05	0
4	F03	2	sample	DLD1	TET1	#035	ZNF471	442	0.63	-0.88	-1.32	-1.24	0
4	F04	2	sample	DLD1	TET1	#036	GPR88	1776	2.52	1.74	1.29	1.36	0
4	F05	2	sample	DLD1	TET1	#037	ZNF415	1231	1.75	1.05	0.6	0.79	0
4	F06	2	sample	DLD1	TET1	#038	RARRES2	1422	2.02	1.32	0.88	1.07	0
4	F07	2	sample	DLD1	TET1	#039	ZNF135	742	1.05	0.1	-0.35	-0.17	0.19
4	F08	2	sample	DLD1	TET1	#040	SOX17	653	0.93	-0.14	-0.59	-0.51	0
4	F09	2	sample	DLD1	TET1	#041	ZSCAN18	863	1.23	0.38	-0.06	-0.4	0.01
4	F10	2	sample	DLD1	TET1	#042	SPG20	627	0.89	-0.22	-0.67	-0.36	0.02
4	F11	2	sample	DLD1	TET1	#043	LRRK2	543	0.77	-0.49	-0.94	-0.79	0
4	F12	2	sample	DLD1	TET1	#044	TMEM25	466	0.66	-0.78	-1.22	-1.25	0
4	G01	2	neg	DLD1	TET1	Control	Control	759	1.08	0.14	-0.31	0	1
4	G02	2	sample	DLD1	TET1	#034	ZNF568	537	0.76	-0.51	-0.96	-1.05	0
4	G03	2	sample	DLD1	TET1	#035	ZNF471	443	0.63	-0.87	-1.32	-1.24	0
4	G04	2	sample	DLD1	TET1	#036	GPR88	1829	2.6	1.8	1.35	1.36	0
4	G05	2	sample	DLD1	TET1	#037	ZNF415	1216	1.73	1.03	0.58	0.79	0
4	G06	2	sample	DLD1	TET1	#038	RARRES2	1545	2.19	1.48	1.03	1.07	0
4	G07	2	sample	DLD1	TET1	#039	ZNF135	627	0.89	-0.22	-0.67	-0.17	0.19
4	G08	2	sample	DLD1	TET1	#040	SOX17	744	1.06	0.1	-0.34	-0.51	0
4	G09	2	sample	DLD1	TET1	#041	ZSCAN18	703	1	0	-0.45	-0.4	0.01
4	G10	2	sample	DLD1	TET1	#042	SPG20	661	0.94	-0.12	-0.57	-0.36	0.02
4	G11	2	sample	DLD1	TET1	#043	LRRK2	710	1.01	0.02	-0.43	-0.79	0
4	G12	2	sample	DLD1	TET1	#044	TMEM25	394	0.56	-1.09	-1.54	-1.25	0
4	H01	2	neg	DLD1	TET1	Control	Control	899	1.28	0.46	0.01	0	1
4	H02	2	sample	DLD1	TET1	#034	ZNF568	600	0.85	-0.3	-0.75	-1.05	0
4	H03	2	sample	DLD1	TET1	#035	ZNF471	432	0.61	-0.92	-1.37	-1.24	0
4	H04	2	sample	DLD1	TET1	#036	GPR88	1785	2.54	1.75	1.3	1.36	0
4	H05	2	sample	DLD1	TET1	#037	ZNF415	1340	1.9	1.21	0.76	0.79	0
4	H06	2	sample	DLD1	TET1	#038	RARRES2	1434	2.04	1.34	0.89	1.07	0
4	H07	2	sample	DLD1	TET1	#039	ZNF135	622	0.88	-0.23	-0.68	-0.17	0.19
4	H08	2	sample	DLD1	TET1	#040	SOX17	638	0.91	-0.19	-0.63	-0.51	0
4	H09	2	sample	DLD1	TET1	#041	ZSCAN18	1106	1.57	0.85	0.4	-0.4	0.01
4	H10	2	sample	DLD1	TET1	#042	SPG20	526	0.75	-0.55	-1	-0.36	0.02
4	H11	2	sample	DLD1	TET1	#043	LRRK2	1017	1.44	0.69	0.25	-0.79	0
4	H12	2	sample	DLD1	TET1	#044	TMEM25	410	0.58	-1.02	-1.47	-1.25	0
5	A01	3	neg	DLD1	TET1	Control	Control	1345	1.26	0.41	0.07	0	1
5	A02	3	sample	DLD1	TET1	#045	PCDH8	1948	1.82	1.08	0.74	0.74	0
5	A03	3	sample	DLD1	TET1	#046	ZNF788	2565	2.4	1.57	1.23	0.77	0
5	A04	3	sample	DLD1	TET1	#047	ZNF793	1492	1.4	0.6	0.26	-0.38	0.25
5	A05	3	sample	DLD1	TET1	#048	ZNF880	1105	1.04	0.06	-0.28	-0.73	0
5	A06	3	sample	DLD1	TET1	#049	KRBA1	1068	1	0	-0.34	-0.38	0
5	A07	3	sample	DLD1	TET1	#050	ZNF660	955	0.9	-0.2	-0.54	-0.6	0
5	A08	3	sample	DLD1	TET1	#051	ZNF43	854	0.8	-0.4	-0.74	-0.94	0
5	A09	3	sample	DLD1	TET1	#052	ACSS3	1956	1.83	1.09	0.75	-0.53	0.14
5	A10	3	sample	DLD1	TET1	#053	RAB34	2358	2.21	1.42	1.08	-0.39	0.18
5	A11	3	sample	DLD1	TET1	#054	MAP9	2753	2.58	1.7	1.36	-0.55	0.31
5	A12	3	sample	DLD1	TET1	#055	ZNF813	2331	2.18	1.4	1.06	0.3	0.33
5	B01	3	neg	DLD1	TET1	Control	Control	1368	1.28	0.44	0.11	0	1
5	B02	3	sample	DLD1	TET1	#045	PCDH8	1910	1.79	1.04	0.7	0.74	0
5	B03	3	sample	DLD1	TET1	#046	ZNF788	2616	2.45	1.61	1.27	0.77	0
5	B04	3	sample	DLD1	TET1	#047	ZNF793	1785	1.67	0.92	0.58	-0.38	0.25
5	B05	3	sample	DLD1	TET1	#048	ZNF880	978	0.92	-0.16	-0.5	-0.73	0
5	B06	3	sample	DLD1	TET1	#049	KRBA1	1178	1.1	0.18	-0.16	-0.38	0
5	B07	3	sample	DLD1	TET1	#050	ZNF660	994	0.93	-0.13	-0.47	-0.6	0
5	B08	3	sample	DLD1	TET1	#051	ZNF43	1000	0.94	-0.12	-0.46	-0.94	0
5	B09	3	sample	DLD1	TET1	#052	ACSS3	1668	1.56	0.8	0.46	-0.53	0.14
5	B10	3	sample	DLD1	TET1	#053	RAB34	1711	1.6	0.85	0.51	-0.39	0.18
5	B11	3	sample	DLD1	TET1	#054	MAP9	2005	1.88	1.13	0.79	-0.55	0.31
5	B12	3	sample	DLD1	TET1	#055	ZNF813	2142	2.01	1.25	0.91	0.3	0.33
5	C01	3	neg	DLD1	TET1	Control	Control	1426	1.34	0.52	0.18	0	1
5	C02	3	sample	DLD1	TET1	#045	PCDH8	2592	2.43	1.59	1.25	0.74	0
5	C03	3	sample	DLD1	TET1	#046	ZNF788	2191	2.05	1.29	0.95	0.77	0
5	C04	3	sample	DLD1	TET1	#047	ZNF793	1589	1.49	0.71	0.37	-0.38	0.25
5	C05	3	sample	DLD1	TET1	#048	ZNF880	1148	1.08	0.13	-0.21	-0.73	0
5	C06	3	sample	DLD1	TET1	#049	KRBA1	1165	1.09	0.16	-0.18	-0.38	0
5	C07	3	sample	DLD1	TET1	#050	ZNF660	846	0.79	-0.42	-0.76	-0.6	0
5	C08	3	sample	DLD1	TET1	#051	ZNF43	785	0.74	-0.55	-0.89	-0.94	0
5	C09	3	sample	DLD1	TET1	#052	ACSS3	1316	1.23	0.38	0.04	-0.53	0.14
5	C10	3	sample	DLD1	TET1	#053	RAB34	1436	1.35	0.53	0.19	-0.39	0.18
5	C11	3	sample	DLD1	TET1	#054	MAP9	1582	1.48	0.71	0.37	-0.55	0.31
5	C12	3	sample	DLD1	TET1	#055	ZNF813	1946	1.82	1.08	0.74	0.3	0.33
5	D01	3	neg	DLD1	TET1	Control	Control	1046	0.98	-0.04	-0.38	0	1
5	D02	3	sample	DLD1	TET1	#045	PCDH8	2091	1.96	1.21	0.87	0.74	0
5	D03	3	sample	DLD1	TET1	#046	ZNF788	2039	1.91	1.16	0.82	0.77	0
5	D04	3	sample	DLD1	TET1	#047	ZNF793	1174	1.1	0.17	-0.17	-0.38	0.25
5	D05	3	sample	DLD1	TET1	#048	ZNF880	860	0.81	-0.39	-0.73	-0.73	0
5	D06	3	sample	DLD1	TET1	#049	KRBA1	1080	1.01	0.02	-0.32	-0.38	0
5	D07	3	sample	DLD1	TET1	#050	ZNF660	948	0.89	-0.21	-0.55	-0.6	0
5	D08	3	sample	DLD1	TET1	#051	ZNF43	839	0.79	-0.43	-0.77	-0.94	0
5	D09	3	sample	DLD1	TET1	#052	ACSS3	1107	1.04	0.07	-0.27	-0.53	0.14
5	D10	3	sample	DLD1	TET1	#053	RAB34	980	0.92	-0.15	-0.49	-0.39	0.18
5	D11	3	sample	DLD1	TET1	#054	MAP9	1150	1.08	0.13	-0.21	-0.55	0.31
5	D12	3	sample	DLD1	TET1	#055	ZNF813	1945	1.82	1.08	0.74	0.3	0.33
5	E01	3	neg	DLD1	TET1	Control	Control	1466	1.37	0.57	0.23	0	1
5	E02	3	sample	DLD1	TET1	#045	PCDH8	2087	1.96	1.2	0.86	0.74	0
5	E03	3	sample	DLD1	TET1	#046	ZNF788	1713	1.6	0.85	0.51	0.77	0
5	E04	3	sample	DLD1	TET1	#047	ZNF793	948	0.89	-0.21	-0.55	-0.38	0.25
5	E05	3	sample	DLD1	TET1	#048	ZNF880	867	0.81	-0.37	-0.71	-0.73	0
5	E06	3	sample	DLD1	TET1	#049	KRBA1	1125	1.05	0.09	-0.25	-0.38	0
5	E07	3	sample	DLD1	TET1	#050	ZNF660	980	0.92	-0.15	-0.49	-0.6	0
5	E08	3	sample	DLD1	TET1	#051	ZNF43	725	0.68	-0.69	-1.03	-0.94	0
5	E09	3	sample	DLD1	TET1	#052	ACSS3	768	0.72	-0.59	-0.93	-0.53	0.14
5	E10	3	sample	DLD1	TET1	#053	RAB34	846	0.79	-0.42	-0.76	-0.39	0.18
5	E11	3	sample	DLD1	TET1	#054	MAP9	673	0.63	-0.83	-1.17	-0.55	0.31
5	E12	3	sample	DLD1	TET1	#055	ZNF813	1264	1.18	0.3	-0.04	0.3	0.33
5	F01	3	neg	DLD1	TET1	Control	Control	1165	1.09	0.16	-0.18	0	1
5	F02	3	sample	DLD1	TET1	#045	PCDH8	1797	1.68	0.93	0.59	0.74	0
5	F03	3	sample	DLD1	TET1	#046	ZNF788	1763	1.65	0.9	0.56	0.77	0
5	F04	3	sample	DLD1	TET1	#047	ZNF793	756	0.71	-0.62	-0.96	-0.38	0.25
5	F05	3	sample	DLD1	TET1	#048	ZNF880	765	0.72	-0.6	-0.94	-0.73	0
5	F06	3	sample	DLD1	TET1	#049	KRBA1	1053	0.99	-0.02	-0.36	-0.38	0
5	F07	3	sample	DLD1	TET1	#050	ZNF660	953	0.89	-0.2	-0.54	-0.6	0
5	F08	3	sample	DLD1	TET1	#051	ZNF43	709	0.66	-0.73	-1.07	-0.94	0
5	F09	3	sample	DLD1	TET1	#052	ACSS3	687	0.64	-0.79	-1.13	-0.53	0.14
5	F10	3	sample	DLD1	TET1	#053	RAB34	789	0.74	-0.54	-0.88	-0.39	0.18
5	F11	3	sample	DLD1	TET1	#054	MAP9	536	0.5	-1.23	-1.57	-0.55	0.31
5	F12	3	sample	DLD1	TET1	#055	ZNF813	1185	1.11	0.19	-0.15	0.3	0.33
5	G01	3	neg	DLD1	TET1	Control	Control	1260	1.18	0.3	-0.04	0	1
5	G02	3	sample	DLD1	TET1	#045	PCDH8	1859	1.74	0.99	0.65	0.74	0
5	G03	3	sample	DLD1	TET1	#046	ZNF788	1541	1.44	0.66	0.32	0.77	0
5	G04	3	sample	DLD1	TET1	#047	ZNF793	605	0.57	-1.02	-1.36	-0.38	0.25
5	G05	3	sample	DLD1	TET1	#048	ZNF880	726	0.68	-0.69	-1.03	-0.73	0
5	G06	3	sample	DLD1	TET1	#049	KRBA1	967	0.91	-0.18	-0.52	-0.38	0
5	G07	3	sample	DLD1	TET1	#050	ZNF660	913	0.86	-0.28	-0.62	-0.6	0
5	G08	3	sample	DLD1	TET1	#051	ZNF43	678	0.64	-0.81	-1.15	-0.94	0
5	G09	3	sample	DLD1	TET1	#052	ACSS3	603	0.56	-1.02	-1.36	-0.53	0.14
5	G10	3	sample	DLD1	TET1	#053	RAB34	633	0.59	-0.94	-1.28	-0.39	0.18
5	G11	3	sample	DLD1	TET1	#054	MAP9	499	0.47	-1.36	-1.7	-0.55	0.31
5	G12	3	sample	DLD1	TET1	#055	ZNF813	979	0.92	-0.16	-0.49	0.3	0.33
5	H01	3	neg	DLD1	TET1	Control	Control	1298	1.22	0.35	0.01	0	1
5	H02	3	sample	DLD1	TET1	#045	PCDH8	1481	1.39	0.59	0.25	0.74	0
5	H03	3	sample	DLD1	TET1	#046	ZNF788	1728	1.62	0.86	0.52	0.77	0
5	H04	3	sample	DLD1	TET1	#047	ZNF793	648	0.61	-0.89	-1.23	-0.38	0.25
5	H05	3	sample	DLD1	TET1	#048	ZNF880	585	0.55	-1.08	-1.42	-0.73	0
5	H06	3	sample	DLD1	TET1	#049	KRBA1	774	0.72	-0.58	-0.92	-0.38	0
5	H07	3	sample	DLD1	TET1	#050	ZNF660	799	0.75	-0.52	-0.86	-0.6	0
5	H08	3	sample	DLD1	TET1	#051	ZNF43	593	0.56	-1.05	-1.39	-0.94	0
5	H09	3	sample	DLD1	TET1	#052	ACSS3	485	0.45	-1.41	-1.75	-0.53	0.14
5	H10	3	sample	DLD1	TET1	#053	RAB34	568	0.53	-1.13	-1.47	-0.39	0.18
5	H11	3	sample	DLD1	TET1	#054	MAP9	361	0.34	-1.94	-2.28	-0.55	0.31
5	H12	3	sample	DLD1	TET1	#055	ZNF813	1067	1	0	-0.34	0.3	0.33
6	A01	3	neg	DLD1	TET1	Control	Control	837	1.1	0.22	-0.06	0	1
6	A02	3	sample	DLD1	TET1	#056	STK33	925	1.22	0.44	0.17	-0.36	0.09
6	B01	3	neg	DLD1	TET1	Control	Control	690	0.91	-0.22	-0.5	0	1
6	B02	3	sample	DLD1	TET1	#056	STK33	910	1.2	0.41	0.13	-0.36	0.09
6	C01	3	neg	DLD1	TET1	Control	Control	880	1.16	0.33	0.05	0	1
6	C02	3	sample	DLD1	TET1	#056	STK33	978	1.29	0.57	0.29	-0.36	0.09
6	D01	3	neg	DLD1	TET1	Control	Control	950	1.25	0.5	0.23	0	1
6	D02	3	sample	DLD1	TET1	#056	STK33	756	1	-0.01	-0.29	-0.36	0.09
6	E01	3	neg	DLD1	TET1	Control	Control	828	1.09	0.19	-0.08	0	1
6	E02	3	sample	DLD1	TET1	#056	STK33	786	1.03	0.08	-0.2	-0.36	0.09
6	F01	3	neg	DLD1	TET1	Control	Control	824	1.08	0.18	-0.1	0	1
6	F02	3	sample	DLD1	TET1	#056	STK33	564	0.74	-0.67	-0.95	-0.36	0.09
6	G01	3	neg	DLD1	TET1	Control	Control	981	1.29	0.58	0.3	0	1
6	G02	3	sample	DLD1	TET1	#056	STK33	542	0.71	-0.76	-1.04	-0.36	0.09
6	H01	3	neg	DLD1	TET1	Control	Control	922	1.21	0.44	0.16	0	1
6	H02	3	sample	DLD1	TET1	#056	STK33	557	0.73	-0.7	-0.98	-0.36	0.09

## Sheet: DLD1_TET1_IM
Plate	Well	Batch	ControlStatus	CellLine	Construct	gRNA	GeneID	RawSignal	NormalizedSignal	RobZscore	ScaledRobZscore	MeanZ	Significance
1	A01	1	neg	DLD1	TET1_IM	Control	Control	2713	1.12	0.59	0.55	0	1
1	A02	1	sample	DLD1	TET1_IM	#001	KHDRBS2	3257	1.35	1.53	1.49	1	0
1	A03	1	sample	DLD1	TET1_IM	#002	TMEFF2	3053	1.26	1.2	1.16	0.54	0.12
1	A04	1	sample	DLD1	TET1_IM	#003	NPY	3149	1.3	1.36	1.32	0.83	0
1	A05	1	sample	DLD1	TET1_IM	#004	GRIK1	3358	1.39	1.69	1.64	0.88	0.01
1	A06	1	sample	DLD1	TET1_IM	#005	FAM135B	2731	1.13	0.63	0.59	0.32	0.18
1	A07	1	sample	DLD1	TET1_IM	#006	PCSK2	2433	1.01	0.04	-0.01	0.34	0.27
1	A08	1	sample	DLD1	TET1_IM	#007	HPSE2	2322	0.96	-0.2	-0.25	-0.72	0
1	A09	1	sample	DLD1	TET1_IM	#008	RSPO2	2198	0.91	-0.48	-0.53	-0.45	0
1	A10	1	sample	DLD1	TET1_IM	#009	ADHFE1	2336	0.97	-0.17	-0.21	-0.57	0.02
1	A11	1	sample	DLD1	TET1_IM	#010	MAL	2990	1.24	1.09	1.05	-0.45	0.04
1	A12	1	sample	DLD1	TET1_IM	#011	LIFR	2164	0.9	-0.56	-0.61	-1.13	0
1	B01	1	neg	DLD1	TET1_IM	Control	Control	2406	1	-0.02	-0.06	0	1
1	B02	1	sample	DLD1	TET1_IM	#001	KHDRBS2	3300	1.37	1.6	1.56	1	0
1	B03	1	sample	DLD1	TET1_IM	#002	TMEFF2	3027	1.25	1.16	1.11	0.54	0.12
1	B04	1	sample	DLD1	TET1_IM	#003	NPY	2918	1.21	0.97	0.92	0.83	0
1	B05	1	sample	DLD1	TET1_IM	#004	GRIK1	3538	1.46	1.95	1.91	0.88	0.01
1	B06	1	sample	DLD1	TET1_IM	#005	FAM135B	3072	1.27	1.23	1.19	0.32	0.18
1	B07	1	sample	DLD1	TET1_IM	#006	PCSK2	3268	1.35	1.55	1.51	0.34	0.27
1	B08	1	sample	DLD1	TET1_IM	#007	HPSE2	2530	1.05	0.24	0.19	-0.72	0
1	B09	1	sample	DLD1	TET1_IM	#008	RSPO2	2314	0.96	-0.22	-0.26	-0.45	0
1	B10	1	sample	DLD1	TET1_IM	#009	ADHFE1	2475	1.02	0.12	0.08	-0.57	0.02
1	B11	1	sample	DLD1	TET1_IM	#010	MAL	2602	1.08	0.38	0.34	-0.45	0.04
1	B12	1	sample	DLD1	TET1_IM	#011	LIFR	2568	1.06	0.31	0.27	-1.13	0
1	C01	1	neg	DLD1	TET1_IM	Control	Control	2238	0.93	-0.39	-0.43	0	1
1	C02	1	sample	DLD1	TET1_IM	#001	KHDRBS2	3442	1.42	1.81	1.77	1	0
1	C03	1	sample	DLD1	TET1_IM	#002	TMEFF2	2897	1.2	0.93	0.89	0.54	0.12
1	C04	1	sample	DLD1	TET1_IM	#003	NPY	3630	1.5	2.09	2.04	0.83	0
1	C05	1	sample	DLD1	TET1_IM	#004	GRIK1	3177	1.31	1.4	1.36	0.88	0.01
1	C06	1	sample	DLD1	TET1_IM	#005	FAM135B	2983	1.23	1.08	1.04	0.32	0.18
1	C07	1	sample	DLD1	TET1_IM	#006	PCSK2	2822	1.17	0.8	0.75	0.34	0.27
1	C08	1	sample	DLD1	TET1_IM	#007	HPSE2	2384	0.99	-0.07	-0.11	-0.72	0
1	C09	1	sample	DLD1	TET1_IM	#008	RSPO2	2237	0.93	-0.39	-0.44	-0.45	0
1	C10	1	sample	DLD1	TET1_IM	#009	ADHFE1	2303	0.95	-0.25	-0.29	-0.57	0.02
1	C11	1	sample	DLD1	TET1_IM	#010	MAL	2298	0.95	-0.26	-0.3	-0.45	0.04
1	C12	1	sample	DLD1	TET1_IM	#011	LIFR	1904	0.79	-1.22	-1.26	-1.13	0
1	D01	1	neg	DLD1	TET1_IM	Control	Control	2071	0.86	-0.79	-0.83	0	1
1	D02	1	sample	DLD1	TET1_IM	#001	KHDRBS2	3120	1.29	1.31	1.27	1	0
1	D03	1	sample	DLD1	TET1_IM	#002	TMEFF2	2863	1.19	0.87	0.83	0.54	0.12
1	D04	1	sample	DLD1	TET1_IM	#003	NPY	2797	1.16	0.75	0.71	0.83	0
1	D05	1	sample	DLD1	TET1_IM	#004	GRIK1	2997	1.24	1.1	1.06	0.88	0.01
1	D06	1	sample	DLD1	TET1_IM	#005	FAM135B	2600	1.08	0.38	0.33	0.32	0.18
1	D07	1	sample	DLD1	TET1_IM	#006	PCSK2	2530	1.05	0.24	0.19	0.34	0.27
1	D08	1	sample	DLD1	TET1_IM	#007	HPSE2	2273	0.94	-0.31	-0.35	-0.72	0
1	D09	1	sample	DLD1	TET1_IM	#008	RSPO2	2126	0.88	-0.66	-0.7	-0.45	0
1	D10	1	sample	DLD1	TET1_IM	#009	ADHFE1	2602	1.08	0.38	0.34	-0.57	0.02
1	D11	1	sample	DLD1	TET1_IM	#010	MAL	2072	0.86	-0.79	-0.83	-0.45	0.04
1	D12	1	sample	DLD1	TET1_IM	#011	LIFR	1844	0.76	-1.38	-1.43	-1.13	0
1	E01	1	neg	DLD1	TET1_IM	Control	Control	2877	1.19	0.89	0.85	0	1
1	E02	1	sample	DLD1	TET1_IM	#001	KHDRBS2	3310	1.37	1.61	1.57	1	0
1	E03	1	sample	DLD1	TET1_IM	#002	TMEFF2	3099	1.28	1.28	1.23	0.54	0.12
1	E04	1	sample	DLD1	TET1_IM	#003	NPY	2625	1.09	0.43	0.38	0.83	0
1	E05	1	sample	DLD1	TET1_IM	#004	GRIK1	2933	1.21	0.99	0.95	0.88	0.01
1	E06	1	sample	DLD1	TET1_IM	#005	FAM135B	2287	0.95	-0.28	-0.32	0.32	0.18
1	E07	1	sample	DLD1	TET1_IM	#006	PCSK2	2873	1.19	0.89	0.85	0.34	0.27
1	E08	1	sample	DLD1	TET1_IM	#007	HPSE2	2006	0.83	-0.95	-0.99	-0.72	0
1	E09	1	sample	DLD1	TET1_IM	#008	RSPO2	2093	0.87	-0.74	-0.78	-0.45	0
1	E10	1	sample	DLD1	TET1_IM	#009	ADHFE1	1935	0.8	-1.14	-1.18	-0.57	0.02
1	E11	1	sample	DLD1	TET1_IM	#010	MAL	2067	0.86	-0.8	-0.84	-0.45	0.04
1	E12	1	sample	DLD1	TET1_IM	#011	LIFR	2118	0.88	-0.67	-0.72	-1.13	0
1	F01	1	neg	DLD1	TET1_IM	Control	Control	2382	0.99	-0.07	-0.11	0	1
1	F02	1	sample	DLD1	TET1_IM	#001	KHDRBS2	2480	1.03	0.13	0.09	1	0
1	F03	1	sample	DLD1	TET1_IM	#002	TMEFF2	2326	0.96	-0.19	-0.24	0.54	0.12
1	F04	1	sample	DLD1	TET1_IM	#003	NPY	2756	1.14	0.67	0.63	0.83	0
1	F05	1	sample	DLD1	TET1_IM	#004	GRIK1	2407	1	-0.02	-0.06	0.88	0.01
1	F06	1	sample	DLD1	TET1_IM	#005	FAM135B	2701	1.12	0.57	0.53	0.32	0.18
1	F07	1	sample	DLD1	TET1_IM	#006	PCSK2	2270	0.94	-0.32	-0.36	0.34	0.27
1	F08	1	sample	DLD1	TET1_IM	#007	HPSE2	1892	0.78	-1.25	-1.29	-0.72	0
1	F09	1	sample	DLD1	TET1_IM	#008	RSPO2	2134	0.88	-0.64	-0.68	-0.45	0
1	F10	1	sample	DLD1	TET1_IM	#009	ADHFE1	2165	0.9	-0.56	-0.6	-0.57	0.02
1	F11	1	sample	DLD1	TET1_IM	#010	MAL	1959	0.81	-1.07	-1.12	-0.45	0.04
1	F12	1	sample	DLD1	TET1_IM	#011	LIFR	1591	0.66	-2.14	-2.18	-1.13	0
1	G01	1	neg	DLD1	TET1_IM	Control	Control	2456	1.02	0.08	0.04	0	1
1	G02	1	sample	DLD1	TET1_IM	#001	KHDRBS2	2424	1	0.02	-0.03	1	0
1	G03	1	sample	DLD1	TET1_IM	#002	TMEFF2	2316	0.96	-0.22	-0.26	0.54	0.12
1	G04	1	sample	DLD1	TET1_IM	#003	NPY	2549	1.06	0.27	0.23	0.83	0
1	G05	1	sample	DLD1	TET1_IM	#004	GRIK1	2680	1.11	0.53	0.49	0.88	0.01
1	G06	1	sample	DLD1	TET1_IM	#005	FAM135B	2394	0.99	-0.05	-0.09	0.32	0.18
1	G07	1	sample	DLD1	TET1_IM	#006	PCSK2	2454	1.02	0.08	0.04	0.34	0.27
1	G08	1	sample	DLD1	TET1_IM	#007	HPSE2	1782	0.74	-1.56	-1.6	-0.72	0
1	G09	1	sample	DLD1	TET1_IM	#008	RSPO2	2408	1	-0.02	-0.06	-0.45	0
1	G10	1	sample	DLD1	TET1_IM	#009	ADHFE1	1653	0.68	-1.94	-1.99	-0.57	0.02
1	G11	1	sample	DLD1	TET1_IM	#010	MAL	2116	0.88	-0.68	-0.72	-0.45	0.04
1	G12	1	sample	DLD1	TET1_IM	#011	LIFR	1891	0.78	-1.26	-1.3	-1.13	0
1	H01	1	neg	DLD1	TET1_IM	Control	Control	2435	1.01	0.04	0	0	1
1	H02	1	sample	DLD1	TET1_IM	#001	KHDRBS2	2555	1.06	0.29	0.24	1	0
1	H03	1	sample	DLD1	TET1_IM	#002	TMEFF2	2264	0.94	-0.33	-0.38	0.54	0.12
1	H04	1	sample	DLD1	TET1_IM	#003	NPY	2634	1.09	0.44	0.4	0.83	0
1	H05	1	sample	DLD1	TET1_IM	#004	GRIK1	2298	0.95	-0.26	-0.3	0.88	0.01
1	H06	1	sample	DLD1	TET1_IM	#005	FAM135B	2122	0.88	-0.66	-0.71	0.32	0.18
1	H07	1	sample	DLD1	TET1_IM	#006	PCSK2	2333	0.97	-0.18	-0.22	0.34	0.27
1	H08	1	sample	DLD1	TET1_IM	#007	HPSE2	1879	0.78	-1.29	-1.33	-0.72	0
1	H09	1	sample	DLD1	TET1_IM	#008	RSPO2	2357	0.98	-0.13	-0.17	-0.45	0
1	H10	1	sample	DLD1	TET1_IM	#009	ADHFE1	2107	0.87	-0.7	-0.74	-0.57	0.02
1	H11	1	sample	DLD1	TET1_IM	#010	MAL	1922	0.8	-1.17	-1.21	-0.45	0.04
1	H12	1	sample	DLD1	TET1_IM	#011	LIFR	1715	0.71	-1.76	-1.8	-1.13	0
2	A01	1	neg	DLD1	TET1_IM	Control	Control	2755	1.03	0.15	0.11	0	1
2	A02	1	sample	DLD1	TET1_IM	#012	SFRP1	3296	1.24	0.94	0.91	-0.05	0.93
2	A03	1	sample	DLD1	TET1_IM	#013	CRHBP	3267	1.23	0.9	0.87	-0.06	0.98
2	A04	1	sample	DLD1	TET1_IM	#014	CPEB1	2896	1.09	0.37	0.33	-0.42	0.06
2	A05	1	sample	DLD1	TET1_IM	#015	NLGN1	3433	1.29	1.12	1.09	0.2	0.56
2	A06	1	sample	DLD1	TET1_IM	#016	C16orf62	3177	1.19	0.78	0.74	-0.18	0.58
2	A07	1	sample	DLD1	TET1_IM	#017	CHL1	3183	1.2	0.79	0.75	0.07	0.78
2	A08	1	sample	DLD1	TET1_IM	#018	GRIN2A	3521	1.32	1.24	1.2	0.16	0.88
2	A09	1	sample	DLD1	TET1_IM	#019	AFF3	3097	1.16	0.67	0.63	0.01	0.9
2	A10	1	sample	DLD1	TET1_IM	#020	DCLK1	3468	1.3	1.17	1.13	0.2	0.82
2	A11	1	sample	DLD1	TET1_IM	#021	ANKS1B	3135	1.18	0.72	0.68	0.21	0.31
2	A12	1	sample	DLD1	TET1_IM	#022	DPP6	2867	1.08	0.33	0.29	-0.08	0.74
2	B01	1	neg	DLD1	TET1_IM	Control	Control	2927	1.1	0.42	0.38	0	1
2	B02	1	sample	DLD1	TET1_IM	#012	SFRP1	3189	1.2	0.8	0.76	-0.05	0.93
2	B03	1	sample	DLD1	TET1_IM	#013	CRHBP	3040	1.14	0.59	0.55	-0.06	0.98
2	B04	1	sample	DLD1	TET1_IM	#014	CPEB1	2623	0.98	-0.07	-0.1	-0.42	0.06
2	B05	1	sample	DLD1	TET1_IM	#015	NLGN1	3256	1.22	0.89	0.85	0.2	0.56
2	B06	1	sample	DLD1	TET1_IM	#016	C16orf62	3105	1.17	0.68	0.64	-0.18	0.58
2	B07	1	sample	DLD1	TET1_IM	#017	CHL1	3147	1.18	0.74	0.7	0.07	0.78
2	B08	1	sample	DLD1	TET1_IM	#018	GRIN2A	3352	1.26	1.02	0.98	0.16	0.88
2	B09	1	sample	DLD1	TET1_IM	#019	AFF3	3493	1.31	1.2	1.16	0.01	0.9
2	B10	1	sample	DLD1	TET1_IM	#020	DCLK1	3134	1.18	0.72	0.68	0.2	0.82
2	B11	1	sample	DLD1	TET1_IM	#021	ANKS1B	3591	1.35	1.32	1.28	0.21	0.31
2	B12	1	sample	DLD1	TET1_IM	#022	DPP6	3162	1.19	0.76	0.72	-0.08	0.74
2	C01	1	neg	DLD1	TET1_IM	Control	Control	2939	1.1	0.44	0.4	0	1
2	C02	1	sample	DLD1	TET1_IM	#012	SFRP1	3145	1.18	0.74	0.7	-0.05	0.93
2	C03	1	sample	DLD1	TET1_IM	#013	CRHBP	3243	1.22	0.87	0.83	-0.06	0.98
2	C04	1	sample	DLD1	TET1_IM	#014	CPEB1	3199	1.2	0.81	0.77	-0.42	0.06
2	C05	1	sample	DLD1	TET1_IM	#015	NLGN1	3310	1.24	0.96	0.92	0.2	0.56
2	C06	1	sample	DLD1	TET1_IM	#016	C16orf62	3246	1.22	0.88	0.84	-0.18	0.58
2	C07	1	sample	DLD1	TET1_IM	#017	CHL1	2925	1.1	0.42	0.38	0.07	0.78
2	C08	1	sample	DLD1	TET1_IM	#018	GRIN2A	3159	1.19	0.76	0.72	0.16	0.88
2	C09	1	sample	DLD1	TET1_IM	#019	AFF3	3397	1.28	1.08	1.04	0.01	0.9
2	C10	1	sample	DLD1	TET1_IM	#020	DCLK1	3791	1.42	1.56	1.52	0.2	0.82
2	C11	1	sample	DLD1	TET1_IM	#021	ANKS1B	3192	1.2	0.8	0.76	0.21	0.31
2	C12	1	sample	DLD1	TET1_IM	#022	DPP6	2807	1.05	0.23	0.2	-0.08	0.74
2	D01	1	neg	DLD1	TET1_IM	Control	Control	2509	0.94	-0.26	-0.3	0	1
2	D02	1	sample	DLD1	TET1_IM	#012	SFRP1	2754	1.03	0.15	0.11	-0.05	0.93
2	D03	1	sample	DLD1	TET1_IM	#013	CRHBP	2768	1.04	0.17	0.13	-0.06	0.98
2	D04	1	sample	DLD1	TET1_IM	#014	CPEB1	2572	0.97	-0.15	-0.19	-0.42	0.06
2	D05	1	sample	DLD1	TET1_IM	#015	NLGN1	2934	1.1	0.43	0.39	0.2	0.56
2	D06	1	sample	DLD1	TET1_IM	#016	C16orf62	2655	1	-0.01	-0.05	-0.18	0.58
2	D07	1	sample	DLD1	TET1_IM	#017	CHL1	2807	1.05	0.23	0.2	0.07	0.78
2	D08	1	sample	DLD1	TET1_IM	#018	GRIN2A	3068	1.15	0.63	0.59	0.16	0.88
2	D09	1	sample	DLD1	TET1_IM	#019	AFF3	2726	1.02	0.1	0.07	0.01	0.9
2	D10	1	sample	DLD1	TET1_IM	#020	DCLK1	2977	1.12	0.49	0.46	0.2	0.82
2	D11	1	sample	DLD1	TET1_IM	#021	ANKS1B	2979	1.12	0.5	0.46	0.21	0.31
2	D12	1	sample	DLD1	TET1_IM	#022	DPP6	3070	1.15	0.63	0.59	-0.08	0.74
2	E01	1	neg	DLD1	TET1_IM	Control	Control	2483	0.93	-0.31	-0.35	0	1
2	E02	1	sample	DLD1	TET1_IM	#012	SFRP1	2582	0.97	-0.13	-0.17	-0.05	0.93
2	E03	1	sample	DLD1	TET1_IM	#013	CRHBP	2581	0.97	-0.14	-0.18	-0.06	0.98
2	E04	1	sample	DLD1	TET1_IM	#014	CPEB1	2197	0.82	-0.85	-0.89	-0.42	0.06
2	E05	1	sample	DLD1	TET1_IM	#015	NLGN1	2658	1	-0.01	-0.05	0.2	0.56
2	E06	1	sample	DLD1	TET1_IM	#016	C16orf62	2231	0.84	-0.78	-0.82	-0.18	0.58
2	E07	1	sample	DLD1	TET1_IM	#017	CHL1	2666	1	0.01	-0.03	0.07	0.78
2	E08	1	sample	DLD1	TET1_IM	#018	GRIN2A	2372	0.89	-0.51	-0.55	0.16	0.88
2	E09	1	sample	DLD1	TET1_IM	#019	AFF3	2519	0.95	-0.24	-0.28	0.01	0.9
2	E10	1	sample	DLD1	TET1_IM	#020	DCLK1	2590	0.97	-0.12	-0.16	0.2	0.82
2	E11	1	sample	DLD1	TET1_IM	#021	ANKS1B	2529	0.95	-0.23	-0.27	0.21	0.31
2	E12	1	sample	DLD1	TET1_IM	#022	DPP6	2405	0.9	-0.45	-0.49	-0.08	0.74
2	F01	1	neg	DLD1	TET1_IM	Control	Control	2460	0.92	-0.35	-0.39	0	1
2	F02	1	sample	DLD1	TET1_IM	#012	SFRP1	2083	0.78	-1.08	-1.12	-0.05	0.93
2	F03	1	sample	DLD1	TET1_IM	#013	CRHBP	2296	0.86	-0.65	-0.69	-0.06	0.98
2	F04	1	sample	DLD1	TET1_IM	#014	CPEB1	2014	0.76	-1.23	-1.27	-0.42	0.06
2	F05	1	sample	DLD1	TET1_IM	#015	NLGN1	2399	0.9	-0.46	-0.5	0.2	0.56
2	F06	1	sample	DLD1	TET1_IM	#016	C16orf62	2100	0.79	-1.05	-1.09	-0.18	0.58
2	F07	1	sample	DLD1	TET1_IM	#017	CHL1	2490	0.94	-0.3	-0.33	0.07	0.78
2	F08	1	sample	DLD1	TET1_IM	#018	GRIN2A	2407	0.9	-0.44	-0.48	0.16	0.88
2	F09	1	sample	DLD1	TET1_IM	#019	AFF3	2409	0.9	-0.44	-0.48	0.01	0.9
2	F10	1	sample	DLD1	TET1_IM	#020	DCLK1	2330	0.88	-0.59	-0.63	0.2	0.82
2	F11	1	sample	DLD1	TET1_IM	#021	ANKS1B	2872	1.08	0.34	0.3	0.21	0.31
2	F12	1	sample	DLD1	TET1_IM	#022	DPP6	2743	1.03	0.13	0.09	-0.08	0.74
2	G01	1	neg	DLD1	TET1_IM	Control	Control	2499	0.94	-0.28	-0.32	0	1
2	G02	1	sample	DLD1	TET1_IM	#012	SFRP1	2303	0.86	-0.64	-0.68	-0.05	0.93
2	G03	1	sample	DLD1	TET1_IM	#013	CRHBP	2096	0.79	-1.06	-1.1	-0.06	0.98
2	G04	1	sample	DLD1	TET1_IM	#014	CPEB1	2169	0.82	-0.9	-0.94	-0.42	0.06
2	G05	1	sample	DLD1	TET1_IM	#015	NLGN1	2529	0.95	-0.23	-0.27	0.2	0.56
2	G06	1	sample	DLD1	TET1_IM	#016	C16orf62	2078	0.78	-1.09	-1.13	-0.18	0.58
2	G07	1	sample	DLD1	TET1_IM	#017	CHL1	2440	0.92	-0.38	-0.42	0.07	0.78
2	G08	1	sample	DLD1	TET1_IM	#018	GRIN2A	2387	0.9	-0.48	-0.52	0.16	0.88
2	G09	1	sample	DLD1	TET1_IM	#019	AFF3	2144	0.8	-0.96	-0.99	0.01	0.9
2	G10	1	sample	DLD1	TET1_IM	#020	DCLK1	2346	0.88	-0.56	-0.6	0.2	0.82
2	G11	1	sample	DLD1	TET1_IM	#021	ANKS1B	2305	0.87	-0.64	-0.68	0.21	0.31
2	G12	1	sample	DLD1	TET1_IM	#022	DPP6	2149	0.81	-0.95	-0.98	-0.08	0.74
2	H01	1	neg	DLD1	TET1_IM	Control	Control	2980	1.12	0.5	0.46	0	1
2	H02	1	sample	DLD1	TET1_IM	#012	SFRP1	2176	0.82	-0.89	-0.93	-0.05	0.93
2	H03	1	sample	DLD1	TET1_IM	#013	CRHBP	2172	0.82	-0.9	-0.94	-0.06	0.98
2	H04	1	sample	DLD1	TET1_IM	#014	CPEB1	2121	0.8	-1	-1.04	-0.42	0.06
2	H05	1	sample	DLD1	TET1_IM	#015	NLGN1	2218	0.83	-0.81	-0.85	0.2	0.56
2	H06	1	sample	DLD1	TET1_IM	#016	C16orf62	2346	0.88	-0.56	-0.6	-0.18	0.58
2	H07	1	sample	DLD1	TET1_IM	#017	CHL1	2312	0.87	-0.62	-0.66	0.07	0.78
2	H08	1	sample	DLD1	TET1_IM	#018	GRIN2A	2299	0.86	-0.65	-0.69	0.16	0.88
2	H09	1	sample	DLD1	TET1_IM	#019	AFF3	2108	0.79	-1.03	-1.07	0.01	0.9
2	H10	1	sample	DLD1	TET1_IM	#020	DCLK1	2242	0.84	-0.76	-0.8	0.2	0.82
2	H11	1	sample	DLD1	TET1_IM	#021	ANKS1B	2212	0.83	-0.82	-0.86	0.21	0.31
2	H12	1	sample	DLD1	TET1_IM	#022	DPP6	2124	0.8	-1	-1.04	-0.08	0.74
3	A01	2	neg	DLD1	TET1_IM	Control	Control	1260	1.22	0.35	0.04	0	1
3	A02	2	sample	DLD1	TET1_IM	#023	ZNF229	1043	1.01	0.02	-0.28	-1.22	0
3	A03	2	sample	DLD1	TET1_IM	#024	GYPC	724	0.7	-0.61	-0.91	-0.99	0
3	A04	2	sample	DLD1	TET1_IM	#025	ZNF132	4402	4.27	2.51	2.2	1.96	0
3	A05	2	sample	DLD1	TET1_IM	#026	TLL1	1519	1.47	0.67	0.36	0.34	0.04
3	A06	2	sample	DLD1	TET1_IM	#027	PCDH10	1056	1.02	0.04	-0.26	-0.55	0
3	A07	2	sample	DLD1	TET1_IM	#028	KCNG1	1582	1.54	0.74	0.43	0.35	0
3	A08	2	sample	DLD1	TET1_IM	#029	ZNF492	660	0.64	-0.77	-1.07	-1.09	0
3	A09	2	sample	DLD1	TET1_IM	#030	RBPMS2	1049	1.02	0.03	-0.27	-0.48	0
3	A10	2	sample	DLD1	TET1_IM	#031	PGR	807	0.78	-0.42	-0.73	-1.2	0
3	A11	2	sample	DLD1	TET1_IM	#032	WDR17	1458	1.41	0.6	0.29	0	0.77
3	A12	2	sample	DLD1	TET1_IM	#033	ZNF625	1883	1.83	1.04	0.73	0.55	0
3	B01	2	neg	DLD1	TET1_IM	Control	Control	1165	1.13	0.21	-0.09	0	1
3	B02	2	sample	DLD1	TET1_IM	#023	ZNF229	792	0.77	-0.45	-0.76	-1.22	0
3	B03	2	sample	DLD1	TET1_IM	#024	GYPC	878	0.85	-0.28	-0.58	-0.99	0
3	B04	2	sample	DLD1	TET1_IM	#025	ZNF132	4728	4.59	2.63	2.32	1.96	0
3	B05	2	sample	DLD1	TET1_IM	#026	TLL1	1792	1.74	0.95	0.65	0.34	0.04
3	B06	2	sample	DLD1	TET1_IM	#027	PCDH10	992	0.96	-0.07	-0.37	-0.55	0
3	B07	2	sample	DLD1	TET1_IM	#028	KCNG1	1678	1.63	0.84	0.54	0.35	0
3	B08	2	sample	DLD1	TET1_IM	#029	ZNF492	711	0.69	-0.64	-0.95	-1.09	0
3	B09	2	sample	DLD1	TET1_IM	#030	RBPMS2	965	0.94	-0.11	-0.42	-0.48	0
3	B10	2	sample	DLD1	TET1_IM	#031	PGR	804	0.78	-0.43	-0.73	-1.2	0
3	B11	2	sample	DLD1	TET1_IM	#032	WDR17	1746	1.69	0.91	0.6	0	0.77
3	B12	2	sample	DLD1	TET1_IM	#033	ZNF625	2212	2.15	1.32	1.01	0.55	0
3	C01	2	neg	DLD1	TET1_IM	Control	Control	1192	1.16	0.25	-0.05	0	1
3	C02	2	sample	DLD1	TET1_IM	#023	ZNF229	881	0.86	-0.27	-0.58	-1.22	0
3	C03	2	sample	DLD1	TET1_IM	#024	GYPC	976	0.95	-0.09	-0.4	-0.99	0
3	C04	2	sample	DLD1	TET1_IM	#025	ZNF132	4649	4.51	2.6	2.29	1.96	0
3	C05	2	sample	DLD1	TET1_IM	#026	TLL1	2118	2.06	1.24	0.94	0.34	0.04
3	C06	2	sample	DLD1	TET1_IM	#027	PCDH10	1018	0.99	-0.02	-0.33	-0.55	0
3	C07	2	sample	DLD1	TET1_IM	#028	KCNG1	1544	1.5	0.7	0.39	0.35	0
3	C08	2	sample	DLD1	TET1_IM	#029	ZNF492	788	0.76	-0.46	-0.77	-1.09	0
3	C09	2	sample	DLD1	TET1_IM	#030	RBPMS2	1200	1.16	0.26	-0.04	-0.48	0
3	C10	2	sample	DLD1	TET1_IM	#031	PGR	586	0.57	-0.97	-1.28	-1.2	0
3	C11	2	sample	DLD1	TET1_IM	#032	WDR17	1565	1.52	0.72	0.42	0	0.77
3	C12	2	sample	DLD1	TET1_IM	#033	ZNF625	1819	1.77	0.98	0.67	0.55	0
3	D01	2	neg	DLD1	TET1_IM	Control	Control	1380	1.34	0.5	0.2	0	1
3	D02	2	sample	DLD1	TET1_IM	#023	ZNF229	755	0.73	-0.54	-0.84	-1.22	0
3	D03	2	sample	DLD1	TET1_IM	#024	GYPC	785	0.76	-0.47	-0.78	-0.99	0
3	D04	2	sample	DLD1	TET1_IM	#025	ZNF132	4191	4.07	2.42	2.11	1.96	0
3	D05	2	sample	DLD1	TET1_IM	#026	TLL1	1783	1.73	0.95	0.64	0.34	0.04
3	D06	2	sample	DLD1	TET1_IM	#027	PCDH10	1048	1.02	0.03	-0.28	-0.55	0
3	D07	2	sample	DLD1	TET1_IM	#028	KCNG1	1658	1.61	0.82	0.51	0.35	0
3	D08	2	sample	DLD1	TET1_IM	#029	ZNF492	708	0.69	-0.65	-0.95	-1.09	0
3	D09	2	sample	DLD1	TET1_IM	#030	RBPMS2	1165	1.13	0.21	-0.09	-0.48	0
3	D10	2	sample	DLD1	TET1_IM	#031	PGR	663	0.64	-0.76	-1.07	-1.2	0
3	D11	2	sample	DLD1	TET1_IM	#032	WDR17	1357	1.32	0.47	0.17	0	0.77
3	D12	2	sample	DLD1	TET1_IM	#033	ZNF625	1990	1.93	1.14	0.83	0.55	0
3	E01	2	neg	DLD1	TET1_IM	Control	Control	1298	1.26	0.4	0.09	0	1
3	E02	2	sample	DLD1	TET1_IM	#023	ZNF229	536	0.52	-1.13	-1.43	-1.22	0
3	E03	2	sample	DLD1	TET1_IM	#024	GYPC	695	0.67	-0.68	-0.99	-0.99	0
3	E04	2	sample	DLD1	TET1_IM	#025	ZNF132	4057	3.94	2.36	2.06	1.96	0
3	E05	2	sample	DLD1	TET1_IM	#026	TLL1	1747	1.7	0.91	0.61	0.34	0.04
3	E06	2	sample	DLD1	TET1_IM	#027	PCDH10	1053	1.02	0.04	-0.27	-0.55	0
3	E07	2	sample	DLD1	TET1_IM	#028	KCNG1	1373	1.33	0.5	0.19	0.35	0
3	E08	2	sample	DLD1	TET1_IM	#029	ZNF492	734	0.71	-0.59	-0.89	-1.09	0
3	E09	2	sample	DLD1	TET1_IM	#030	RBPMS2	1059	1.03	0.05	-0.26	-0.48	0
3	E10	2	sample	DLD1	TET1_IM	#031	PGR	557	0.54	-1.06	-1.37	-1.2	0
3	E11	2	sample	DLD1	TET1_IM	#032	WDR17	1296	1.26	0.4	0.09	0	0.77
3	E12	2	sample	DLD1	TET1_IM	#033	ZNF625	1486	1.44	0.63	0.33	0.55	0
3	F01	2	neg	DLD1	TET1_IM	Control	Control	1224	1.19	0.3	-0.01	0	1
3	F02	2	sample	DLD1	TET1_IM	#023	ZNF229	436	0.42	-1.48	-1.79	-1.22	0
3	F03	2	sample	DLD1	TET1_IM	#024	GYPC	655	0.64	-0.78	-1.09	-0.99	0
3	F04	2	sample	DLD1	TET1_IM	#025	ZNF132	3469	3.37	2.09	1.79	1.96	0
3	F05	2	sample	DLD1	TET1_IM	#026	TLL1	1422	1.38	0.56	0.25	0.34	0.04
3	F06	2	sample	DLD1	TET1_IM	#027	PCDH10	844	0.82	-0.34	-0.65	-0.55	0
3	F07	2	sample	DLD1	TET1_IM	#028	KCNG1	1529	1.48	0.68	0.38	0.35	0
3	F08	2	sample	DLD1	TET1_IM	#029	ZNF492	652	0.63	-0.79	-1.1	-1.09	0
3	F09	2	sample	DLD1	TET1_IM	#030	RBPMS2	835	0.81	-0.36	-0.67	-0.48	0
3	F10	2	sample	DLD1	TET1_IM	#031	PGR	500	0.48	-1.25	-1.55	-1.2	0
3	F11	2	sample	DLD1	TET1_IM	#032	WDR17	992	0.96	-0.07	-0.37	0	0.77
3	F12	2	sample	DLD1	TET1_IM	#033	ZNF625	1484	1.44	0.63	0.32	0.55	0
3	G01	2	neg	DLD1	TET1_IM	Control	Control	1176	1.14	0.23	-0.08	0	1
3	G02	2	sample	DLD1	TET1_IM	#023	ZNF229	427	0.41	-1.52	-1.83	-1.22	0
3	G03	2	sample	DLD1	TET1_IM	#024	GYPC	534	0.52	-1.13	-1.44	-0.99	0
3	G04	2	sample	DLD1	TET1_IM	#025	ZNF132	3274	3.18	1.99	1.69	1.96	0
3	G05	2	sample	DLD1	TET1_IM	#026	TLL1	1158	1.12	0.2	-0.1	0.34	0.04
3	G06	2	sample	DLD1	TET1_IM	#027	PCDH10	809	0.78	-0.42	-0.72	-0.55	0
3	G07	2	sample	DLD1	TET1_IM	#028	KCNG1	1374	1.33	0.5	0.19	0.35	0
3	G08	2	sample	DLD1	TET1_IM	#029	ZNF492	486	0.47	-1.3	-1.6	-1.09	0
3	G09	2	sample	DLD1	TET1_IM	#030	RBPMS2	690	0.67	-0.69	-1	-0.48	0
3	G10	2	sample	DLD1	TET1_IM	#031	PGR	535	0.52	-1.13	-1.44	-1.2	0
3	G11	2	sample	DLD1	TET1_IM	#032	WDR17	934	0.91	-0.17	-0.48	0	0.77
3	G12	2	sample	DLD1	TET1_IM	#033	ZNF625	1405	1.36	0.53	0.23	0.55	0
3	H01	2	neg	DLD1	TET1_IM	Control	Control	1163	1.13	0.21	-0.1	0	1
3	H02	2	sample	DLD1	TET1_IM	#023	ZNF229	341	0.33	-1.91	-2.21	-1.22	0
3	H03	2	sample	DLD1	TET1_IM	#024	GYPC	442	0.43	-1.46	-1.77	-0.99	0
3	H04	2	sample	DLD1	TET1_IM	#025	ZNF132	2518	2.44	1.54	1.24	1.96	0
3	H05	2	sample	DLD1	TET1_IM	#026	TLL1	860	0.84	-0.31	-0.62	0.34	0.04
3	H06	2	sample	DLD1	TET1_IM	#027	PCDH10	506	0.49	-1.23	-1.53	-0.55	0
3	H07	2	sample	DLD1	TET1_IM	#028	KCNG1	1364	1.32	0.48	0.18	0.35	0
3	H08	2	sample	DLD1	TET1_IM	#029	ZNF492	561	0.54	-1.05	-1.35	-1.09	0
3	H09	2	sample	DLD1	TET1_IM	#030	RBPMS2	667	0.65	-0.75	-1.06	-0.48	0
3	H10	2	sample	DLD1	TET1_IM	#031	PGR	546	0.53	-1.1	-1.4	-1.2	0
3	H11	2	sample	DLD1	TET1_IM	#032	WDR17	815	0.79	-0.4	-0.71	0	0.77
3	H12	2	sample	DLD1	TET1_IM	#033	ZNF625	1446	1.4	0.58	0.28	0.55	0
4	A01	2	neg	DLD1	TET1_IM	Control	Control	2047	1.6	0.61	0.13	0	1
4	A02	2	sample	DLD1	TET1_IM	#034	ZNF568	1627	1.28	0.31	-0.16	0.29	0.07
4	A03	2	sample	DLD1	TET1_IM	#035	ZNF471	893	0.7	-0.46	-0.94	-1.1	0
4	A04	2	sample	DLD1	TET1_IM	#036	GPR88	1929	1.51	0.53	0.06	0.74	0
4	A05	2	sample	DLD1	TET1_IM	#037	ZNF415	3356	2.63	1.24	0.77	0.6	0
4	A06	2	sample	DLD1	TET1_IM	#038	RARRES2	4220	3.31	1.54	1.06	0.82	0
4	A07	2	sample	DLD1	TET1_IM	#039	ZNF135	2021	1.58	0.59	0.11	-0.19	0.52
4	A08	2	sample	DLD1	TET1_IM	#040	SOX17	924	0.72	-0.41	-0.89	-0.66	0
4	A09	2	sample	DLD1	TET1_IM	#041	ZSCAN18	821	0.64	-0.57	-1.04	-1.03	0
4	A10	2	sample	DLD1	TET1_IM	#042	SPG20	1346	1.06	0.07	-0.41	-0.58	0
4	A11	2	sample	DLD1	TET1_IM	#043	LRRK2	746	0.58	-0.69	-1.17	-0.83	0
4	A12	2	sample	DLD1	TET1_IM	#044	TMEM25	613	0.48	-0.94	-1.42	-1.63	0
4	B01	2	neg	DLD1	TET1_IM	Control	Control	1914	1.5	0.52	0.05	0	1
4	B02	2	sample	DLD1	TET1_IM	#034	ZNF568	1873	1.47	0.49	0.02	0.29	0.07
4	B03	2	sample	DLD1	TET1_IM	#035	ZNF471	1048	0.82	-0.25	-0.73	-1.1	0
4	B04	2	sample	DLD1	TET1_IM	#036	GPR88	2158	1.69	0.68	0.2	0.74	0
4	B05	2	sample	DLD1	TET1_IM	#037	ZNF415	3513	2.75	1.3	0.83	0.6	0
4	B06	2	sample	DLD1	TET1_IM	#038	RARRES2	4237	3.32	1.54	1.07	0.82	0
4	B07	2	sample	DLD1	TET1_IM	#039	ZNF135	2443	1.92	0.84	0.36	-0.19	0.52
4	B08	2	sample	DLD1	TET1_IM	#040	SOX17	930	0.73	-0.41	-0.88	-0.66	0
4	B09	2	sample	DLD1	TET1_IM	#041	ZSCAN18	811	0.64	-0.58	-1.06	-1.03	0
4	B10	2	sample	DLD1	TET1_IM	#042	SPG20	1339	1.05	0.06	-0.41	-0.58	0
4	B11	2	sample	DLD1	TET1_IM	#043	LRRK2	784	0.62	-0.63	-1.1	-0.83	0
4	B12	2	sample	DLD1	TET1_IM	#044	TMEM25	642	0.5	-0.88	-1.36	-1.63	0
4	C01	2	neg	DLD1	TET1_IM	Control	Control	2043	1.6	0.61	0.13	0	1
4	C02	2	sample	DLD1	TET1_IM	#034	ZNF568	2144	1.68	0.67	0.19	0.29	0.07
4	C03	2	sample	DLD1	TET1_IM	#035	ZNF471	822	0.64	-0.56	-1.04	-1.1	0
4	C04	2	sample	DLD1	TET1_IM	#036	GPR88	3644	2.86	1.35	0.87	0.74	0
4	C05	2	sample	DLD1	TET1_IM	#037	ZNF415	3401	2.67	1.26	0.78	0.6	0
4	C06	2	sample	DLD1	TET1_IM	#038	RARRES2	4083	3.2	1.5	1.02	0.82	0
4	C07	2	sample	DLD1	TET1_IM	#039	ZNF135	2134	1.67	0.66	0.18	-0.19	0.52
4	C08	2	sample	DLD1	TET1_IM	#040	SOX17	1119	0.88	-0.17	-0.65	-0.66	0
4	C09	2	sample	DLD1	TET1_IM	#041	ZSCAN18	855	0.67	-0.51	-0.99	-1.03	0
4	C10	2	sample	DLD1	TET1_IM	#042	SPG20	1296	1.02	0.02	-0.46	-0.58	0
4	C11	2	sample	DLD1	TET1_IM	#043	LRRK2	712	0.56	-0.75	-1.23	-0.83	0
4	C12	2	sample	DLD1	TET1_IM	#044	TMEM25	558	0.44	-1.06	-1.54	-1.63	0
4	D01	2	neg	DLD1	TET1_IM	Control	Control	1751	1.37	0.41	-0.07	0	1
4	D02	2	sample	DLD1	TET1_IM	#034	ZNF568	1943	1.52	0.54	0.06	0.29	0.07
4	D03	2	sample	DLD1	TET1_IM	#035	ZNF471	756	0.59	-0.67	-1.15	-1.1	0
4	D04	2	sample	DLD1	TET1_IM	#036	GPR88	4390	3.44	1.59	1.11	0.74	0
4	D05	2	sample	DLD1	TET1_IM	#037	ZNF415	3323	2.61	1.23	0.75	0.6	0
4	D06	2	sample	DLD1	TET1_IM	#038	RARRES2	3683	2.89	1.36	0.89	0.82	0
4	D07	2	sample	DLD1	TET1_IM	#039	ZNF135	2104	1.65	0.64	0.17	-0.19	0.52
4	D08	2	sample	DLD1	TET1_IM	#040	SOX17	1219	0.96	-0.06	-0.54	-0.66	0
4	D09	2	sample	DLD1	TET1_IM	#041	ZSCAN18	1026	0.8	-0.28	-0.76	-1.03	0
4	D10	2	sample	DLD1	TET1_IM	#042	SPG20	1387	1.09	0.11	-0.37	-0.58	0
4	D11	2	sample	DLD1	TET1_IM	#043	LRRK2	688	0.54	-0.79	-1.27	-0.83	0
4	D12	2	sample	DLD1	TET1_IM	#044	TMEM25	567	0.44	-1.04	-1.52	-1.63	0
4	E01	2	neg	DLD1	TET1_IM	Control	Control	1759	1.38	0.41	-0.06	0	1
4	E02	2	sample	DLD1	TET1_IM	#034	ZNF568	1967	1.54	0.56	0.08	0.29	0.07
4	E03	2	sample	DLD1	TET1_IM	#035	ZNF471	841	0.66	-0.54	-1.01	-1.1	0
4	E04	2	sample	DLD1	TET1_IM	#036	GPR88	4521	3.54	1.63	1.15	0.74	0
4	E05	2	sample	DLD1	TET1_IM	#037	ZNF415	2992	2.35	1.1	0.62	0.6	0
4	E06	2	sample	DLD1	TET1_IM	#038	RARRES2	3602	2.82	1.34	0.86	0.82	0
4	E07	2	sample	DLD1	TET1_IM	#039	ZNF135	1449	1.14	0.16	-0.31	-0.19	0.52
4	E08	2	sample	DLD1	TET1_IM	#040	SOX17	1255	0.98	-0.02	-0.5	-0.66	0
4	E09	2	sample	DLD1	TET1_IM	#041	ZSCAN18	848	0.66	-0.52	-1	-1.03	0
4	E10	2	sample	DLD1	TET1_IM	#042	SPG20	1065	0.84	-0.23	-0.71	-0.58	0
4	E11	2	sample	DLD1	TET1_IM	#043	LRRK2	796	0.62	-0.61	-1.08	-0.83	0
4	E12	2	sample	DLD1	TET1_IM	#044	TMEM25	504	0.4	-1.19	-1.67	-1.63	0
4	F01	2	neg	DLD1	TET1_IM	Control	Control	1678	1.32	0.35	-0.12	0	1
4	F02	2	sample	DLD1	TET1_IM	#034	ZNF568	2926	2.29	1.07	0.59	0.29	0.07
4	F03	2	sample	DLD1	TET1_IM	#035	ZNF471	643	0.5	-0.88	-1.36	-1.1	0
4	F04	2	sample	DLD1	TET1_IM	#036	GPR88	3746	2.94	1.39	0.91	0.74	0
4	F05	2	sample	DLD1	TET1_IM	#037	ZNF415	2755	2.16	0.99	0.51	0.6	0
4	F06	2	sample	DLD1	TET1_IM	#038	RARRES2	2866	2.25	1.04	0.56	0.82	0
4	F07	2	sample	DLD1	TET1_IM	#039	ZNF135	1393	1.09	0.11	-0.36	-0.19	0.52
4	F08	2	sample	DLD1	TET1_IM	#040	SOX17	1034	0.81	-0.27	-0.75	-0.66	0
4	F09	2	sample	DLD1	TET1_IM	#041	ZSCAN18	885	0.69	-0.47	-0.95	-1.03	0
4	F10	2	sample	DLD1	TET1_IM	#042	SPG20	1105	0.87	-0.18	-0.66	-0.58	0
4	F11	2	sample	DLD1	TET1_IM	#043	LRRK2	1009	0.79	-0.3	-0.78	-0.83	0
4	F12	2	sample	DLD1	TET1_IM	#044	TMEM25	452	0.35	-1.33	-1.81	-1.63	0
4	G01	2	neg	DLD1	TET1_IM	Control	Control	1771	1.39	0.42	-0.05	0	1
4	G02	2	sample	DLD1	TET1_IM	#034	ZNF568	3711	2.91	1.37	0.9	0.29	0.07
4	G03	2	sample	DLD1	TET1_IM	#035	ZNF471	676	0.53	-0.82	-1.29	-1.1	0
4	G04	2	sample	DLD1	TET1_IM	#036	GPR88	3642	2.86	1.35	0.87	0.74	0
4	G05	2	sample	DLD1	TET1_IM	#037	ZNF415	2448	1.92	0.84	0.36	0.6	0
4	G06	2	sample	DLD1	TET1_IM	#038	RARRES2	2789	2.19	1.01	0.53	0.82	0
4	G07	2	sample	DLD1	TET1_IM	#039	ZNF135	1192	0.94	-0.09	-0.56	-0.19	0.52
4	G08	2	sample	DLD1	TET1_IM	#040	SOX17	1228	0.96	-0.05	-0.53	-0.66	0
4	G09	2	sample	DLD1	TET1_IM	#041	ZSCAN18	728	0.57	-0.72	-1.2	-1.03	0
4	G10	2	sample	DLD1	TET1_IM	#042	SPG20	1064	0.83	-0.23	-0.71	-0.58	0
4	G11	2	sample	DLD1	TET1_IM	#043	LRRK2	1325	1.04	0.05	-0.43	-0.83	0
4	G12	2	sample	DLD1	TET1_IM	#044	TMEM25	456	0.36	-1.32	-1.8	-1.63	0
4	H01	2	neg	DLD1	TET1_IM	Control	Control	1858	1.46	0.48	0.01	0	1
4	H02	2	sample	DLD1	TET1_IM	#034	ZNF568	3114	2.44	1.15	0.67	0.29	0.07
4	H03	2	sample	DLD1	TET1_IM	#035	ZNF471	672	0.53	-0.82	-1.3	-1.1	0
4	H04	2	sample	DLD1	TET1_IM	#036	GPR88	3334	2.61	1.24	0.76	0.74	0
4	H05	2	sample	DLD1	TET1_IM	#037	ZNF415	2165	1.7	0.68	0.2	0.6	0
4	H06	2	sample	DLD1	TET1_IM	#038	RARRES2	2921	2.29	1.07	0.59	0.82	0
4	H07	2	sample	DLD1	TET1_IM	#039	ZNF135	803	0.63	-0.59	-1.07	-0.19	0.52
4	H08	2	sample	DLD1	TET1_IM	#040	SOX17	1188	0.93	-0.09	-0.57	-0.66	0
4	H09	2	sample	DLD1	TET1_IM	#041	ZSCAN18	722	0.57	-0.73	-1.21	-1.03	0
4	H10	2	sample	DLD1	TET1_IM	#042	SPG20	896	0.7	-0.45	-0.93	-0.58	0
4	H11	2	sample	DLD1	TET1_IM	#043	LRRK2	2494	1.96	0.86	0.39	-0.83	0
4	H12	2	sample	DLD1	TET1_IM	#044	TMEM25	403	0.32	-1.48	-1.96	-1.63	0
5	A01	3	neg	DLD1	TET1_IM	Control	Control	1171	1.3	0.51	0.13	0	1
5	A02	3	sample	DLD1	TET1_IM	#045	PCDH8	1325	1.47	0.74	0.37	-0.07	0.6
5	A03	3	sample	DLD1	TET1_IM	#046	ZNF788	2430	2.69	1.92	1.54	1.05	0
5	A04	3	sample	DLD1	TET1_IM	#047	ZNF793	1323	1.47	0.74	0.36	-0.19	0.98
5	A05	3	sample	DLD1	TET1_IM	#048	ZNF880	1166	1.29	0.5	0.12	-0.46	0.03
5	A06	3	sample	DLD1	TET1_IM	#049	KRBA1	1198	1.33	0.55	0.17	-0.52	0.03
5	A07	3	sample	DLD1	TET1_IM	#050	ZNF660	877	0.97	-0.05	-0.43	-0.64	0
5	A08	3	sample	DLD1	TET1_IM	#051	ZNF43	925	1.03	0.05	-0.33	-1.03	0
5	A09	3	sample	DLD1	TET1_IM	#052	ACSS3	714	0.79	-0.45	-0.83	-1.27	0
5	A10	3	sample	DLD1	TET1_IM	#053	RAB34	1306	1.45	0.72	0.34	-0.74	0.01
5	A11	3	sample	DLD1	TET1_IM	#054	MAP9	2231	2.47	1.75	1.38	-0.58	0.07
5	A12	3	sample	DLD1	TET1_IM	#055	ZNF813	2533	2.81	2	1.62	0.55	0.26
5	B01	3	neg	DLD1	TET1_IM	Control	Control	1088	1.21	0.36	-0.01	0	1
5	B02	3	sample	DLD1	TET1_IM	#045	PCDH8	1448	1.61	0.92	0.54	-0.07	0.6
5	B03	3	sample	DLD1	TET1_IM	#046	ZNF788	2136	2.37	1.67	1.29	1.05	0
5	B04	3	sample	DLD1	TET1_IM	#047	ZNF793	1447	1.6	0.91	0.54	-0.19	0.98
5	B05	3	sample	DLD1	TET1_IM	#048	ZNF880	1088	1.21	0.36	-0.01	-0.46	0.03
5	B06	3	sample	DLD1	TET1_IM	#049	KRBA1	1349	1.5	0.78	0.4	-0.52	0.03
5	B07	3	sample	DLD1	TET1_IM	#050	ZNF660	915	1.01	0.03	-0.35	-0.64	0
5	B08	3	sample	DLD1	TET1_IM	#051	ZNF43	691	0.77	-0.52	-0.89	-1.03	0
5	B09	3	sample	DLD1	TET1_IM	#052	ACSS3	739	0.82	-0.39	-0.76	-1.27	0
5	B10	3	sample	DLD1	TET1_IM	#053	RAB34	1229	1.36	0.6	0.22	-0.74	0.01
5	B11	3	sample	DLD1	TET1_IM	#054	MAP9	1840	2.04	1.38	1	-0.58	0.07
5	B12	3	sample	DLD1	TET1_IM	#055	ZNF813	2487	2.76	1.96	1.59	0.55	0.26
5	C01	3	neg	DLD1	TET1_IM	Control	Control	1076	1.19	0.34	-0.04	0	1
5	C02	3	sample	DLD1	TET1_IM	#045	PCDH8	1583	1.75	1.09	0.71	-0.07	0.6
5	C03	3	sample	DLD1	TET1_IM	#046	ZNF788	2403	2.66	1.9	1.52	1.05	0
5	C04	3	sample	DLD1	TET1_IM	#047	ZNF793	1474	1.63	0.95	0.57	-0.19	0.98
5	C05	3	sample	DLD1	TET1_IM	#048	ZNF880	1138	1.26	0.45	0.07	-0.46	0.03
5	C06	3	sample	DLD1	TET1_IM	#049	KRBA1	962	1.07	0.12	-0.25	-0.52	0.03
5	C07	3	sample	DLD1	TET1_IM	#050	ZNF660	967	1.07	0.13	-0.24	-0.64	0
5	C08	3	sample	DLD1	TET1_IM	#051	ZNF43	711	0.79	-0.46	-0.84	-1.03	0
5	C09	3	sample	DLD1	TET1_IM	#052	ACSS3	727	0.81	-0.42	-0.79	-1.27	0
5	C10	3	sample	DLD1	TET1_IM	#053	RAB34	919	1.02	0.04	-0.34	-0.74	0.01
5	C11	3	sample	DLD1	TET1_IM	#054	MAP9	1051	1.17	0.3	-0.08	-0.58	0.07
5	C12	3	sample	DLD1	TET1_IM	#055	ZNF813	1755	1.95	1.29	0.91	0.55	0.26
5	D01	3	neg	DLD1	TET1_IM	Control	Control	1158	1.28	0.48	0.11	0	1
5	D02	3	sample	DLD1	TET1_IM	#045	PCDH8	1028	1.14	0.25	-0.12	-0.07	0.6
5	D03	3	sample	DLD1	TET1_IM	#046	ZNF788	1903	2.11	1.44	1.07	1.05	0
5	D04	3	sample	DLD1	TET1_IM	#047	ZNF793	1488	1.65	0.97	0.59	-0.19	0.98
5	D05	3	sample	DLD1	TET1_IM	#048	ZNF880	930	1.03	0.06	-0.32	-0.46	0.03
5	D06	3	sample	DLD1	TET1_IM	#049	KRBA1	938	1.04	0.08	-0.3	-0.52	0.03
5	D07	3	sample	DLD1	TET1_IM	#050	ZNF660	849	0.94	-0.12	-0.49	-0.64	0
5	D08	3	sample	DLD1	TET1_IM	#051	ZNF43	730	0.81	-0.41	-0.79	-1.03	0
5	D09	3	sample	DLD1	TET1_IM	#052	ACSS3	652	0.72	-0.63	-1	-1.27	0
5	D10	3	sample	DLD1	TET1_IM	#053	RAB34	711	0.79	-0.46	-0.84	-0.74	0.01
5	D11	3	sample	DLD1	TET1_IM	#054	MAP9	781	0.87	-0.28	-0.66	-0.58	0.07
5	D12	3	sample	DLD1	TET1_IM	#055	ZNF813	1563	1.73	1.06	0.69	0.55	0.26
5	E01	3	neg	DLD1	TET1_IM	Control	Control	1149	1.27	0.47	0.09	0	1
5	E02	3	sample	DLD1	TET1_IM	#045	PCDH8	1074	1.19	0.34	-0.04	-0.07	0.6
5	E03	3	sample	DLD1	TET1_IM	#046	ZNF788	1802	2	1.34	0.96	1.05	0
5	E04	3	sample	DLD1	TET1_IM	#047	ZNF793	1005	1.11	0.21	-0.17	-0.19	0.98
5	E05	3	sample	DLD1	TET1_IM	#048	ZNF880	927	1.03	0.05	-0.32	-0.46	0.03
5	E06	3	sample	DLD1	TET1_IM	#049	KRBA1	800	0.89	-0.23	-0.61	-0.52	0.03
5	E07	3	sample	DLD1	TET1_IM	#050	ZNF660	774	0.86	-0.3	-0.67	-0.64	0
5	E08	3	sample	DLD1	TET1_IM	#051	ZNF43	760	0.84	-0.33	-0.71	-1.03	0
5	E09	3	sample	DLD1	TET1_IM	#052	ACSS3	493	0.55	-1.17	-1.55	-1.27	0
5	E10	3	sample	DLD1	TET1_IM	#053	RAB34	646	0.72	-0.65	-1.02	-0.74	0.01
5	E11	3	sample	DLD1	TET1_IM	#054	MAP9	447	0.5	-1.36	-1.74	-0.58	0.07
5	E12	3	sample	DLD1	TET1_IM	#055	ZNF813	1053	1.17	0.3	-0.08	0.55	0.26
5	F01	3	neg	DLD1	TET1_IM	Control	Control	1040	1.15	0.28	-0.1	0	1
5	F02	3	sample	DLD1	TET1_IM	#045	PCDH8	889	0.99	-0.03	-0.4	-0.07	0.6
5	F03	3	sample	DLD1	TET1_IM	#046	ZNF788	1460	1.62	0.93	0.56	1.05	0
5	F04	3	sample	DLD1	TET1_IM	#047	ZNF793	771	0.86	-0.3	-0.68	-0.19	0.98
5	F05	3	sample	DLD1	TET1_IM	#048	ZNF880	814	0.9	-0.2	-0.58	-0.46	0.03
5	F06	3	sample	DLD1	TET1_IM	#049	KRBA1	766	0.85	-0.32	-0.69	-0.52	0.03
5	F07	3	sample	DLD1	TET1_IM	#050	ZNF660	673	0.75	-0.57	-0.94	-0.64	0
5	F08	3	sample	DLD1	TET1_IM	#051	ZNF43	510	0.56	-1.1	-1.48	-1.03	0
5	F09	3	sample	DLD1	TET1_IM	#052	ACSS3	491	0.54	-1.18	-1.55	-1.27	0
5	F10	3	sample	DLD1	TET1_IM	#053	RAB34	566	0.63	-0.9	-1.28	-0.74	0.01
5	F11	3	sample	DLD1	TET1_IM	#054	MAP9	576	0.64	-0.87	-1.24	-0.58	0.07
5	F12	3	sample	DLD1	TET1_IM	#055	ZNF813	1023	1.13	0.24	-0.13	0.55	0.26
5	G01	3	neg	DLD1	TET1_IM	Control	Control	946	1.05	0.09	-0.28	0	1
5	G02	3	sample	DLD1	TET1_IM	#045	PCDH8	831	0.92	-0.16	-0.54	-0.07	0.6
5	G03	3	sample	DLD1	TET1_IM	#046	ZNF788	1769	1.96	1.3	0.93	1.05	0
5	G04	3	sample	DLD1	TET1_IM	#047	ZNF793	576	0.64	-0.87	-1.24	-0.19	0.98
5	G05	3	sample	DLD1	TET1_IM	#048	ZNF880	551	0.61	-0.95	-1.33	-0.46	0.03
5	G06	3	sample	DLD1	TET1_IM	#049	KRBA1	472	0.52	-1.25	-1.63	-0.52	0.03
5	G07	3	sample	DLD1	TET1_IM	#050	ZNF660	655	0.73	-0.62	-1	-0.64	0
5	G08	3	sample	DLD1	TET1_IM	#051	ZNF43	488	0.54	-1.19	-1.57	-1.03	0
5	G09	3	sample	DLD1	TET1_IM	#052	ACSS3	452	0.5	-1.34	-1.71	-1.27	0
5	G10	3	sample	DLD1	TET1_IM	#053	RAB34	485	0.54	-1.2	-1.58	-0.74	0.01
5	G11	3	sample	DLD1	TET1_IM	#054	MAP9	500	0.55	-1.14	-1.52	-0.58	0.07
5	G12	3	sample	DLD1	TET1_IM	#055	ZNF813	1048	1.16	0.29	-0.09	0.55	0.26
5	H01	3	neg	DLD1	TET1_IM	Control	Control	1159	1.28	0.49	0.11	0	1
5	H02	3	sample	DLD1	TET1_IM	#045	PCDH8	629	0.7	-0.7	-1.07	-0.07	0.6
5	H03	3	sample	DLD1	TET1_IM	#046	ZNF788	1444	1.6	0.91	0.53	1.05	0
5	H04	3	sample	DLD1	TET1_IM	#047	ZNF793	506	0.56	-1.12	-1.5	-0.19	0.98
5	H05	3	sample	DLD1	TET1_IM	#048	ZNF880	553	0.61	-0.95	-1.32	-0.46	0.03
5	H06	3	sample	DLD1	TET1_IM	#049	KRBA1	585	0.65	-0.84	-1.21	-0.52	0.03
5	H07	3	sample	DLD1	TET1_IM	#050	ZNF660	644	0.71	-0.65	-1.03	-0.64	0
5	H08	3	sample	DLD1	TET1_IM	#051	ZNF43	466	0.52	-1.28	-1.65	-1.03	0
5	H09	3	sample	DLD1	TET1_IM	#052	ACSS3	398	0.44	-1.58	-1.96	-1.27	0
5	H10	3	sample	DLD1	TET1_IM	#053	RAB34	518	0.57	-1.07	-1.45	-0.74	0.01
5	H11	3	sample	DLD1	TET1_IM	#054	MAP9	437	0.48	-1.4	-1.78	-0.58	0.07
5	H12	3	sample	DLD1	TET1_IM	#055	ZNF813	1034	1.15	0.26	-0.11	0.55	0.26
6	A01	3	neg	DLD1	TET1_IM	Control	Control	1095	1.34	0.56	0.06	0	1
6	A02	3	sample	DLD1	TET1_IM	#056	STK33	1668	2.04	1.36	0.86	0.03	0.88
6	B01	3	neg	DLD1	TET1_IM	Control	Control	1276	1.56	0.85	0.35	0	1
6	B02	3	sample	DLD1	TET1_IM	#056	STK33	1369	1.68	0.99	0.49	0.03	0.88
6	C01	3	neg	DLD1	TET1_IM	Control	Control	1030	1.26	0.44	-0.06	0	1
6	C02	3	sample	DLD1	TET1_IM	#056	STK33	1265	1.55	0.84	0.34	0.03	0.88
6	D01	3	neg	DLD1	TET1_IM	Control	Control	959	1.17	0.31	-0.19	0	1
6	D02	3	sample	DLD1	TET1_IM	#056	STK33	1024	1.25	0.43	-0.07	0.03	0.88
6	E01	3	neg	DLD1	TET1_IM	Control	Control	1141	1.4	0.64	0.14	0	1
6	E02	3	sample	DLD1	TET1_IM	#056	STK33	1070	1.31	0.52	0.02	0.03	0.88
6	F01	3	neg	DLD1	TET1_IM	Control	Control	1002	1.23	0.39	-0.11	0	1
6	F02	3	sample	DLD1	TET1_IM	#056	STK33	783	0.96	-0.08	-0.58	0.03	0.88
6	G01	3	neg	DLD1	TET1_IM	Control	Control	1153	1.41	0.66	0.16	0	1
6	G02	3	sample	DLD1	TET1_IM	#056	STK33	811	0.99	-0.01	-0.51	0.03	0.88
6	H01	3	neg	DLD1	TET1_IM	Control	Control	881	1.08	0.14	-0.35	0	1
6	H02	3	sample	DLD1	TET1_IM	#056	STK33	912	1.12	0.21	-0.29	0.03	0.88

## Sheet: DLD1_VP64
Plate	Well	Batch	ControlStatus	CellLine	Construct	gRNA	GeneID	RawSignal	NormalizedSignal	RobZscore	ScaledRobZscore	MeanZ	Significance
1	A01	1	neg	DLD1	VP64	Control	Control	2952	1.34	1.02	0.68	-0.17	1
1	A02	1	sample	DLD1	VP64	#001	KHDRBS2	2914	1.32	0.98	0.63	0.39	0.01
1	A03	1	sample	DLD1	VP64	#002	TMEFF2	3161	1.43	1.27	0.92	0.07	0.42
1	A04	1	sample	DLD1	VP64	#003	NPY	3453	1.56	1.58	1.23	0.44	0.02
1	A05	1	sample	DLD1	VP64	#004	GRIK1	3815	1.73	1.93	1.59	0.2	0.38
1	A06	1	sample	DLD1	VP64	#005	FAM135B	3680	1.66	1.81	1.46	-0.2	0.33
1	A07	1	sample	DLD1	VP64	#006	PCSK2	3449	1.56	1.58	1.23	0.02	0.96
1	A08	1	sample	DLD1	VP64	#007	HPSE2	2763	1.25	0.79	0.44	-1.1	0.01
1	A09	1	sample	DLD1	VP64	#008	RSPO2	1431	0.65	-1.54	-1.89	-1.84	0
1	A10	1	sample	DLD1	VP64	#009	ADHFE1	2637	1.19	0.63	0.28	-0.6	0.08
1	A11	1	sample	DLD1	VP64	#010	MAL	3408	1.54	1.53	1.19	-0.18	0.48
1	A12	1	sample	DLD1	VP64	#011	LIFR	2404	1.09	0.3	-0.05	-0.57	0.07
1	B01	1	neg	DLD1	VP64	Control	Control	2277	1.03	0.11	-0.24	-0.17	1
1	B02	1	sample	DLD1	VP64	#001	KHDRBS2	3308	1.5	1.43	1.08	0.39	0.01
1	B03	1	sample	DLD1	VP64	#002	TMEFF2	3146	1.42	1.25	0.9	0.07	0.42
1	B04	1	sample	DLD1	VP64	#003	NPY	3537	1.6	1.67	1.32	0.44	0.02
1	B05	1	sample	DLD1	VP64	#004	GRIK1	3119	1.41	1.22	0.87	0.2	0.38
1	B06	1	sample	DLD1	VP64	#005	FAM135B	3122	1.41	1.22	0.88	-0.2	0.33
1	B07	1	sample	DLD1	VP64	#006	PCSK2	3602	1.63	1.73	1.38	0.02	0.96
1	B08	1	sample	DLD1	VP64	#007	HPSE2	2402	1.09	0.29	-0.05	-1.1	0.01
1	B09	1	sample	DLD1	VP64	#008	RSPO2	1669	0.76	-1	-1.34	-1.84	0
1	B10	1	sample	DLD1	VP64	#009	ADHFE1	2613	1.18	0.59	0.24	-0.6	0.08
1	B11	1	sample	DLD1	VP64	#010	MAL	2909	1.32	0.97	0.62	-0.18	0.48
1	B12	1	sample	DLD1	VP64	#011	LIFR	2760	1.25	0.79	0.44	-0.57	0.07
1	C01	1	neg	DLD1	VP64	Control	Control	2186	0.99	-0.04	-0.39	-0.17	1
1	C02	1	sample	DLD1	VP64	#001	KHDRBS2	2673	1.21	0.67	0.33	0.39	0.01
1	C03	1	sample	DLD1	VP64	#002	TMEFF2	2966	1.34	1.04	0.69	0.07	0.42
1	C04	1	sample	DLD1	VP64	#003	NPY	3205	1.45	1.32	0.97	0.44	0.02
1	C05	1	sample	DLD1	VP64	#004	GRIK1	2952	1.34	1.02	0.68	0.2	0.38
1	C06	1	sample	DLD1	VP64	#005	FAM135B	2081	0.94	-0.21	-0.56	-0.2	0.33
1	C07	1	sample	DLD1	VP64	#006	PCSK2	2684	1.21	0.69	0.34	0.02	0.96
1	C08	1	sample	DLD1	VP64	#007	HPSE2	1960	0.89	-0.43	-0.77	-1.1	0.01
1	C09	1	sample	DLD1	VP64	#008	RSPO2	1327	0.6	-1.81	-2.16	-1.84	0
1	C10	1	sample	DLD1	VP64	#009	ADHFE1	1914	0.87	-0.51	-0.86	-0.6	0.08
1	C11	1	sample	DLD1	VP64	#010	MAL	2121	0.96	-0.15	-0.49	-0.18	0.48
1	C12	1	sample	DLD1	VP64	#011	LIFR	2184	0.99	-0.04	-0.39	-0.57	0.07
1	D01	1	neg	DLD1	VP64	Control	Control	2630	1.19	0.62	0.27	-0.17	1
1	D02	1	sample	DLD1	VP64	#001	KHDRBS2	2959	1.34	1.03	0.69	0.39	0.01
1	D03	1	sample	DLD1	VP64	#002	TMEFF2	2428	1.1	0.33	-0.02	0.07	0.42
1	D04	1	sample	DLD1	VP64	#003	NPY	2902	1.31	0.96	0.62	0.44	0.02
1	D05	1	sample	DLD1	VP64	#004	GRIK1	2490	1.13	0.42	0.07	0.2	0.38
1	D06	1	sample	DLD1	VP64	#005	FAM135B	2167	0.98	-0.07	-0.42	-0.2	0.33
1	D07	1	sample	DLD1	VP64	#006	PCSK2	2323	1.05	0.18	-0.17	0.02	0.96
1	D08	1	sample	DLD1	VP64	#007	HPSE2	1535	0.69	-1.29	-1.64	-1.1	0.01
1	D09	1	sample	DLD1	VP64	#008	RSPO2	1510	0.68	-1.35	-1.7	-1.84	0
1	D10	1	sample	DLD1	VP64	#009	ADHFE1	2039	0.92	-0.29	-0.63	-0.6	0.08
1	D11	1	sample	DLD1	VP64	#010	MAL	2266	1.03	0.09	-0.26	-0.18	0.48
1	D12	1	sample	DLD1	VP64	#011	LIFR	2237	1.01	0.04	-0.31	-0.57	0.07
1	E01	1	neg	DLD1	VP64	Control	Control	2330	1.05	0.19	-0.16	-0.17	1
1	E02	1	sample	DLD1	VP64	#001	KHDRBS2	2697	1.22	0.7	0.36	0.39	0.01
1	E03	1	sample	DLD1	VP64	#002	TMEFF2	2675	1.21	0.68	0.33	0.07	0.42
1	E04	1	sample	DLD1	VP64	#003	NPY	2649	1.2	0.64	0.29	0.44	0.02
1	E05	1	sample	DLD1	VP64	#004	GRIK1	2450	1.11	0.36	0.02	0.2	0.38
1	E06	1	sample	DLD1	VP64	#005	FAM135B	2247	1.02	0.06	-0.29	-0.2	0.33
1	E07	1	sample	DLD1	VP64	#006	PCSK2	2148	0.97	-0.1	-0.45	0.02	0.96
1	E08	1	sample	DLD1	VP64	#007	HPSE2	1648	0.75	-1.04	-1.39	-1.1	0.01
1	E09	1	sample	DLD1	VP64	#008	RSPO2	1365	0.62	-1.71	-2.06	-1.84	0
1	E10	1	sample	DLD1	VP64	#009	ADHFE1	2022	0.92	-0.32	-0.66	-0.6	0.08
1	E11	1	sample	DLD1	VP64	#010	MAL	2039	0.92	-0.29	-0.63	-0.18	0.48
1	E12	1	sample	DLD1	VP64	#011	LIFR	1920	0.87	-0.5	-0.85	-0.57	0.07
1	F01	1	neg	DLD1	VP64	Control	Control	1956	0.88	-0.43	-0.78	-0.17	1
1	F02	1	sample	DLD1	VP64	#001	KHDRBS2	2412	1.09	0.31	-0.04	0.39	0.01
1	F03	1	sample	DLD1	VP64	#002	TMEFF2	2036	0.92	-0.29	-0.64	0.07	0.42
1	F04	1	sample	DLD1	VP64	#003	NPY	1751	0.79	-0.83	-1.17	0.44	0.02
1	F05	1	sample	DLD1	VP64	#004	GRIK1	2257	1.02	0.07	-0.27	0.2	0.38
1	F06	1	sample	DLD1	VP64	#005	FAM135B	1845	0.84	-0.64	-0.99	-0.2	0.33
1	F07	1	sample	DLD1	VP64	#006	PCSK2	1817	0.82	-0.69	-1.04	0.02	0.96
1	F08	1	sample	DLD1	VP64	#007	HPSE2	1565	0.71	-1.22	-1.57	-1.1	0.01
1	F09	1	sample	DLD1	VP64	#008	RSPO2	1664	0.75	-1.01	-1.35	-1.84	0
1	F10	1	sample	DLD1	VP64	#009	ADHFE1	2148	0.97	-0.1	-0.45	-0.6	0.08
1	F11	1	sample	DLD1	VP64	#010	MAL	2383	1.08	0.27	-0.08	-0.18	0.48
1	F12	1	sample	DLD1	VP64	#011	LIFR	2044	0.92	-0.28	-0.63	-0.57	0.07
1	G01	1	neg	DLD1	VP64	Control	Control	2588	1.17	0.56	0.21	-0.17	1
1	G02	1	sample	DLD1	VP64	#001	KHDRBS2	2455	1.11	0.37	0.02	0.39	0.01
1	G03	1	sample	DLD1	VP64	#002	TMEFF2	1955	0.88	-0.43	-0.78	0.07	0.42
1	G04	1	sample	DLD1	VP64	#003	NPY	2629	1.19	0.61	0.27	0.44	0.02
1	G05	1	sample	DLD1	VP64	#004	GRIK1	1902	0.86	-0.53	-0.88	0.2	0.38
1	G06	1	sample	DLD1	VP64	#005	FAM135B	1941	0.88	-0.46	-0.81	-0.2	0.33
1	G07	1	sample	DLD1	VP64	#006	PCSK2	2071	0.94	-0.23	-0.58	0.02	0.96
1	G08	1	sample	DLD1	VP64	#007	HPSE2	1485	0.67	-1.41	-1.76	-1.1	0.01
1	G09	1	sample	DLD1	VP64	#008	RSPO2	1257	0.57	-2	-2.35	-1.84	0
1	G10	1	sample	DLD1	VP64	#009	ADHFE1	1612	0.73	-1.12	-1.47	-0.6	0.08
1	G11	1	sample	DLD1	VP64	#010	MAL	1977	0.89	-0.4	-0.74	-0.18	0.48
1	G12	1	sample	DLD1	VP64	#011	LIFR	1557	0.7	-1.24	-1.59	-0.57	0.07
1	H01	1	neg	DLD1	VP64	Control	Control	2743	1.24	0.76	0.42	-0.17	1
1	H02	1	sample	DLD1	VP64	#001	KHDRBS2	2491	1.13	0.42	0.08	0.39	0.01
1	H03	1	sample	DLD1	VP64	#002	TMEFF2	1910	0.86	-0.52	-0.87	0.07	0.42
1	H04	1	sample	DLD1	VP64	#003	NPY	2423	1.1	0.33	-0.02	0.44	0.02
1	H05	1	sample	DLD1	VP64	#004	GRIK1	2114	0.96	-0.16	-0.51	0.2	0.38
1	H06	1	sample	DLD1	VP64	#005	FAM135B	1916	0.87	-0.51	-0.85	-0.2	0.33
1	H07	1	sample	DLD1	VP64	#006	PCSK2	2074	0.94	-0.23	-0.57	0.02	0.96
1	H08	1	sample	DLD1	VP64	#007	HPSE2	1351	0.61	-1.74	-2.09	-1.1	0.01
1	H09	1	sample	DLD1	VP64	#008	RSPO2	1447	0.66	-1.5	-1.85	-1.84	0
1	H10	1	sample	DLD1	VP64	#009	ADHFE1	1705	0.77	-0.92	-1.27	-0.6	0.08
1	H11	1	sample	DLD1	VP64	#010	MAL	1813	0.82	-0.7	-1.05	-0.18	0.48
1	H12	1	sample	DLD1	VP64	#011	LIFR	1743	0.79	-0.84	-1.19	-0.57	0.07
2	A01	1	neg	DLD1	VP64	Control	Control	3374	0.99	-0.16	-0.26	-0.17	1
2	A02	1	sample	DLD1	VP64	#012	SFRP1	3292	0.96	-0.45	-0.54	-0.56	0.05
2	A03	1	sample	DLD1	VP64	#013	CRHBP	3219	0.94	-0.71	-0.81	0.16	0.31
2	A04	1	sample	DLD1	VP64	#014	CPEB1	3170	0.93	-0.89	-0.99	-0.68	0.12
2	A05	1	sample	DLD1	VP64	#015	NLGN1	3890	1.14	1.51	1.41	1.06	0
2	A06	1	sample	DLD1	VP64	#016	C16orf62	3397	0.99	-0.08	-0.18	-2.3	0
2	A07	1	sample	DLD1	VP64	#017	CHL1	3324	0.97	-0.33	-0.43	0.21	0.49
2	A08	1	sample	DLD1	VP64	#018	GRIN2A	3339	0.98	-0.28	-0.38	0.04	0.56
2	A09	1	sample	DLD1	VP64	#019	AFF3	3266	0.96	-0.54	-0.64	-0.44	0.32
2	A10	1	sample	DLD1	VP64	#020	DCLK1	3394	0.99	-0.09	-0.19	0.34	0.06
2	A11	1	sample	DLD1	VP64	#021	ANKS1B	3857	1.13	1.41	1.31	1.53	0
2	A12	1	sample	DLD1	VP64	#022	DPP6	3018	0.88	-1.47	-1.56	-0.19	0.7
2	B01	1	neg	DLD1	VP64	Control	Control	3721	1.09	0.99	0.89	-0.17	1
2	B02	1	sample	DLD1	VP64	#012	SFRP1	3268	0.96	-0.53	-0.63	-0.56	0.05
2	B03	1	sample	DLD1	VP64	#013	CRHBP	3871	1.13	1.45	1.36	0.16	0.31
2	B04	1	sample	DLD1	VP64	#014	CPEB1	3225	0.94	-0.69	-0.79	-0.68	0.12
2	B05	1	sample	DLD1	VP64	#015	NLGN1	3953	1.16	1.7	1.6	1.06	0
2	B06	1	sample	DLD1	VP64	#016	C16orf62	2673	0.78	-2.89	-2.99	-2.3	0
2	B07	1	sample	DLD1	VP64	#017	CHL1	3355	0.98	-0.22	-0.32	0.21	0.49
2	B08	1	sample	DLD1	VP64	#018	GRIN2A	3676	1.07	0.85	0.75	0.04	0.56
2	B09	1	sample	DLD1	VP64	#019	AFF3	3042	0.89	-1.37	-1.47	-0.44	0.32
2	B10	1	sample	DLD1	VP64	#020	DCLK1	3302	0.96	-0.41	-0.51	0.34	0.06
2	B11	1	sample	DLD1	VP64	#021	ANKS1B	4114	1.2	2.17	2.07	1.53	0
2	B12	1	sample	DLD1	VP64	#022	DPP6	3309	0.97	-0.39	-0.48	-0.19	0.7
2	C01	1	neg	DLD1	VP64	Control	Control	3575	1.05	0.52	0.42	-0.17	1
2	C02	1	sample	DLD1	VP64	#012	SFRP1	3635	1.06	0.71	0.62	-0.56	0.05
2	C03	1	sample	DLD1	VP64	#013	CRHBP	3577	1.05	0.53	0.43	0.16	0.31
2	C04	1	sample	DLD1	VP64	#014	CPEB1	3340	0.98	-0.28	-0.37	-0.68	0.12
2	C05	1	sample	DLD1	VP64	#015	NLGN1	3612	1.06	0.64	0.54	1.06	0
2	C06	1	sample	DLD1	VP64	#016	C16orf62	2927	0.86	-1.83	-1.92	-2.3	0
2	C07	1	sample	DLD1	VP64	#017	CHL1	3411	1	-0.03	-0.13	0.21	0.49
2	C08	1	sample	DLD1	VP64	#018	GRIN2A	3571	1.04	0.51	0.41	0.04	0.56
2	C09	1	sample	DLD1	VP64	#019	AFF3	3200	0.94	-0.78	-0.88	-0.44	0.32
2	C10	1	sample	DLD1	VP64	#020	DCLK1	3452	1.01	0.11	0.01	0.34	0.06
2	C11	1	sample	DLD1	VP64	#021	ANKS1B	3846	1.12	1.38	1.28	1.53	0
2	C12	1	sample	DLD1	VP64	#022	DPP6	3416	1	-0.01	-0.11	-0.19	0.7
2	D01	1	neg	DLD1	VP64	Control	Control	3610	1.06	0.63	0.54	-0.17	1
2	D02	1	sample	DLD1	VP64	#012	SFRP1	3138	0.92	-1.01	-1.11	-0.56	0.05
2	D03	1	sample	DLD1	VP64	#013	CRHBP	3637	1.06	0.72	0.62	0.16	0.31
2	D04	1	sample	DLD1	VP64	#014	CPEB1	2816	0.82	-2.28	-2.38	-0.68	0.12
2	D05	1	sample	DLD1	VP64	#015	NLGN1	3588	1.05	0.56	0.47	1.06	0
2	D06	1	sample	DLD1	VP64	#016	C16orf62	2918	0.85	-1.86	-1.96	-2.3	0
2	D07	1	sample	DLD1	VP64	#017	CHL1	3283	0.96	-0.48	-0.58	0.21	0.49
2	D08	1	sample	DLD1	VP64	#018	GRIN2A	3338	0.98	-0.28	-0.38	0.04	0.56
2	D09	1	sample	DLD1	VP64	#019	AFF3	3608	1.05	0.63	0.53	-0.44	0.32
2	D10	1	sample	DLD1	VP64	#020	DCLK1	3619	1.06	0.66	0.57	0.34	0.06
2	D11	1	sample	DLD1	VP64	#021	ANKS1B	3577	1.05	0.53	0.43	1.53	0
2	D12	1	sample	DLD1	VP64	#022	DPP6	3539	1.03	0.4	0.3	-0.19	0.7
2	E01	1	neg	DLD1	VP64	Control	Control	3323	0.97	-0.34	-0.43	-0.17	1
2	E02	1	sample	DLD1	VP64	#012	SFRP1	3041	0.89	-1.38	-1.47	-0.56	0.05
2	E03	1	sample	DLD1	VP64	#013	CRHBP	3176	0.93	-0.87	-0.96	0.16	0.31
2	E04	1	sample	DLD1	VP64	#014	CPEB1	3089	0.9	-1.19	-1.29	-0.68	0.12
2	E05	1	sample	DLD1	VP64	#015	NLGN1	3722	1.09	0.99	0.9	1.06	0
2	E06	1	sample	DLD1	VP64	#016	C16orf62	2435	0.71	-3.98	-4.08	-2.3	0
2	E07	1	sample	DLD1	VP64	#017	CHL1	3461	1.01	0.14	0.04	0.21	0.49
2	E08	1	sample	DLD1	VP64	#018	GRIN2A	3179	0.93	-0.86	-0.95	0.04	0.56
2	E09	1	sample	DLD1	VP64	#019	AFF3	3555	1.04	0.45	0.36	-0.44	0.32
2	E10	1	sample	DLD1	VP64	#020	DCLK1	3879	1.13	1.48	1.38	0.34	0.06
2	E11	1	sample	DLD1	VP64	#021	ANKS1B	4234	1.24	2.5	2.41	1.53	0
2	E12	1	sample	DLD1	VP64	#022	DPP6	3721	1.09	0.99	0.89	-0.19	0.7
2	F01	1	neg	DLD1	VP64	Control	Control	3319	0.97	-0.35	-0.45	-0.17	1
2	F02	1	sample	DLD1	VP64	#012	SFRP1	3424	1	0.01	-0.08	-0.56	0.05
2	F03	1	sample	DLD1	VP64	#013	CRHBP	3758	1.1	1.11	1.01	0.16	0.31
2	F04	1	sample	DLD1	VP64	#014	CPEB1	3533	1.03	0.38	0.28	-0.68	0.12
2	F05	1	sample	DLD1	VP64	#015	NLGN1	3818	1.12	1.29	1.19	1.06	0
2	F06	1	sample	DLD1	VP64	#016	C16orf62	2629	0.77	-3.08	-3.18	-2.3	0
2	F07	1	sample	DLD1	VP64	#017	CHL1	3626	1.06	0.69	0.59	0.21	0.49
2	F08	1	sample	DLD1	VP64	#018	GRIN2A	3493	1.02	0.25	0.15	0.04	0.56
2	F09	1	sample	DLD1	VP64	#019	AFF3	3524	1.03	0.35	0.25	-0.44	0.32
2	F10	1	sample	DLD1	VP64	#020	DCLK1	3699	1.08	0.92	0.82	0.34	0.06
2	F11	1	sample	DLD1	VP64	#021	ANKS1B	4303	1.26	2.69	2.6	1.53	0
2	F12	1	sample	DLD1	VP64	#022	DPP6	3386	0.99	-0.12	-0.21	-0.19	0.7
2	G01	1	neg	DLD1	VP64	Control	Control	3214	0.94	-0.73	-0.83	-0.17	1
2	G02	1	sample	DLD1	VP64	#012	SFRP1	3289	0.96	-0.46	-0.55	-0.56	0.05
2	G03	1	sample	DLD1	VP64	#013	CRHBP	3450	1.01	0.1	0.01	0.16	0.31
2	G04	1	sample	DLD1	VP64	#014	CPEB1	3529	1.03	0.37	0.27	-0.68	0.12
2	G05	1	sample	DLD1	VP64	#015	NLGN1	3765	1.1	1.13	1.03	1.06	0
2	G06	1	sample	DLD1	VP64	#016	C16orf62	2729	0.8	-2.65	-2.74	-2.3	0
2	G07	1	sample	DLD1	VP64	#017	CHL1	4062	1.19	2.02	1.92	0.21	0.49
2	G08	1	sample	DLD1	VP64	#018	GRIN2A	3738	1.09	1.04	0.95	0.04	0.56
2	G09	1	sample	DLD1	VP64	#019	AFF3	3256	0.95	-0.58	-0.67	-0.44	0.32
2	G10	1	sample	DLD1	VP64	#020	DCLK1	3512	1.03	0.31	0.21	0.34	0.06
2	G11	1	sample	DLD1	VP64	#021	ANKS1B	3595	1.05	0.59	0.49	1.53	0
2	G12	1	sample	DLD1	VP64	#022	DPP6	3391	0.99	-0.1	-0.2	-0.19	0.7
2	H01	1	neg	DLD1	VP64	Control	Control	3481	1.02	0.21	0.11	-0.17	1
2	H02	1	sample	DLD1	VP64	#012	SFRP1	3257	0.95	-0.57	-0.67	-0.56	0.05
2	H03	1	sample	DLD1	VP64	#013	CRHBP	3347	0.98	-0.25	-0.35	0.16	0.31
2	H04	1	sample	DLD1	VP64	#014	CPEB1	3406	1	-0.05	-0.14	-0.68	0.12
2	H05	1	sample	DLD1	VP64	#015	NLGN1	3861	1.13	1.42	1.33	1.06	0
2	H06	1	sample	DLD1	VP64	#016	C16orf62	3063	0.9	-1.29	-1.39	-2.3	0
2	H07	1	sample	DLD1	VP64	#017	CHL1	3629	1.06	0.7	0.6	0.21	0.49
2	H08	1	sample	DLD1	VP64	#018	GRIN2A	3389	0.99	-0.11	-0.2	0.04	0.56
2	H09	1	sample	DLD1	VP64	#019	AFF3	3158	0.92	-0.93	-1.03	-0.44	0.32
2	H10	1	sample	DLD1	VP64	#020	DCLK1	3577	1.05	0.53	0.43	0.34	0.06
2	H11	1	sample	DLD1	VP64	#021	ANKS1B	3968	1.16	1.74	1.65	1.53	0
2	H12	1	sample	DLD1	VP64	#022	DPP6	3398	0.99	-0.08	-0.17	-0.19	0.7
3	A01	2	neg	DLD1	VP64	Control	Control	489	1.1	0.38	-0.06	-0.17	1
3	A02	2	sample	DLD1	VP64	#023	ZNF229	673	1.52	1.61	1.17	0.59	0
3	A03	2	sample	DLD1	VP64	#024	GYPC	432	0.98	-0.1	-0.54	-1.19	0
3	A04	2	sample	DLD1	VP64	#025	ZNF132	1205	2.72	3.85	3.41	2.68	0
3	A05	2	sample	DLD1	VP64	#026	TLL1	540	1.22	0.76	0.32	-0.26	0.52
3	A06	2	sample	DLD1	VP64	#027	PCDH10	447	1.01	0.03	-0.41	-0.95	0
3	A07	2	sample	DLD1	VP64	#028	KCNG1	514	1.16	0.57	0.13	-0.04	0.62
3	A08	2	sample	DLD1	VP64	#029	ZNF492	423	0.96	-0.18	-0.62	-1.15	0
3	A09	2	sample	DLD1	VP64	#030	RBPMS2	461	1.04	0.15	-0.29	-0.82	0
3	A10	2	sample	DLD1	VP64	#031	PGR	468	1.06	0.21	-0.23	-0.98	0
3	A11	2	sample	DLD1	VP64	#032	WDR17	528	1.19	0.68	0.23	-0.39	0.46
3	A12	2	sample	DLD1	VP64	#033	ZNF625	624	1.41	1.32	0.88	0.05	0.47
3	B01	2	neg	DLD1	VP64	Control	Control	428	0.97	-0.13	-0.58	-0.17	1
3	B02	2	sample	DLD1	VP64	#023	ZNF229	688	1.55	1.7	1.25	0.59	0
3	B03	2	sample	DLD1	VP64	#024	GYPC	429	0.97	-0.12	-0.57	-1.19	0
3	B04	2	sample	DLD1	VP64	#025	ZNF132	1181	2.67	3.78	3.33	2.68	0
3	B05	2	sample	DLD1	VP64	#026	TLL1	609	1.37	1.23	0.78	-0.26	0.52
3	B06	2	sample	DLD1	VP64	#027	PCDH10	467	1.05	0.2	-0.24	-0.95	0
3	B07	2	sample	DLD1	VP64	#028	KCNG1	534	1.21	0.72	0.28	-0.04	0.62
3	B08	2	sample	DLD1	VP64	#029	ZNF492	433	0.98	-0.09	-0.53	-1.15	0
3	B09	2	sample	DLD1	VP64	#030	RBPMS2	463	1.05	0.17	-0.27	-0.82	0
3	B10	2	sample	DLD1	VP64	#031	PGR	448	1.01	0.04	-0.4	-0.98	0
3	B11	2	sample	DLD1	VP64	#032	WDR17	559	1.26	0.9	0.45	-0.39	0.46
3	B12	2	sample	DLD1	VP64	#033	ZNF625	601	1.36	1.17	0.73	0.05	0.47
3	C01	2	neg	DLD1	VP64	Control	Control	500	1.13	0.47	0.02	-0.17	1
3	C02	2	sample	DLD1	VP64	#023	ZNF229	658	1.49	1.52	1.08	0.59	0
3	C03	2	sample	DLD1	VP64	#024	GYPC	429	0.97	-0.12	-0.57	-1.19	0
3	C04	2	sample	DLD1	VP64	#025	ZNF132	1288	2.91	4.11	3.67	2.68	0
3	C05	2	sample	DLD1	VP64	#026	TLL1	502	1.13	0.48	0.04	-0.26	0.52
3	C06	2	sample	DLD1	VP64	#027	PCDH10	441	1	-0.02	-0.46	-0.95	0
3	C07	2	sample	DLD1	VP64	#028	KCNG1	536	1.21	0.73	0.29	-0.04	0.62
3	C08	2	sample	DLD1	VP64	#029	ZNF492	406	0.92	-0.34	-0.78	-1.15	0
3	C09	2	sample	DLD1	VP64	#030	RBPMS2	438	0.99	-0.04	-0.49	-0.82	0
3	C10	2	sample	DLD1	VP64	#031	PGR	440	0.99	-0.03	-0.47	-0.98	0
3	C11	2	sample	DLD1	VP64	#032	WDR17	469	1.06	0.22	-0.22	-0.39	0.46
3	C12	2	sample	DLD1	VP64	#033	ZNF625	580	1.31	1.04	0.59	0.05	0.47
3	D01	2	neg	DLD1	VP64	Control	Control	492	1.11	0.4	-0.04	-0.17	1
3	D02	2	sample	DLD1	VP64	#023	ZNF229	576	1.3	1.01	0.57	0.59	0
3	D03	2	sample	DLD1	VP64	#024	GYPC	365	0.82	-0.75	-1.19	-1.19	0
3	D04	2	sample	DLD1	VP64	#025	ZNF132	1027	2.32	3.24	2.8	2.68	0
3	D05	2	sample	DLD1	VP64	#026	TLL1	452	1.02	0.08	-0.37	-0.26	0.52
3	D06	2	sample	DLD1	VP64	#027	PCDH10	393	0.89	-0.46	-0.9	-0.95	0
3	D07	2	sample	DLD1	VP64	#028	KCNG1	501	1.13	0.47	0.03	-0.04	0.62
3	D08	2	sample	DLD1	VP64	#029	ZNF492	389	0.88	-0.5	-0.94	-1.15	0
3	D09	2	sample	DLD1	VP64	#030	RBPMS2	412	0.93	-0.28	-0.72	-0.82	0
3	D10	2	sample	DLD1	VP64	#031	PGR	391	0.88	-0.48	-0.92	-0.98	0
3	D11	2	sample	DLD1	VP64	#032	WDR17	526	1.19	0.66	0.22	-0.39	0.46
3	D12	2	sample	DLD1	VP64	#033	ZNF625	539	1.22	0.76	0.31	0.05	0.47
3	E01	2	neg	DLD1	VP64	Control	Control	508	1.15	0.53	0.08	-0.17	1
3	E02	2	sample	DLD1	VP64	#023	ZNF229	554	1.25	0.86	0.42	0.59	0
3	E03	2	sample	DLD1	VP64	#024	GYPC	348	0.79	-0.93	-1.37	-1.19	0
3	E04	2	sample	DLD1	VP64	#025	ZNF132	845	1.91	2.49	2.04	2.68	0
3	E05	2	sample	DLD1	VP64	#026	TLL1	472	1.07	0.24	-0.2	-0.26	0.52
3	E06	2	sample	DLD1	VP64	#027	PCDH10	381	0.86	-0.58	-1.02	-0.95	0
3	E07	2	sample	DLD1	VP64	#028	KCNG1	484	1.09	0.34	-0.1	-0.04	0.62
3	E08	2	sample	DLD1	VP64	#029	ZNF492	367	0.83	-0.72	-1.17	-1.15	0
3	E09	2	sample	DLD1	VP64	#030	RBPMS2	406	0.92	-0.34	-0.78	-0.82	0
3	E10	2	sample	DLD1	VP64	#031	PGR	356	0.8	-0.84	-1.29	-0.98	0
3	E11	2	sample	DLD1	VP64	#032	WDR17	415	0.94	-0.25	-0.69	-0.39	0.46
3	E12	2	sample	DLD1	VP64	#033	ZNF625	458	1.03	0.13	-0.32	0.05	0.47
3	F01	2	neg	DLD1	VP64	Control	Control	573	1.29	0.99	0.55	-0.17	1
3	F02	2	sample	DLD1	VP64	#023	ZNF229	557	1.26	0.88	0.44	0.59	0
3	F03	2	sample	DLD1	VP64	#024	GYPC	320	0.72	-1.25	-1.7	-1.19	0
3	F04	2	sample	DLD1	VP64	#025	ZNF132	813	1.84	2.34	1.9	2.68	0
3	F05	2	sample	DLD1	VP64	#026	TLL1	396	0.89	-0.43	-0.88	-0.26	0.52
3	F06	2	sample	DLD1	VP64	#027	PCDH10	345	0.78	-0.96	-1.41	-0.95	0
3	F07	2	sample	DLD1	VP64	#028	KCNG1	445	1	0.02	-0.43	-0.04	0.62
3	F08	2	sample	DLD1	VP64	#029	ZNF492	327	0.74	-1.17	-1.61	-1.15	0
3	F09	2	sample	DLD1	VP64	#030	RBPMS2	361	0.82	-0.79	-1.23	-0.82	0
3	F10	2	sample	DLD1	VP64	#031	PGR	372	0.84	-0.67	-1.12	-0.98	0
3	F11	2	sample	DLD1	VP64	#032	WDR17	431	0.97	-0.11	-0.55	-0.39	0.46
3	F12	2	sample	DLD1	VP64	#033	ZNF625	481	1.09	0.32	-0.13	0.05	0.47
3	G01	2	neg	DLD1	VP64	Control	Control	462	1.04	0.16	-0.28	-0.17	1
3	G02	2	sample	DLD1	VP64	#023	ZNF229	494	1.12	0.42	-0.02	0.59	0
3	G03	2	sample	DLD1	VP64	#024	GYPC	315	0.71	-1.31	-1.76	-1.19	0
3	G04	2	sample	DLD1	VP64	#025	ZNF132	974	2.2	3.03	2.59	2.68	0
3	G05	2	sample	DLD1	VP64	#026	TLL1	412	0.93	-0.28	-0.72	-0.26	0.52
3	G06	2	sample	DLD1	VP64	#027	PCDH10	324	0.73	-1.2	-1.65	-0.95	0
3	G07	2	sample	DLD1	VP64	#028	KCNG1	509	1.15	0.53	0.09	-0.04	0.62
3	G08	2	sample	DLD1	VP64	#029	ZNF492	315	0.71	-1.31	-1.76	-1.15	0
3	G09	2	sample	DLD1	VP64	#030	RBPMS2	352	0.8	-0.89	-1.33	-0.82	0
3	G10	2	sample	DLD1	VP64	#031	PGR	313	0.71	-1.34	-1.78	-0.98	0
3	G11	2	sample	DLD1	VP64	#032	WDR17	358	0.81	-0.82	-1.26	-0.39	0.46
3	G12	2	sample	DLD1	VP64	#033	ZNF625	416	0.94	-0.24	-0.69	0.05	0.47
3	H01	2	neg	DLD1	VP64	Control	Control	538	1.21	0.75	0.31	-0.17	1
3	H02	2	sample	DLD1	VP64	#023	ZNF229	472	1.07	0.24	-0.2	0.59	0
3	H03	2	sample	DLD1	VP64	#024	GYPC	309	0.7	-1.39	-1.83	-1.19	0
3	H04	2	sample	DLD1	VP64	#025	ZNF132	773	1.74	2.14	1.7	2.68	0
3	H05	2	sample	DLD1	VP64	#026	TLL1	379	0.86	-0.6	-1.04	-0.26	0.52
3	H06	2	sample	DLD1	VP64	#027	PCDH10	337	0.76	-1.05	-1.5	-0.95	0
3	H07	2	sample	DLD1	VP64	#028	KCNG1	427	0.96	-0.14	-0.59	-0.04	0.62
3	H08	2	sample	DLD1	VP64	#029	ZNF492	313	0.71	-1.34	-1.78	-1.15	0
3	H09	2	sample	DLD1	VP64	#030	RBPMS2	338	0.76	-1.04	-1.49	-0.82	0
3	H10	2	sample	DLD1	VP64	#031	PGR	325	0.73	-1.19	-1.64	-0.98	0
3	H11	2	sample	DLD1	VP64	#032	WDR17	354	0.8	-0.86	-1.31	-0.39	0.46
3	H12	2	sample	DLD1	VP64	#033	ZNF625	388	0.88	-0.51	-0.95	0.05	0.47
4	A01	2	neg	DLD1	VP64	Control	Control	535	1.07	0.42	-0.93	-0.17	1
4	A02	2	sample	DLD1	VP64	#034	ZNF568	551	1.1	0.61	-0.73	0.19	0.45
4	A03	2	sample	DLD1	VP64	#035	ZNF471	422	0.84	-1.12	-2.47	-2.53	0
4	A04	2	sample	DLD1	VP64	#036	GPR88	450	0.9	-0.7	-2.05	0.19	0.45
4	A05	2	sample	DLD1	VP64	#037	ZNF415	782	1.56	2.88	1.54	1.71	0
4	A06	2	sample	DLD1	VP64	#038	RARRES2	1045	2.08	4.76	3.42	3.78	0
4	A07	2	sample	DLD1	VP64	#039	ZNF135	461	0.92	-0.55	-1.89	-1.75	0
4	A08	2	sample	DLD1	VP64	#040	SOX17	463	0.92	-0.52	-1.86	-1.43	0
4	A09	2	sample	DLD1	VP64	#041	ZSCAN18	459	0.92	-0.57	-1.92	-1.59	0
4	A10	2	sample	DLD1	VP64	#042	SPG20	547	1.09	0.56	-0.78	-1.08	0
4	A11	2	sample	DLD1	VP64	#043	LRRK2	439	0.88	-0.86	-2.21	-1.32	0
4	A12	2	sample	DLD1	VP64	#044	TMEM25	451	0.9	-0.69	-2.03	-2.1	0
4	B01	2	neg	DLD1	VP64	Control	Control	629	1.25	1.47	0.12	-0.17	1
4	B02	2	sample	DLD1	VP64	#034	ZNF568	569	1.13	0.82	-0.53	0.19	0.45
4	B03	2	sample	DLD1	VP64	#035	ZNF471	413	0.82	-1.26	-2.61	-2.53	0
4	B04	2	sample	DLD1	VP64	#036	GPR88	504	1	0.03	-1.31	0.19	0.45
4	B05	2	sample	DLD1	VP64	#037	ZNF415	818	1.63	3.18	1.83	1.71	0
4	B06	2	sample	DLD1	VP64	#038	RARRES2	1164	2.32	5.46	4.12	3.78	0
4	B07	2	sample	DLD1	VP64	#039	ZNF135	503	1	0.02	-1.33	-1.75	0
4	B08	2	sample	DLD1	VP64	#040	SOX17	488	0.97	-0.18	-1.52	-1.43	0
4	B09	2	sample	DLD1	VP64	#041	ZSCAN18	490	0.98	-0.15	-1.5	-1.59	0
4	B10	2	sample	DLD1	VP64	#042	SPG20	536	1.07	0.43	-0.91	-1.08	0
4	B11	2	sample	DLD1	VP64	#043	LRRK2	461	0.92	-0.55	-1.89	-1.32	0
4	B12	2	sample	DLD1	VP64	#044	TMEM25	455	0.91	-0.63	-1.98	-2.1	0
4	C01	2	neg	DLD1	VP64	Control	Control	680	1.36	1.98	0.63	-0.17	1
4	C02	2	sample	DLD1	VP64	#034	ZNF568	586	1.17	1.01	-0.34	0.19	0.45
4	C03	2	sample	DLD1	VP64	#035	ZNF471	423	0.84	-1.1	-2.45	-2.53	0
4	C04	2	sample	DLD1	VP64	#036	GPR88	527	1.05	0.32	-1.02	0.19	0.45
4	C05	2	sample	DLD1	VP64	#037	ZNF415	780	1.56	2.87	1.52	1.71	0
4	C06	2	sample	DLD1	VP64	#038	RARRES2	1178	2.35	5.54	4.2	3.78	0
4	C07	2	sample	DLD1	VP64	#039	ZNF135	451	0.9	-0.69	-2.03	-1.75	0
4	C08	2	sample	DLD1	VP64	#040	SOX17	494	0.98	-0.1	-1.44	-1.43	0
4	C09	2	sample	DLD1	VP64	#041	ZSCAN18	529	1.05	0.35	-1	-1.59	0
4	C10	2	sample	DLD1	VP64	#042	SPG20	536	1.07	0.43	-0.91	-1.08	0
4	C11	2	sample	DLD1	VP64	#043	LRRK2	494	0.98	-0.1	-1.44	-1.32	0
4	C12	2	sample	DLD1	VP64	#044	TMEM25	435	0.87	-0.92	-2.27	-2.1	0
4	D01	2	neg	DLD1	VP64	Control	Control	698	1.39	2.15	0.8	-0.17	1
4	D02	2	sample	DLD1	VP64	#034	ZNF568	547	1.09	0.56	-0.78	0.19	0.45
4	D03	2	sample	DLD1	VP64	#035	ZNF471	421	0.84	-1.14	-2.48	-2.53	0
4	D04	2	sample	DLD1	VP64	#036	GPR88	606	1.21	1.23	-0.12	0.19	0.45
4	D05	2	sample	DLD1	VP64	#037	ZNF415	859	1.71	3.49	2.15	1.71	0
4	D06	2	sample	DLD1	VP64	#038	RARRES2	1146	2.29	5.36	4.02	3.78	0
4	D07	2	sample	DLD1	VP64	#039	ZNF135	461	0.92	-0.55	-1.89	-1.75	0
4	D08	2	sample	DLD1	VP64	#040	SOX17	514	1.02	0.16	-1.19	-1.43	0
4	D09	2	sample	DLD1	VP64	#041	ZSCAN18	477	0.95	-0.33	-1.67	-1.59	0
4	D10	2	sample	DLD1	VP64	#042	SPG20	492	0.98	-0.12	-1.47	-1.08	0
4	D11	2	sample	DLD1	VP64	#043	LRRK2	454	0.9	-0.65	-1.99	-1.32	0
4	D12	2	sample	DLD1	VP64	#044	TMEM25	430	0.86	-1	-2.34	-2.1	0
4	E01	2	neg	DLD1	VP64	Control	Control	620	1.24	1.38	0.03	-0.17	1
4	E02	2	sample	DLD1	VP64	#034	ZNF568	675	1.35	1.93	0.58	0.19	0.45
4	E03	2	sample	DLD1	VP64	#035	ZNF471	427	0.85	-1.04	-2.39	-2.53	0
4	E04	2	sample	DLD1	VP64	#036	GPR88	752	1.5	2.63	1.28	0.19	0.45
4	E05	2	sample	DLD1	VP64	#037	ZNF415	767	1.53	2.76	1.41	1.71	0
4	E06	2	sample	DLD1	VP64	#038	RARRES2	1017	2.03	4.59	3.24	3.78	0
4	E07	2	sample	DLD1	VP64	#039	ZNF135	499	1	-0.03	-1.38	-1.75	0
4	E08	2	sample	DLD1	VP64	#040	SOX17	538	1.07	0.46	-0.89	-1.43	0
4	E09	2	sample	DLD1	VP64	#041	ZSCAN18	489	0.98	-0.16	-1.51	-1.59	0
4	E10	2	sample	DLD1	VP64	#042	SPG20	474	0.94	-0.37	-1.71	-1.08	0
4	E11	2	sample	DLD1	VP64	#043	LRRK2	482	0.96	-0.26	-1.6	-1.32	0
4	E12	2	sample	DLD1	VP64	#044	TMEM25	454	0.9	-0.65	-1.99	-2.1	0
4	F01	2	neg	DLD1	VP64	Control	Control	616	1.23	1.33	-0.01	-0.17	1
4	F02	2	sample	DLD1	VP64	#034	ZNF568	687	1.37	2.04	0.7	0.19	0.45
4	F03	2	sample	DLD1	VP64	#035	ZNF471	428	0.85	-1.03	-2.37	-2.53	0
4	F04	2	sample	DLD1	VP64	#036	GPR88	738	1.47	2.51	1.16	0.19	0.45
4	F05	2	sample	DLD1	VP64	#037	ZNF415	743	1.48	2.55	1.21	1.71	0
4	F06	2	sample	DLD1	VP64	#038	RARRES2	1118	2.23	5.2	3.86	3.78	0
4	F07	2	sample	DLD1	VP64	#039	ZNF135	471	0.94	-0.41	-1.75	-1.75	0
4	F08	2	sample	DLD1	VP64	#040	SOX17	501	1	-0.01	-1.35	-1.43	0
4	F09	2	sample	DLD1	VP64	#041	ZSCAN18	486	0.97	-0.2	-1.55	-1.59	0
4	F10	2	sample	DLD1	VP64	#042	SPG20	543	1.08	0.52	-0.83	-1.08	0
4	F11	2	sample	DLD1	VP64	#043	LRRK2	484	0.96	-0.23	-1.58	-1.32	0
4	F12	2	sample	DLD1	VP64	#044	TMEM25	446	0.89	-0.76	-2.11	-2.1	0
4	G01	2	neg	DLD1	VP64	Control	Control	596	1.19	1.12	-0.23	-0.17	1
4	G02	2	sample	DLD1	VP64	#034	ZNF568	762	1.52	2.72	1.37	0.19	0.45
4	G03	2	sample	DLD1	VP64	#035	ZNF471	408	0.81	-1.34	-2.68	-2.53	0
4	G04	2	sample	DLD1	VP64	#036	GPR88	796	1.59	3	1.65	0.19	0.45
4	G05	2	sample	DLD1	VP64	#037	ZNF415	862	1.72	3.52	2.17	1.71	0
4	G06	2	sample	DLD1	VP64	#038	RARRES2	1047	2.09	4.78	3.43	3.78	0
4	G07	2	sample	DLD1	VP64	#039	ZNF135	466	0.93	-0.48	-1.82	-1.75	0
4	G08	2	sample	DLD1	VP64	#040	SOX17	453	0.9	-0.66	-2.01	-1.43	0
4	G09	2	sample	DLD1	VP64	#041	ZSCAN18	458	0.91	-0.59	-1.93	-1.59	0
4	G10	2	sample	DLD1	VP64	#042	SPG20	502	1	0.01	-1.34	-1.08	0
4	G11	2	sample	DLD1	VP64	#043	LRRK2	540	1.08	0.48	-0.87	-1.32	0
4	G12	2	sample	DLD1	VP64	#044	TMEM25	456	0.91	-0.62	-1.96	-2.1	0
4	H01	2	neg	DLD1	VP64	Control	Control	578	1.15	0.92	-0.42	-0.17	1
4	H02	2	sample	DLD1	VP64	#034	ZNF568	746	1.49	2.58	1.23	0.19	0.45
4	H03	2	sample	DLD1	VP64	#035	ZNF471	404	0.81	-1.4	-2.75	-2.53	0
4	H04	2	sample	DLD1	VP64	#036	GPR88	826	1.65	3.24	1.89	0.19	0.45
4	H05	2	sample	DLD1	VP64	#037	ZNF415	819	1.63	3.18	1.84	1.71	0
4	H06	2	sample	DLD1	VP64	#038	RARRES2	1131	2.26	5.28	3.93	3.78	0
4	H07	2	sample	DLD1	VP64	#039	ZNF135	463	0.92	-0.52	-1.86	-1.75	0
4	H08	2	sample	DLD1	VP64	#040	SOX17	512	1.02	0.13	-1.21	-1.43	0
4	H09	2	sample	DLD1	VP64	#041	ZSCAN18	480	0.96	-0.28	-1.63	-1.59	0
4	H10	2	sample	DLD1	VP64	#042	SPG20	555	1.11	0.66	-0.69	-1.08	0
4	H11	2	sample	DLD1	VP64	#043	LRRK2	722	1.44	2.37	1.02	-1.32	0
4	H12	2	sample	DLD1	VP64	#044	TMEM25	446	0.89	-0.76	-2.11	-2.1	0
5	A01	3	neg	DLD1	VP64	Control	Control	2348	3.72	3.94	1.01	-0.17	1
5	A02	3	sample	DLD1	VP64	#045	PCDH8	1868	2.96	3.25	0.32	-0.17	0.84
5	A03	3	sample	DLD1	VP64	#046	ZNF788	1837	2.91	3.2	0.27	-0.01	0.63
5	A04	3	sample	DLD1	VP64	#047	ZNF793	726	1.15	0.42	-2.51	-3	0
5	A05	3	sample	DLD1	VP64	#048	ZNF880	772	1.22	0.6	-2.32	-2.81	0
5	A06	3	sample	DLD1	VP64	#049	KRBA1	767	1.22	0.58	-2.34	-3	0
5	A07	3	sample	DLD1	VP64	#050	ZNF660	789	1.25	0.67	-2.26	-3.29	0
5	A08	3	sample	DLD1	VP64	#051	ZNF43	631	1	0	-2.93	-3.31	0
5	A09	3	sample	DLD1	VP64	#052	ACSS3	554	0.88	-0.39	-3.32	-3.76	0
5	A10	3	sample	DLD1	VP64	#053	RAB34	839	1.33	0.85	-2.07	-3.49	0
5	A11	3	sample	DLD1	VP64	#054	MAP9	603	0.96	-0.14	-3.06	-3.36	0
5	A12	3	sample	DLD1	VP64	#055	ZNF813	1371	2.17	2.33	-0.6	-1.18	0
5	B01	3	neg	DLD1	VP64	Control	Control	2194	3.48	3.73	0.81	-0.17	1
5	B02	3	sample	DLD1	VP64	#045	PCDH8	1741	2.76	3.04	0.11	-0.17	0.84
5	B03	3	sample	DLD1	VP64	#046	ZNF788	1982	3.14	3.43	0.5	-0.01	0.63
5	B04	3	sample	DLD1	VP64	#047	ZNF793	674	1.07	0.2	-2.73	-3	0
5	B05	3	sample	DLD1	VP64	#048	ZNF880	747	1.18	0.51	-2.42	-2.81	0
5	B06	3	sample	DLD1	VP64	#049	KRBA1	747	1.18	0.51	-2.42	-3	0
5	B07	3	sample	DLD1	VP64	#050	ZNF660	616	0.98	-0.07	-3	-3.29	0
5	B08	3	sample	DLD1	VP64	#051	ZNF43	715	1.13	0.37	-2.55	-3.31	0
5	B09	3	sample	DLD1	VP64	#052	ACSS3	541	0.86	-0.46	-3.39	-3.76	0
5	B10	3	sample	DLD1	VP64	#053	RAB34	620	0.98	-0.05	-2.98	-3.49	0
5	B11	3	sample	DLD1	VP64	#054	MAP9	607	0.96	-0.12	-3.04	-3.36	0
5	B12	3	sample	DLD1	VP64	#055	ZNF813	1527	2.42	2.65	-0.28	-1.18	0
5	C01	3	neg	DLD1	VP64	Control	Control	1789	2.84	3.12	0.19	-0.17	1
5	C02	3	sample	DLD1	VP64	#045	PCDH8	2280	3.61	3.85	0.92	-0.17	0.84
5	C03	3	sample	DLD1	VP64	#046	ZNF788	2244	3.56	3.8	0.87	-0.01	0.63
5	C04	3	sample	DLD1	VP64	#047	ZNF793	641	1.02	0.05	-2.88	-3	0
5	C05	3	sample	DLD1	VP64	#048	ZNF880	781	1.24	0.64	-2.29	-2.81	0
5	C06	3	sample	DLD1	VP64	#049	KRBA1	661	1.05	0.14	-2.79	-3	0
5	C07	3	sample	DLD1	VP64	#050	ZNF660	726	1.15	0.42	-2.51	-3.29	0
5	C08	3	sample	DLD1	VP64	#051	ZNF43	583	0.92	-0.24	-3.17	-3.31	0
5	C09	3	sample	DLD1	VP64	#052	ACSS3	596	0.94	-0.17	-3.1	-3.76	0
5	C10	3	sample	DLD1	VP64	#053	RAB34	659	1.04	0.13	-2.8	-3.49	0
5	C11	3	sample	DLD1	VP64	#054	MAP9	688	1.09	0.26	-2.67	-3.36	0
5	C12	3	sample	DLD1	VP64	#055	ZNF813	1450	2.3	2.49	-0.44	-1.18	0
5	D01	3	neg	DLD1	VP64	Control	Control	2004	3.18	3.46	0.53	-0.17	1
5	D02	3	sample	DLD1	VP64	#045	PCDH8	1639	2.6	2.86	-0.07	-0.17	0.84
5	D03	3	sample	DLD1	VP64	#046	ZNF788	1770	2.81	3.09	0.16	-0.01	0.63
5	D04	3	sample	DLD1	VP64	#047	ZNF793	578	0.92	-0.26	-3.19	-3	0
5	D05	3	sample	DLD1	VP64	#048	ZNF880	720	1.14	0.4	-2.53	-2.81	0
5	D06	3	sample	DLD1	VP64	#049	KRBA1	693	1.1	0.28	-2.65	-3	0
5	D07	3	sample	DLD1	VP64	#050	ZNF660	508	0.8	-0.65	-3.58	-3.29	0
5	D08	3	sample	DLD1	VP64	#051	ZNF43	507	0.8	-0.66	-3.58	-3.31	0
5	D09	3	sample	DLD1	VP64	#052	ACSS3	583	0.92	-0.24	-3.17	-3.76	0
5	D10	3	sample	DLD1	VP64	#053	RAB34	592	0.94	-0.19	-3.12	-3.49	0
5	D11	3	sample	DLD1	VP64	#054	MAP9	631	1	0	-2.93	-3.36	0
5	D12	3	sample	DLD1	VP64	#055	ZNF813	1215	1.93	1.96	-0.97	-1.18	0
5	E01	3	neg	DLD1	VP64	Control	Control	1492	2.36	2.58	-0.35	-0.17	1
5	E02	3	sample	DLD1	VP64	#045	PCDH8	1531	2.43	2.66	-0.27	-0.17	0.84
5	E03	3	sample	DLD1	VP64	#046	ZNF788	1649	2.61	2.88	-0.05	-0.01	0.63
5	E04	3	sample	DLD1	VP64	#047	ZNF793	599	0.95	-0.16	-3.08	-3	0
5	E05	3	sample	DLD1	VP64	#048	ZNF880	558	0.88	-0.37	-3.3	-2.81	0
5	E06	3	sample	DLD1	VP64	#049	KRBA1	658	1.04	0.13	-2.8	-3	0
5	E07	3	sample	DLD1	VP64	#050	ZNF660	423	0.67	-1.2	-4.13	-3.29	0
5	E08	3	sample	DLD1	VP64	#051	ZNF43	510	0.81	-0.64	-3.57	-3.31	0
5	E09	3	sample	DLD1	VP64	#052	ACSS3	421	0.67	-1.21	-4.14	-3.76	0
5	E10	3	sample	DLD1	VP64	#053	RAB34	410	0.65	-1.29	-4.22	-3.49	0
5	E11	3	sample	DLD1	VP64	#054	MAP9	508	0.8	-0.65	-3.58	-3.36	0
5	E12	3	sample	DLD1	VP64	#055	ZNF813	955	1.51	1.24	-1.69	-1.18	0
5	F01	3	neg	DLD1	VP64	Control	Control	1215	1.93	1.96	-0.97	-0.17	1
5	F02	3	sample	DLD1	VP64	#045	PCDH8	1506	2.39	2.61	-0.32	-0.17	0.84
5	F03	3	sample	DLD1	VP64	#046	ZNF788	1386	2.2	2.36	-0.57	-0.01	0.63
5	F04	3	sample	DLD1	VP64	#047	ZNF793	596	0.94	-0.17	-3.1	-3	0
5	F05	3	sample	DLD1	VP64	#048	ZNF880	590	0.94	-0.2	-3.13	-2.81	0
5	F06	3	sample	DLD1	VP64	#049	KRBA1	440	0.7	-1.08	-4.01	-3	0
5	F07	3	sample	DLD1	VP64	#050	ZNF660	535	0.85	-0.49	-3.42	-3.29	0
5	F08	3	sample	DLD1	VP64	#051	ZNF43	503	0.8	-0.68	-3.61	-3.31	0
5	F09	3	sample	DLD1	VP64	#052	ACSS3	361	0.57	-1.67	-4.6	-3.76	0
5	F10	3	sample	DLD1	VP64	#053	RAB34	425	0.67	-1.18	-4.11	-3.49	0
5	F11	3	sample	DLD1	VP64	#054	MAP9	494	0.78	-0.73	-3.66	-3.36	0
5	F12	3	sample	DLD1	VP64	#055	ZNF813	1071	1.7	1.59	-1.34	-1.18	0
5	G01	3	neg	DLD1	VP64	Control	Control	1317	2.09	2.2	-0.72	-0.17	1
5	G02	3	sample	DLD1	VP64	#045	PCDH8	1231	1.95	2	-0.93	-0.17	0.84
5	G03	3	sample	DLD1	VP64	#046	ZNF788	1425	2.26	2.44	-0.49	-0.01	0.63
5	G04	3	sample	DLD1	VP64	#047	ZNF793	528	0.84	-0.53	-3.46	-3	0
5	G05	3	sample	DLD1	VP64	#048	ZNF880	640	1.01	0.04	-2.89	-2.81	0
5	G06	3	sample	DLD1	VP64	#049	KRBA1	576	0.91	-0.27	-3.2	-3	0
5	G07	3	sample	DLD1	VP64	#050	ZNF660	477	0.76	-0.84	-3.77	-3.29	0
5	G08	3	sample	DLD1	VP64	#051	ZNF43	444	0.7	-1.05	-3.98	-3.31	0
5	G09	3	sample	DLD1	VP64	#052	ACSS3	387	0.61	-1.46	-4.39	-3.76	0
5	G10	3	sample	DLD1	VP64	#053	RAB34	422	0.67	-1.21	-4.13	-3.49	0
5	G11	3	sample	DLD1	VP64	#054	MAP9	425	0.67	-1.18	-4.11	-3.36	0
5	G12	3	sample	DLD1	VP64	#055	ZNF813	853	1.35	0.9	-2.03	-1.18	0
5	H01	3	neg	DLD1	VP64	Control	Control	1417	2.25	2.42	-0.5	-0.17	1
5	H02	3	sample	DLD1	VP64	#045	PCDH8	1151	1.82	1.8	-1.13	-0.17	0.84
5	H03	3	sample	DLD1	VP64	#046	ZNF788	1300	2.06	2.17	-0.76	-0.01	0.63
5	H04	3	sample	DLD1	VP64	#047	ZNF793	610	0.97	-0.1	-3.03	-3	0
5	H05	3	sample	DLD1	VP64	#048	ZNF880	501	0.79	-0.69	-3.62	-2.81	0
5	H06	3	sample	DLD1	VP64	#049	KRBA1	475	0.75	-0.85	-3.78	-3	0
5	H07	3	sample	DLD1	VP64	#050	ZNF660	495	0.78	-0.73	-3.66	-3.29	0
5	H08	3	sample	DLD1	VP64	#051	ZNF43	595	0.94	-0.18	-3.1	-3.31	0
5	H09	3	sample	DLD1	VP64	#052	ACSS3	449	0.71	-1.02	-3.95	-3.76	0
5	H10	3	sample	DLD1	VP64	#053	RAB34	372	0.59	-1.58	-4.51	-3.49	0
5	H11	3	sample	DLD1	VP64	#054	MAP9	467	0.74	-0.9	-3.83	-3.36	0
5	H12	3	sample	DLD1	VP64	#055	ZNF813	823	1.3	0.8	-2.13	-1.18	0
6	A01	3	neg	DLD1	VP64	Control	Control	802	1.44	1.61	-0.41	-0.17	1
6	A02	3	sample	DLD1	VP64	#056	STK33	947	1.7	2.35	0.32	0.57	0
6	B01	3	neg	DLD1	VP64	Control	Control	831	1.5	1.77	-0.25	-0.17	1
6	B02	3	sample	DLD1	VP64	#056	STK33	1041	1.87	2.76	0.74	0.57	0
6	C01	3	neg	DLD1	VP64	Control	Control	890	1.6	2.07	0.05	-0.17	1
6	C02	3	sample	DLD1	VP64	#056	STK33	1018	1.83	2.66	0.64	0.57	0
6	D01	3	neg	DLD1	VP64	Control	Control	919	1.65	2.21	0.19	-0.17	1
6	D02	3	sample	DLD1	VP64	#056	STK33	1030	1.85	2.71	0.69	0.57	0
6	E01	3	neg	DLD1	VP64	Control	Control	940	1.69	2.31	0.29	-0.17	1
6	E02	3	sample	DLD1	VP64	#056	STK33	1104	1.99	3.02	1	0.57	0
6	F01	3	neg	DLD1	VP64	Control	Control	1072	1.93	2.89	0.87	-0.17	1
6	F02	3	sample	DLD1	VP64	#056	STK33	862	1.55	1.93	-0.09	0.57	0
6	G01	3	neg	DLD1	VP64	Control	Control	770	1.39	1.44	-0.59	-0.17	1
6	G02	3	sample	DLD1	VP64	#056	STK33	1024	1.84	2.69	0.67	0.57	0
6	H01	3	neg	DLD1	VP64	Control	Control	848	1.53	1.86	-0.16	-0.17	1
6	H02	3	sample	DLD1	VP64	#056	STK33	1004	1.81	2.6	0.58	0.57	0

## Sheet: HCT116_TET1
Plate	Well	Batch	ControlStatus	CellLine	Construct	gRNA	GeneID	RawSignal	NormalizedSignal	RobZscore	ScaledRobZscore	MeanZ	Significance
1	A01	1	neg	HCT116	TET1	Control	Control	5960	0.82	-2.76	-2.42	0	1
1	A02	1	sample	HCT116	TET1	#001	KHDRBS2	7362	1.01	0.21	0.54	0.55	0.06
1	A03	1	sample	HCT116	TET1	#002	TMEFF2	7072	0.98	-0.36	-0.02	0.3	0.45
1	A04	1	sample	HCT116	TET1	#003	NPY	7444	1.03	0.36	0.7	0.43	0.08
1	A05	1	sample	HCT116	TET1	#004	GRIK1	7456	1.03	0.38	0.72	1.22	0
1	A06	1	sample	HCT116	TET1	#005	FAM135B	7284	1	0.06	0.39	0.46	0.13
1	A07	1	sample	HCT116	TET1	#006	PCSK2	7277	1	0.04	0.38	1.04	0.01
1	A08	1	sample	HCT116	TET1	#007	HPSE2	6473	0.89	-1.6	-1.26	-0.75	0.01
1	A09	1	sample	HCT116	TET1	#008	RSPO2	5864	0.81	-2.99	-2.65	-2.16	0
1	A10	1	sample	HCT116	TET1	#009	ADHFE1	6979	0.96	-0.54	-0.21	-0.74	0.02
1	A11	1	sample	HCT116	TET1	#010	MAL	6094	0.84	-2.45	-2.11	-0.5	0.1
1	A12	1	sample	HCT116	TET1	#011	LIFR	6034	0.83	-2.58	-2.25	0.07	0.69
1	B01	1	neg	HCT116	TET1	Control	Control	7278	1	0.05	0.38	0	1
1	B02	1	sample	HCT116	TET1	#001	KHDRBS2	7256	1	0	0.34	0.55	0.06
1	B03	1	sample	HCT116	TET1	#002	TMEFF2	7423	1.02	0.32	0.66	0.3	0.45
1	B04	1	sample	HCT116	TET1	#003	NPY	7655	1.06	0.75	1.09	0.43	0.08
1	B05	1	sample	HCT116	TET1	#004	GRIK1	7883	1.09	1.17	1.5	1.22	0
1	B06	1	sample	HCT116	TET1	#005	FAM135B	7856	1.08	1.12	1.45	0.46	0.13
1	B07	1	sample	HCT116	TET1	#006	PCSK2	7872	1.09	1.15	1.48	1.04	0.01
1	B08	1	sample	HCT116	TET1	#007	HPSE2	6609	0.91	-1.31	-0.97	-0.75	0.01
1	B09	1	sample	HCT116	TET1	#008	RSPO2	6062	0.84	-2.52	-2.18	-2.16	0
1	B10	1	sample	HCT116	TET1	#009	ADHFE1	6395	0.88	-1.77	-1.43	-0.74	0.02
1	B11	1	sample	HCT116	TET1	#010	MAL	6989	0.96	-0.52	-0.19	-0.5	0.1
1	B12	1	sample	HCT116	TET1	#011	LIFR	7253	1	0	0.33	0.07	0.69
1	C01	1	neg	HCT116	TET1	Control	Control	6795	0.94	-0.92	-0.58	0	1
1	C02	1	sample	HCT116	TET1	#001	KHDRBS2	7595	1.05	0.64	0.98	0.55	0.06
1	C03	1	sample	HCT116	TET1	#002	TMEFF2	7308	1.01	0.1	0.44	0.3	0.45
1	C04	1	sample	HCT116	TET1	#003	NPY	7244	1	-0.02	0.32	0.43	0.08
1	C05	1	sample	HCT116	TET1	#004	GRIK1	7737	1.07	0.9	1.24	1.22	0
1	C06	1	sample	HCT116	TET1	#005	FAM135B	7520	1.04	0.5	0.84	0.46	0.13
1	C07	1	sample	HCT116	TET1	#006	PCSK2	7857	1.08	1.12	1.46	1.04	0.01
1	C08	1	sample	HCT116	TET1	#007	HPSE2	6765	0.93	-0.98	-0.64	-0.75	0.01
1	C09	1	sample	HCT116	TET1	#008	RSPO2	6368	0.88	-1.83	-1.49	-2.16	0
1	C10	1	sample	HCT116	TET1	#009	ADHFE1	6815	0.94	-0.88	-0.54	-0.74	0.02
1	C11	1	sample	HCT116	TET1	#010	MAL	6957	0.96	-0.59	-0.25	-0.5	0.1
1	C12	1	sample	HCT116	TET1	#011	LIFR	7345	1.01	0.17	0.51	0.07	0.69
1	D01	1	neg	HCT116	TET1	Control	Control	7420	1.02	0.32	0.65	0	1
1	D02	1	sample	HCT116	TET1	#001	KHDRBS2	7334	1.01	0.15	0.49	0.55	0.06
1	D03	1	sample	HCT116	TET1	#002	TMEFF2	7691	1.06	0.82	1.16	0.3	0.45
1	D04	1	sample	HCT116	TET1	#003	NPY	7555	1.04	0.57	0.91	0.43	0.08
1	D05	1	sample	HCT116	TET1	#004	GRIK1	7826	1.08	1.06	1.4	1.22	0
1	D06	1	sample	HCT116	TET1	#005	FAM135B	7531	1.04	0.52	0.86	0.46	0.13
1	D07	1	sample	HCT116	TET1	#006	PCSK2	7282	1	0.05	0.39	1.04	0.01
1	D08	1	sample	HCT116	TET1	#007	HPSE2	6526	0.9	-1.48	-1.15	-0.75	0.01
1	D09	1	sample	HCT116	TET1	#008	RSPO2	6153	0.85	-2.31	-1.97	-2.16	0
1	D10	1	sample	HCT116	TET1	#009	ADHFE1	7154	0.99	-0.2	0.14	-0.74	0.02
1	D11	1	sample	HCT116	TET1	#010	MAL	7370	1.02	0.22	0.56	-0.5	0.1
1	D12	1	sample	HCT116	TET1	#011	LIFR	7650	1.05	0.74	1.08	0.07	0.69
1	E01	1	neg	HCT116	TET1	Control	Control	7194	0.99	-0.12	0.22	0	1
1	E02	1	sample	HCT116	TET1	#001	KHDRBS2	7631	1.05	0.71	1.05	0.55	0.06
1	E03	1	sample	HCT116	TET1	#002	TMEFF2	7353	1.01	0.19	0.53	0.3	0.45
1	E04	1	sample	HCT116	TET1	#003	NPY	7429	1.02	0.33	0.67	0.43	0.08
1	E05	1	sample	HCT116	TET1	#004	GRIK1	7601	1.05	0.65	0.99	1.22	0
1	E06	1	sample	HCT116	TET1	#005	FAM135B	7413	1.02	0.3	0.64	0.46	0.13
1	E07	1	sample	HCT116	TET1	#006	PCSK2	7980	1.1	1.34	1.67	1.04	0.01
1	E08	1	sample	HCT116	TET1	#007	HPSE2	6934	0.96	-0.63	-0.3	-0.75	0.01
1	E09	1	sample	HCT116	TET1	#008	RSPO2	6114	0.84	-2.4	-2.06	-2.16	0
1	E10	1	sample	HCT116	TET1	#009	ADHFE1	7037	0.97	-0.43	-0.09	-0.74	0.02
1	E11	1	sample	HCT116	TET1	#010	MAL	7012	0.97	-0.48	-0.14	-0.5	0.1
1	E12	1	sample	HCT116	TET1	#011	LIFR	7325	1.01	0.14	0.47	0.07	0.69
1	F01	1	neg	HCT116	TET1	Control	Control	7396	1.02	0.27	0.61	0	1
1	F02	1	sample	HCT116	TET1	#001	KHDRBS2	7485	1.03	0.44	0.78	0.55	0.06
1	F03	1	sample	HCT116	TET1	#002	TMEFF2	7336	1.01	0.16	0.49	0.3	0.45
1	F04	1	sample	HCT116	TET1	#003	NPY	7283	1	0.06	0.39	0.43	0.08
1	F05	1	sample	HCT116	TET1	#004	GRIK1	7686	1.06	0.81	1.15	1.22	0
1	F06	1	sample	HCT116	TET1	#005	FAM135B	7514	1.04	0.49	0.83	0.46	0.13
1	F07	1	sample	HCT116	TET1	#006	PCSK2	7840	1.08	1.09	1.43	1.04	0.01
1	F08	1	sample	HCT116	TET1	#007	HPSE2	6761	0.93	-0.99	-0.65	-0.75	0.01
1	F09	1	sample	HCT116	TET1	#008	RSPO2	6146	0.85	-2.33	-1.99	-2.16	0
1	F10	1	sample	HCT116	TET1	#009	ADHFE1	6438	0.89	-1.68	-1.34	-0.74	0.02
1	F11	1	sample	HCT116	TET1	#010	MAL	7199	0.99	-0.11	0.23	-0.5	0.1
1	F12	1	sample	HCT116	TET1	#011	LIFR	7414	1.02	0.31	0.64	0.07	0.69
1	G01	1	neg	HCT116	TET1	Control	Control	7207	0.99	-0.09	0.24	0	1
1	G02	1	sample	HCT116	TET1	#001	KHDRBS2	7468	1.03	0.41	0.74	0.55	0.06
1	G03	1	sample	HCT116	TET1	#002	TMEFF2	7141	0.98	-0.22	0.12	0.3	0.45
1	G04	1	sample	HCT116	TET1	#003	NPY	7447	1.03	0.37	0.7	0.43	0.08
1	G05	1	sample	HCT116	TET1	#004	GRIK1	7779	1.07	0.98	1.32	1.22	0
1	G06	1	sample	HCT116	TET1	#005	FAM135B	6914	0.95	-0.67	-0.34	0.46	0.13
1	G07	1	sample	HCT116	TET1	#006	PCSK2	7819	1.08	1.05	1.39	1.04	0.01
1	G08	1	sample	HCT116	TET1	#007	HPSE2	7064	0.97	-0.37	-0.04	-0.75	0.01
1	G09	1	sample	HCT116	TET1	#008	RSPO2	6084	0.84	-2.47	-2.13	-2.16	0
1	G10	1	sample	HCT116	TET1	#009	ADHFE1	6812	0.94	-0.88	-0.55	-0.74	0.02
1	G11	1	sample	HCT116	TET1	#010	MAL	6908	0.95	-0.69	-0.35	-0.5	0.1
1	G12	1	sample	HCT116	TET1	#011	LIFR	7140	0.98	-0.22	0.11	0.07	0.69
1	H01	1	neg	HCT116	TET1	Control	Control	7548	1.04	0.56	0.89	0	1
1	H02	1	sample	HCT116	TET1	#001	KHDRBS2	6819	0.94	-0.87	-0.53	0.55	0.06
1	H03	1	sample	HCT116	TET1	#002	TMEFF2	6595	0.91	-1.34	-1	0.3	0.45
1	H04	1	sample	HCT116	TET1	#003	NPY	6421	0.88	-1.71	-1.38	0.43	0.08
1	H05	1	sample	HCT116	TET1	#004	GRIK1	7855	1.08	1.12	1.45	1.22	0
1	H06	1	sample	HCT116	TET1	#005	FAM135B	6591	0.91	-1.35	-1.01	0.46	0.13
1	H07	1	sample	HCT116	TET1	#006	PCSK2	7142	0.98	-0.22	0.12	1.04	0.01
1	H08	1	sample	HCT116	TET1	#007	HPSE2	6586	0.91	-1.36	-1.02	-0.75	0.01
1	H09	1	sample	HCT116	TET1	#008	RSPO2	5790	0.8	-3.16	-2.83	-2.16	0
1	H10	1	sample	HCT116	TET1	#009	ADHFE1	6186	0.85	-2.24	-1.9	-0.74	0.02
1	H11	1	sample	HCT116	TET1	#010	MAL	6239	0.86	-2.12	-1.78	-0.5	0.1
1	H12	1	sample	HCT116	TET1	#011	LIFR	6914	0.95	-0.67	-0.34	0.07	0.69
2	A01	1	neg	HCT116	TET1	Control	Control	7172	0.96	-0.71	0.56	0	1
2	A02	1	sample	HCT116	TET1	#012	SFRP1	7399	0.99	-0.16	1.12	1.6	0
2	A03	1	sample	HCT116	TET1	#013	CRHBP	5924	0.79	-4.13	-2.85	-1.49	0
2	A04	1	sample	HCT116	TET1	#014	CPEB1	7394	0.99	-0.17	1.11	1.05	0
2	A05	1	sample	HCT116	TET1	#015	NLGN1	7249	0.97	-0.52	0.76	1.36	0
2	A06	1	sample	HCT116	TET1	#016	C16orf62	7509	1.01	0.11	1.39	0.84	0.06
2	A07	1	sample	HCT116	TET1	#017	CHL1	7996	1.07	1.23	2.51	2.66	0
2	A08	1	sample	HCT116	TET1	#018	GRIN2A	7531	1.01	0.16	1.44	1.7	0
2	A09	1	sample	HCT116	TET1	#019	AFF3	7498	1	0.08	1.36	1.39	0
2	A10	1	sample	HCT116	TET1	#020	DCLK1	7385	0.99	-0.19	1.09	1.4	0
2	A11	1	sample	HCT116	TET1	#021	ANKS1B	7451	1	-0.03	1.25	1.65	0
2	A12	1	sample	HCT116	TET1	#022	DPP6	6652	0.89	-2.06	-0.78	0.29	0.17
2	B01	1	neg	HCT116	TET1	Control	Control	6910	0.93	-1.38	-0.1	0	1
2	B02	1	sample	HCT116	TET1	#012	SFRP1	7755	1.04	0.68	1.96	1.6	0
2	B03	1	sample	HCT116	TET1	#013	CRHBP	6386	0.86	-2.79	-1.51	-1.49	0
2	B04	1	sample	HCT116	TET1	#014	CPEB1	7441	1	-0.05	1.22	1.05	0
2	B05	1	sample	HCT116	TET1	#015	NLGN1	7853	1.05	0.91	2.19	1.36	0
2	B06	1	sample	HCT116	TET1	#016	C16orf62	7912	1.06	1.04	2.32	0.84	0.06
2	B07	1	sample	HCT116	TET1	#017	CHL1	8247	1.1	1.78	3.06	2.66	0
2	B08	1	sample	HCT116	TET1	#018	GRIN2A	7691	1.03	0.54	1.81	1.7	0
2	B09	1	sample	HCT116	TET1	#019	AFF3	7701	1.03	0.56	1.84	1.39	0
2	B10	1	sample	HCT116	TET1	#020	DCLK1	7708	1.03	0.58	1.85	1.4	0
2	B11	1	sample	HCT116	TET1	#021	ANKS1B	7792	1.04	0.77	2.05	1.65	0
2	B12	1	sample	HCT116	TET1	#022	DPP6	7129	0.96	-0.82	0.46	0.29	0.17
2	C01	1	neg	HCT116	TET1	Control	Control	7001	0.94	-1.14	0.13	0	1
2	C02	1	sample	HCT116	TET1	#012	SFRP1	7741	1.04	0.65	1.93	1.6	0
2	C03	1	sample	HCT116	TET1	#013	CRHBP	6833	0.92	-1.58	-0.3	-1.49	0
2	C04	1	sample	HCT116	TET1	#014	CPEB1	7886	1.06	0.98	2.26	1.05	0
2	C05	1	sample	HCT116	TET1	#015	NLGN1	8104	1.09	1.47	2.75	1.36	0
2	C06	1	sample	HCT116	TET1	#016	C16orf62	7715	1.03	0.59	1.87	0.84	0.06
2	C07	1	sample	HCT116	TET1	#017	CHL1	8483	1.14	2.29	3.56	2.66	0
2	C08	1	sample	HCT116	TET1	#018	GRIN2A	8033	1.08	1.31	2.59	1.7	0
2	C09	1	sample	HCT116	TET1	#019	AFF3	8101	1.09	1.46	2.74	1.39	0
2	C10	1	sample	HCT116	TET1	#020	DCLK1	7938	1.06	1.1	2.38	1.4	0
2	C11	1	sample	HCT116	TET1	#021	ANKS1B	7980	1.07	1.2	2.47	1.65	0
2	C12	1	sample	HCT116	TET1	#022	DPP6	7316	0.98	-0.36	0.92	0.29	0.17
2	D01	1	neg	HCT116	TET1	Control	Control	6379	0.86	-2.81	-1.53	0	1
2	D02	1	sample	HCT116	TET1	#012	SFRP1	7853	1.05	0.91	2.19	1.6	0
2	D03	1	sample	HCT116	TET1	#013	CRHBP	6724	0.9	-1.86	-0.59	-1.49	0
2	D04	1	sample	HCT116	TET1	#014	CPEB1	7516	1.01	0.13	1.4	1.05	0
2	D05	1	sample	HCT116	TET1	#015	NLGN1	7805	1.05	0.8	2.08	1.36	0
2	D06	1	sample	HCT116	TET1	#016	C16orf62	7259	0.97	-0.5	0.78	0.84	0.06
2	D07	1	sample	HCT116	TET1	#017	CHL1	8006	1.07	1.25	2.53	2.66	0
2	D08	1	sample	HCT116	TET1	#018	GRIN2A	7583	1.02	0.28	1.56	1.7	0
2	D09	1	sample	HCT116	TET1	#019	AFF3	7691	1.03	0.54	1.81	1.39	0
2	D10	1	sample	HCT116	TET1	#020	DCLK1	7810	1.05	0.81	2.09	1.4	0
2	D11	1	sample	HCT116	TET1	#021	ANKS1B	7916	1.06	1.05	2.33	1.65	0
2	D12	1	sample	HCT116	TET1	#022	DPP6	7433	1	-0.07	1.2	0.29	0.17
2	E01	1	neg	HCT116	TET1	Control	Control	6832	0.92	-1.58	-0.3	0	1
2	E02	1	sample	HCT116	TET1	#012	SFRP1	7684	1.03	0.52	1.8	1.6	0
2	E03	1	sample	HCT116	TET1	#013	CRHBP	6621	0.89	-2.14	-0.86	-1.49	0
2	E04	1	sample	HCT116	TET1	#014	CPEB1	7422	0.99	-0.1	1.18	1.05	0
2	E05	1	sample	HCT116	TET1	#015	NLGN1	7357	0.99	-0.26	1.02	1.36	0
2	E06	1	sample	HCT116	TET1	#016	C16orf62	7287	0.98	-0.43	0.85	0.84	0.06
2	E07	1	sample	HCT116	TET1	#017	CHL1	8351	1.12	2.01	3.28	2.66	0
2	E08	1	sample	HCT116	TET1	#018	GRIN2A	7684	1.03	0.52	1.8	1.7	0
2	E09	1	sample	HCT116	TET1	#019	AFF3	7285	0.98	-0.43	0.84	1.39	0
2	E10	1	sample	HCT116	TET1	#020	DCLK1	7606	1.02	0.34	1.61	1.4	0
2	E11	1	sample	HCT116	TET1	#021	ANKS1B	7879	1.06	0.97	2.24	1.65	0
2	E12	1	sample	HCT116	TET1	#022	DPP6	7191	0.96	-0.66	0.61	0.29	0.17
2	F01	1	neg	HCT116	TET1	Control	Control	7021	0.94	-1.09	0.18	0	1
2	F02	1	sample	HCT116	TET1	#012	SFRP1	8027	1.08	1.3	2.58	1.6	0
2	F03	1	sample	HCT116	TET1	#013	CRHBP	6599	0.88	-2.2	-0.92	-1.49	0
2	F04	1	sample	HCT116	TET1	#014	CPEB1	7250	0.97	-0.52	0.76	1.05	0
2	F05	1	sample	HCT116	TET1	#015	NLGN1	7232	0.97	-0.56	0.71	1.36	0
2	F06	1	sample	HCT116	TET1	#016	C16orf62	7038	0.94	-1.05	0.23	0.84	0.06
2	F07	1	sample	HCT116	TET1	#017	CHL1	7934	1.06	1.09	2.37	2.66	0
2	F08	1	sample	HCT116	TET1	#018	GRIN2A	8043	1.08	1.34	2.61	1.7	0
2	F09	1	sample	HCT116	TET1	#019	AFF3	7387	0.99	-0.18	1.09	1.39	0
2	F10	1	sample	HCT116	TET1	#020	DCLK1	7649	1.02	0.44	1.72	1.4	0
2	F11	1	sample	HCT116	TET1	#021	ANKS1B	7414	0.99	-0.12	1.16	1.65	0
2	F12	1	sample	HCT116	TET1	#022	DPP6	7233	0.97	-0.56	0.72	0.29	0.17
2	G01	1	neg	HCT116	TET1	Control	Control	7193	0.96	-0.66	0.62	0	1
2	G02	1	sample	HCT116	TET1	#012	SFRP1	7659	1.03	0.46	1.74	1.6	0
2	G03	1	sample	HCT116	TET1	#013	CRHBP	6411	0.86	-2.72	-1.44	-1.49	0
2	G04	1	sample	HCT116	TET1	#014	CPEB1	7215	0.97	-0.6	0.67	1.05	0
2	G05	1	sample	HCT116	TET1	#015	NLGN1	7503	1.01	0.09	1.37	1.36	0
2	G06	1	sample	HCT116	TET1	#016	C16orf62	6756	0.9	-1.78	-0.5	0.84	0.06
2	G07	1	sample	HCT116	TET1	#017	CHL1	7979	1.07	1.19	2.47	2.66	0
2	G08	1	sample	HCT116	TET1	#018	GRIN2A	7292	0.98	-0.42	0.86	1.7	0
2	G09	1	sample	HCT116	TET1	#019	AFF3	7476	1	0.03	1.31	1.39	0
2	G10	1	sample	HCT116	TET1	#020	DCLK1	7349	0.98	-0.28	1	1.4	0
2	G11	1	sample	HCT116	TET1	#021	ANKS1B	7612	1.02	0.35	1.63	1.65	0
2	G12	1	sample	HCT116	TET1	#022	DPP6	7230	0.97	-0.57	0.71	0.29	0.17
2	H01	1	neg	HCT116	TET1	Control	Control	7118	0.95	-0.85	0.43	0	1
2	H02	1	sample	HCT116	TET1	#012	SFRP1	6757	0.9	-1.78	-0.5	1.6	0
2	H03	1	sample	HCT116	TET1	#013	CRHBP	5726	0.77	-4.73	-3.46	-1.49	0
2	H04	1	sample	HCT116	TET1	#014	CPEB1	6866	0.92	-1.49	-0.21	1.05	0
2	H05	1	sample	HCT116	TET1	#015	NLGN1	6967	0.93	-1.23	0.05	1.36	0
2	H06	1	sample	HCT116	TET1	#016	C16orf62	6882	0.92	-1.45	-0.17	0.84	0.06
2	H07	1	sample	HCT116	TET1	#017	CHL1	7561	1.01	0.23	1.51	2.66	0
2	H08	1	sample	HCT116	TET1	#018	GRIN2A	7326	0.98	-0.33	0.94	1.7	0
2	H09	1	sample	HCT116	TET1	#019	AFF3	7006	0.94	-1.13	0.15	1.39	0
2	H10	1	sample	HCT116	TET1	#020	DCLK1	6749	0.9	-1.8	-0.52	1.4	0
2	H11	1	sample	HCT116	TET1	#021	ANKS1B	6967	0.93	-1.23	0.05	1.65	0
2	H12	1	sample	HCT116	TET1	#022	DPP6	6377	0.85	-2.81	-1.53	0.29	0.17
3	A01	2	neg	HCT116	TET1	Control	Control	603	0.34	-2.19	-2.5	0	1
3	A02	2	sample	HCT116	TET1	#023	ZNF229	3588	2.05	1.47	1.16	1.13	0
3	A03	2	sample	HCT116	TET1	#024	GYPC	1791	1.02	0.04	-0.27	-1.14	0
3	A04	2	sample	HCT116	TET1	#025	ZNF132	3634	2.07	1.5	1.18	1.3	0
3	A05	2	sample	HCT116	TET1	#026	TLL1	2743	1.56	0.92	0.6	0.63	0.02
3	A06	2	sample	HCT116	TET1	#027	PCDH10	1375	0.78	-0.5	-0.81	-0.64	0.01
3	A07	2	sample	HCT116	TET1	#028	KCNG1	2107	1.2	0.38	0.06	0.73	0.01
3	A08	2	sample	HCT116	TET1	#029	ZNF492	912	0.52	-1.34	-1.65	-0.5	0.03
3	A09	2	sample	HCT116	TET1	#030	RBPMS2	1516	0.86	-0.3	-0.61	-0.47	0.03
3	A10	2	sample	HCT116	TET1	#031	PGR	939	0.54	-1.28	-1.6	-1.24	0
3	A11	2	sample	HCT116	TET1	#032	WDR17	1205	0.69	-0.77	-1.08	-0.41	0.05
3	A12	2	sample	HCT116	TET1	#033	ZNF625	1448	0.83	-0.39	-0.71	-0.45	0.03
3	B01	2	neg	HCT116	TET1	Control	Control	1441	0.82	-0.4	-0.72	0	1
3	B02	2	sample	HCT116	TET1	#023	ZNF229	3562	2.03	1.45	1.14	1.13	0
3	B03	2	sample	HCT116	TET1	#024	GYPC	1344	0.77	-0.55	-0.86	-1.14	0
3	B04	2	sample	HCT116	TET1	#025	ZNF132	3950	2.25	1.67	1.35	1.3	0
3	B05	2	sample	HCT116	TET1	#026	TLL1	2744	1.56	0.92	0.61	0.63	0.02
3	B06	2	sample	HCT116	TET1	#027	PCDH10	916	0.52	-1.33	-1.65	-0.64	0.01
3	B07	2	sample	HCT116	TET1	#028	KCNG1	3391	1.93	1.35	1.04	0.73	0.01
3	B08	2	sample	HCT116	TET1	#029	ZNF492	1778	1.01	0.03	-0.29	-0.5	0.03
3	B09	2	sample	HCT116	TET1	#030	RBPMS2	1705	0.97	-0.06	-0.37	-0.47	0.03
3	B10	2	sample	HCT116	TET1	#031	PGR	1501	0.86	-0.32	-0.63	-1.24	0
3	B11	2	sample	HCT116	TET1	#032	WDR17	1636	0.93	-0.14	-0.46	-0.41	0.05
3	B12	2	sample	HCT116	TET1	#033	ZNF625	1482	0.84	-0.35	-0.66	-0.45	0.03
3	C01	2	neg	HCT116	TET1	Control	Control	3500	2	1.42	1.1	0	1
3	C02	2	sample	HCT116	TET1	#023	ZNF229	3507	2	1.42	1.11	1.13	0
3	C03	2	sample	HCT116	TET1	#024	GYPC	1189	0.68	-0.8	-1.11	-1.14	0
3	C04	2	sample	HCT116	TET1	#025	ZNF132	4084	2.33	1.73	1.42	1.3	0
3	C05	2	sample	HCT116	TET1	#026	TLL1	2224	1.27	0.49	0.17	0.63	0.02
3	C06	2	sample	HCT116	TET1	#027	PCDH10	1296	0.74	-0.62	-0.93	-0.64	0.01
3	C07	2	sample	HCT116	TET1	#028	KCNG1	3280	1.87	1.29	0.97	0.73	0.01
3	C08	2	sample	HCT116	TET1	#029	ZNF492	2029	1.16	0.3	-0.01	-0.5	0.03
3	C09	2	sample	HCT116	TET1	#030	RBPMS2	1643	0.94	-0.13	-0.45	-0.47	0.03
3	C10	2	sample	HCT116	TET1	#031	PGR	770	0.44	-1.69	-2	-1.24	0
3	C11	2	sample	HCT116	TET1	#032	WDR17	1601	0.91	-0.19	-0.5	-0.41	0.05
3	C12	2	sample	HCT116	TET1	#033	ZNF625	1633	0.93	-0.15	-0.46	-0.45	0.03
3	D01	2	neg	HCT116	TET1	Control	Control	2539	1.45	0.76	0.45	0	1
3	D02	2	sample	HCT116	TET1	#023	ZNF229	3540	2.02	1.44	1.13	1.13	0
3	D03	2	sample	HCT116	TET1	#024	GYPC	1213	0.69	-0.76	-1.07	-1.14	0
3	D04	2	sample	HCT116	TET1	#025	ZNF132	4432	2.53	1.9	1.59	1.3	0
3	D05	2	sample	HCT116	TET1	#026	TLL1	2908	1.66	1.04	0.72	0.63	0.02
3	D06	2	sample	HCT116	TET1	#027	PCDH10	1563	0.89	-0.24	-0.55	-0.64	0.01
3	D07	2	sample	HCT116	TET1	#028	KCNG1	2501	1.43	0.73	0.42	0.73	0.01
3	D08	2	sample	HCT116	TET1	#029	ZNF492	1943	1.11	0.21	-0.1	-0.5	0.03
3	D09	2	sample	HCT116	TET1	#030	RBPMS2	1515	0.86	-0.3	-0.61	-0.47	0.03
3	D10	2	sample	HCT116	TET1	#031	PGR	829	0.47	-1.54	-1.85	-1.24	0
3	D11	2	sample	HCT116	TET1	#032	WDR17	1764	1.01	0.01	-0.3	-0.41	0.05
3	D12	2	sample	HCT116	TET1	#033	ZNF625	1747	1	-0.01	-0.32	-0.45	0.03
3	E01	2	neg	HCT116	TET1	Control	Control	3566	2.03	1.46	1.14	0	1
3	E02	2	sample	HCT116	TET1	#023	ZNF229	3200	1.82	1.23	0.92	1.13	0
3	E03	2	sample	HCT116	TET1	#024	GYPC	853	0.49	-1.48	-1.79	-1.14	0
3	E04	2	sample	HCT116	TET1	#025	ZNF132	3576	2.04	1.46	1.15	1.3	0
3	E05	2	sample	HCT116	TET1	#026	TLL1	2733	1.56	0.91	0.6	0.63	0.02
3	E06	2	sample	HCT116	TET1	#027	PCDH10	1468	0.84	-0.36	-0.68	-0.64	0.01
3	E07	2	sample	HCT116	TET1	#028	KCNG1	3215	1.83	1.24	0.93	0.73	0.01
3	E08	2	sample	HCT116	TET1	#029	ZNF492	2082	1.19	0.35	0.04	-0.5	0.03
3	E09	2	sample	HCT116	TET1	#030	RBPMS2	1484	0.85	-0.34	-0.66	-0.47	0.03
3	E10	2	sample	HCT116	TET1	#031	PGR	1086	0.62	-0.98	-1.3	-1.24	0
3	E11	2	sample	HCT116	TET1	#032	WDR17	2302	1.31	0.56	0.24	-0.41	0.05
3	E12	2	sample	HCT116	TET1	#033	ZNF625	1874	1.07	0.14	-0.18	-0.45	0.03
3	F01	2	neg	HCT116	TET1	Control	Control	2843	1.62	0.99	0.68	0	1
3	F02	2	sample	HCT116	TET1	#023	ZNF229	3236	1.85	1.26	0.94	1.13	0
3	F03	2	sample	HCT116	TET1	#024	GYPC	906	0.52	-1.35	-1.67	-1.14	0
3	F04	2	sample	HCT116	TET1	#025	ZNF132	3953	2.25	1.67	1.35	1.3	0
3	F05	2	sample	HCT116	TET1	#026	TLL1	3062	1.75	1.14	0.83	0.63	0.02
3	F06	2	sample	HCT116	TET1	#027	PCDH10	1758	1	0.01	-0.31	-0.64	0.01
3	F07	2	sample	HCT116	TET1	#028	KCNG1	2847	1.62	0.99	0.68	0.73	0.01
3	F08	2	sample	HCT116	TET1	#029	ZNF492	1623	0.93	-0.16	-0.47	-0.5	0.03
3	F09	2	sample	HCT116	TET1	#030	RBPMS2	1646	0.94	-0.13	-0.44	-0.47	0.03
3	F10	2	sample	HCT116	TET1	#031	PGR	1699	0.97	-0.06	-0.38	-1.24	0
3	F11	2	sample	HCT116	TET1	#032	WDR17	1730	0.99	-0.03	-0.34	-0.41	0.05
3	F12	2	sample	HCT116	TET1	#033	ZNF625	1629	0.93	-0.15	-0.46	-0.45	0.03
3	G01	2	neg	HCT116	TET1	Control	Control	2004	1.14	0.27	-0.04	0	1
3	G02	2	sample	HCT116	TET1	#023	ZNF229	3952	2.25	1.67	1.35	1.13	0
3	G03	2	sample	HCT116	TET1	#024	GYPC	1152	0.66	-0.86	-1.18	-1.14	0
3	G04	2	sample	HCT116	TET1	#025	ZNF132	3617	2.06	1.49	1.17	1.3	0
3	G05	2	sample	HCT116	TET1	#026	TLL1	2959	1.69	1.07	0.76	0.63	0.02
3	G06	2	sample	HCT116	TET1	#027	PCDH10	1992	1.14	0.26	-0.05	-0.64	0.01
3	G07	2	sample	HCT116	TET1	#028	KCNG1	3364	1.92	1.34	1.02	0.73	0.01
3	G08	2	sample	HCT116	TET1	#029	ZNF492	1436	0.82	-0.41	-0.72	-0.5	0.03
3	G09	2	sample	HCT116	TET1	#030	RBPMS2	1884	1.07	0.15	-0.17	-0.47	0.03
3	G10	2	sample	HCT116	TET1	#031	PGR	1054	0.6	-1.04	-1.36	-1.24	0
3	G11	2	sample	HCT116	TET1	#032	WDR17	1749	1	-0.01	-0.32	-0.41	0.05
3	G12	2	sample	HCT116	TET1	#033	ZNF625	1686	0.96	-0.08	-0.39	-0.45	0.03
3	H01	2	neg	HCT116	TET1	Control	Control	1934	1.1	0.2	-0.11	0	1
3	H02	2	sample	HCT116	TET1	#023	ZNF229	3872	2.21	1.63	1.31	1.13	0
3	H03	2	sample	HCT116	TET1	#024	GYPC	1164	0.66	-0.84	-1.15	-1.14	0
3	H04	2	sample	HCT116	TET1	#025	ZNF132	3628	2.07	1.49	1.18	1.3	0
3	H05	2	sample	HCT116	TET1	#026	TLL1	2912	1.66	1.04	0.73	0.63	0.02
3	H06	2	sample	HCT116	TET1	#027	PCDH10	1938	1.11	0.21	-0.11	-0.64	0.01
3	H07	2	sample	HCT116	TET1	#028	KCNG1	2912	1.66	1.04	0.73	0.73	0.01
3	H08	2	sample	HCT116	TET1	#029	ZNF492	1395	0.8	-0.47	-0.78	-0.5	0.03
3	H09	2	sample	HCT116	TET1	#030	RBPMS2	1621	0.92	-0.16	-0.47	-0.47	0.03
3	H10	2	sample	HCT116	TET1	#031	PGR	1401	0.8	-0.46	-0.77	-1.24	0
3	H11	2	sample	HCT116	TET1	#032	WDR17	1609	0.92	-0.18	-0.49	-0.41	0.05
3	H12	2	sample	HCT116	TET1	#033	ZNF625	1653	0.94	-0.12	-0.43	-0.45	0.03
4	A01	2	neg	HCT116	TET1	Control	Control	594	0.61	-1.1	-0.74	0	1
4	A02	2	sample	HCT116	TET1	#034	ZNF568	1686	1.72	1.2	1.56	1.06	0
4	A03	2	sample	HCT116	TET1	#035	ZNF471	1096	1.12	0.25	0.61	0.74	0.02
4	A04	2	sample	HCT116	TET1	#036	GPR88	1797	1.84	1.34	1.7	1.79	0
4	A05	2	sample	HCT116	TET1	#037	ZNF415	2467	2.52	2.04	2.4	2.33	0
4	A06	2	sample	HCT116	TET1	#038	RARRES2	1027	1.05	0.11	0.47	0.57	0.17
4	A07	2	sample	HCT116	TET1	#039	ZNF135	559	0.57	-1.23	-0.87	-0.41	0.04
4	A08	2	sample	HCT116	TET1	#040	SOX17	1008	1.03	0.07	0.43	0.31	0.52
4	A09	2	sample	HCT116	TET1	#041	ZSCAN18	924	0.94	-0.12	0.23	0.22	0.75
4	A10	2	sample	HCT116	TET1	#042	SPG20	846	0.86	-0.32	0.04	-0.04	0.32
4	A11	2	sample	HCT116	TET1	#043	LRRK2	792	0.81	-0.46	-0.11	-0.23	0.1
4	A12	2	sample	HCT116	TET1	#044	TMEM25	543	0.56	-1.29	-0.94	-0.91	0
4	B01	2	neg	HCT116	TET1	Control	Control	756	0.77	-0.57	-0.21	0	1
4	B02	2	sample	HCT116	TET1	#034	ZNF568	1958	2	1.53	1.89	1.06	0
4	B03	2	sample	HCT116	TET1	#035	ZNF471	1512	1.55	0.96	1.32	0.74	0.02
4	B04	2	sample	HCT116	TET1	#036	GPR88	2314	2.37	1.9	2.26	1.79	0
4	B05	2	sample	HCT116	TET1	#037	ZNF415	2736	2.8	2.27	2.62	2.33	0
4	B06	2	sample	HCT116	TET1	#038	RARRES2	1415	1.45	0.81	1.17	0.57	0.17
4	B07	2	sample	HCT116	TET1	#039	ZNF135	841	0.86	-0.33	0.03	-0.41	0.04
4	B08	2	sample	HCT116	TET1	#040	SOX17	1264	1.29	0.57	0.92	0.31	0.52
4	B09	2	sample	HCT116	TET1	#041	ZSCAN18	820	0.84	-0.39	-0.03	0.22	0.75
4	B10	2	sample	HCT116	TET1	#042	SPG20	856	0.88	-0.29	0.07	-0.04	0.32
4	B11	2	sample	HCT116	TET1	#043	LRRK2	839	0.86	-0.34	0.02	-0.23	0.1
4	B12	2	sample	HCT116	TET1	#044	TMEM25	637	0.65	-0.94	-0.58	-0.91	0
4	C01	2	neg	HCT116	TET1	Control	Control	2063	2.11	1.64	2	0	1
4	C02	2	sample	HCT116	TET1	#034	ZNF568	1415	1.45	0.81	1.17	1.06	0
4	C03	2	sample	HCT116	TET1	#035	ZNF471	1365	1.4	0.74	1.09	0.74	0.02
4	C04	2	sample	HCT116	TET1	#036	GPR88	1952	2	1.52	1.88	1.79	0
4	C05	2	sample	HCT116	TET1	#037	ZNF415	2724	2.79	2.26	2.62	2.33	0
4	C06	2	sample	HCT116	TET1	#038	RARRES2	1305	1.34	0.64	0.99	0.57	0.17
4	C07	2	sample	HCT116	TET1	#039	ZNF135	749	0.77	-0.59	-0.23	-0.41	0.04
4	C08	2	sample	HCT116	TET1	#040	SOX17	1216	1.24	0.48	0.84	0.31	0.52
4	C09	2	sample	HCT116	TET1	#041	ZSCAN18	1526	1.56	0.98	1.34	0.22	0.75
4	C10	2	sample	HCT116	TET1	#042	SPG20	792	0.81	-0.46	-0.11	-0.04	0.32
4	C11	2	sample	HCT116	TET1	#043	LRRK2	885	0.9	-0.22	0.14	-0.23	0.1
4	C12	2	sample	HCT116	TET1	#044	TMEM25	651	0.67	-0.9	-0.54	-0.91	0
4	D01	2	neg	HCT116	TET1	Control	Control	880	0.9	-0.23	0.13	0	1
4	D02	2	sample	HCT116	TET1	#034	ZNF568	1214	1.24	0.48	0.84	1.06	0
4	D03	2	sample	HCT116	TET1	#035	ZNF471	1408	1.44	0.8	1.16	0.74	0.02
4	D04	2	sample	HCT116	TET1	#036	GPR88	1763	1.8	1.3	1.66	1.79	0
4	D05	2	sample	HCT116	TET1	#037	ZNF415	2454	2.51	2.03	2.39	2.33	0
4	D06	2	sample	HCT116	TET1	#038	RARRES2	1407	1.44	0.8	1.16	0.57	0.17
4	D07	2	sample	HCT116	TET1	#039	ZNF135	701	0.72	-0.73	-0.37	-0.41	0.04
4	D08	2	sample	HCT116	TET1	#040	SOX17	1084	1.11	0.23	0.59	0.31	0.52
4	D09	2	sample	HCT116	TET1	#041	ZSCAN18	1002	1.03	0.05	0.41	0.22	0.75
4	D10	2	sample	HCT116	TET1	#042	SPG20	1002	1.03	0.05	0.41	-0.04	0.32
4	D11	2	sample	HCT116	TET1	#043	LRRK2	731	0.75	-0.64	-0.28	-0.23	0.1
4	D12	2	sample	HCT116	TET1	#044	TMEM25	566	0.58	-1.2	-0.84	-0.91	0
4	E01	2	neg	HCT116	TET1	Control	Control	1708	1.75	1.23	1.59	0	1
4	E02	2	sample	HCT116	TET1	#034	ZNF568	1323	1.35	0.67	1.02	1.06	0
4	E03	2	sample	HCT116	TET1	#035	ZNF471	959	0.98	-0.04	0.32	0.74	0.02
4	E04	2	sample	HCT116	TET1	#036	GPR88	1917	1.96	1.48	1.84	1.79	0
4	E05	2	sample	HCT116	TET1	#037	ZNF415	2783	2.85	2.3	2.66	2.33	0
4	E06	2	sample	HCT116	TET1	#038	RARRES2	988	1.01	0.02	0.38	0.57	0.17
4	E07	2	sample	HCT116	TET1	#039	ZNF135	810	0.83	-0.41	-0.06	-0.41	0.04
4	E08	2	sample	HCT116	TET1	#040	SOX17	967	0.99	-0.02	0.33	0.31	0.52
4	E09	2	sample	HCT116	TET1	#041	ZSCAN18	1077	1.1	0.21	0.57	0.22	0.75
4	E10	2	sample	HCT116	TET1	#042	SPG20	954	0.98	-0.05	0.3	-0.04	0.32
4	E11	2	sample	HCT116	TET1	#043	LRRK2	689	0.7	-0.77	-0.41	-0.23	0.1
4	E12	2	sample	HCT116	TET1	#044	TMEM25	502	0.51	-1.47	-1.11	-0.91	0
4	F01	2	neg	HCT116	TET1	Control	Control	662	0.68	-0.86	-0.5	0	1
4	F02	2	sample	HCT116	TET1	#034	ZNF568	1138	1.16	0.33	0.69	1.06	0
4	F03	2	sample	HCT116	TET1	#035	ZNF471	1177	1.2	0.41	0.77	0.74	0.02
4	F04	2	sample	HCT116	TET1	#036	GPR88	2037	2.08	1.62	1.98	1.79	0
4	F05	2	sample	HCT116	TET1	#037	ZNF415	2686	2.75	2.23	2.58	2.33	0
4	F06	2	sample	HCT116	TET1	#038	RARRES2	869	0.89	-0.26	0.1	0.57	0.17
4	F07	2	sample	HCT116	TET1	#039	ZNF135	510	0.52	-1.43	-1.07	-0.41	0.04
4	F08	2	sample	HCT116	TET1	#040	SOX17	852	0.87	-0.3	0.06	0.31	0.52
4	F09	2	sample	HCT116	TET1	#041	ZSCAN18	1013	1.04	0.08	0.44	0.22	0.75
4	F10	2	sample	HCT116	TET1	#042	SPG20	856	0.88	-0.29	0.07	-0.04	0.32
4	F11	2	sample	HCT116	TET1	#043	LRRK2	866	0.89	-0.27	0.09	-0.23	0.1
4	F12	2	sample	HCT116	TET1	#044	TMEM25	542	0.55	-1.3	-0.94	-0.91	0
4	G01	2	neg	HCT116	TET1	Control	Control	249	0.26	-3.01	-2.65	0	1
4	G02	2	sample	HCT116	TET1	#034	ZNF568	1234	1.26	0.51	0.87	1.06	0
4	G03	2	sample	HCT116	TET1	#035	ZNF471	1043	1.07	0.14	0.5	0.74	0.02
4	G04	2	sample	HCT116	TET1	#036	GPR88	1754	1.79	1.29	1.65	1.79	0
4	G05	2	sample	HCT116	TET1	#037	ZNF415	1852	1.89	1.41	1.77	2.33	0
4	G06	2	sample	HCT116	TET1	#038	RARRES2	867	0.89	-0.26	0.09	0.57	0.17
4	G07	2	sample	HCT116	TET1	#039	ZNF135	829	0.85	-0.36	0	-0.41	0.04
4	G08	2	sample	HCT116	TET1	#040	SOX17	717	0.73	-0.68	-0.32	0.31	0.52
4	G09	2	sample	HCT116	TET1	#041	ZSCAN18	607	0.62	-1.05	-0.69	0.22	0.75
4	G10	2	sample	HCT116	TET1	#042	SPG20	745	0.76	-0.6	-0.24	-0.04	0.32
4	G11	2	sample	HCT116	TET1	#043	LRRK2	776	0.79	-0.51	-0.15	-0.23	0.1
4	G12	2	sample	HCT116	TET1	#044	TMEM25	570	0.58	-1.19	-0.83	-0.91	0
4	H01	2	neg	HCT116	TET1	Control	Control	988	1.01	0.02	0.38	0	1
4	H02	2	sample	HCT116	TET1	#034	ZNF568	1008	1.03	0.07	0.43	1.06	0
4	H03	2	sample	HCT116	TET1	#035	ZNF471	889	0.91	-0.21	0.15	0.74	0.02
4	H04	2	sample	HCT116	TET1	#036	GPR88	1521	1.56	0.97	1.33	1.79	0
4	H05	2	sample	HCT116	TET1	#037	ZNF415	1740	1.78	1.27	1.63	2.33	0
4	H06	2	sample	HCT116	TET1	#038	RARRES2	894	0.92	-0.2	0.16	0.57	0.17
4	H07	2	sample	HCT116	TET1	#039	ZNF135	615	0.63	-1.02	-0.66	-0.41	0.04
4	H08	2	sample	HCT116	TET1	#040	SOX17	717	0.73	-0.68	-0.32	0.31	0.52
4	H09	2	sample	HCT116	TET1	#041	ZSCAN18	667	0.68	-0.84	-0.48	0.22	0.75
4	H10	2	sample	HCT116	TET1	#042	SPG20	563	0.58	-1.21	-0.86	-0.04	0.32
4	H11	2	sample	HCT116	TET1	#043	LRRK2	499	0.51	-1.48	-1.12	-0.23	0.1
4	H12	2	sample	HCT116	TET1	#044	TMEM25	423	0.43	-1.84	-1.49	-0.91	0
5	A01	3	neg	HCT116	TET1	Control	Control	2240	2.36	1.91	0.58	0	1
5	A02	3	sample	HCT116	TET1	#045	PCDH8	7746	8.15	4.67	3.34	3.36	0
5	A03	3	sample	HCT116	TET1	#046	ZNF788	412	0.43	-1.86	-3.19	-3.01	0
5	A04	3	sample	HCT116	TET1	#047	ZNF793	702	0.74	-0.68	-2.01	-1	0
5	A05	3	sample	HCT116	TET1	#048	ZNF880	1642	1.73	1.22	-0.11	-0.07	0.18
5	A06	3	sample	HCT116	TET1	#049	KRBA1	702	0.74	-0.68	-2.01	-1.29	0
5	A07	3	sample	HCT116	TET1	#050	ZNF660	1003	1.05	0.12	-1.21	-1.29	0
5	A08	3	sample	HCT116	TET1	#051	ZNF43	1359	1.43	0.8	-0.54	-1.38	0
5	A09	3	sample	HCT116	TET1	#052	ACSS3	820	0.86	-0.33	-1.66	-1.6	0
5	A10	3	sample	HCT116	TET1	#053	RAB34	638	0.67	-0.89	-2.22	-2	0
5	A11	3	sample	HCT116	TET1	#054	MAP9	493	0.52	-1.46	-2.79	-2.04	0
5	A12	3	sample	HCT116	TET1	#055	ZNF813	1140	1.2	0.4	-0.93	-0.39	0.04
5	B01	3	neg	HCT116	TET1	Control	Control	2372	2.49	2.04	0.7	0	1
5	B02	3	sample	HCT116	TET1	#045	PCDH8	7751	8.15	4.67	3.34	3.36	0
5	B03	3	sample	HCT116	TET1	#046	ZNF788	418	0.44	-1.83	-3.16	-3.01	0
5	B04	3	sample	HCT116	TET1	#047	ZNF793	1342	1.41	0.77	-0.56	-1	0
5	B05	3	sample	HCT116	TET1	#048	ZNF880	1813	1.91	1.44	0.11	-0.07	0.18
5	B06	3	sample	HCT116	TET1	#049	KRBA1	986	1.04	0.08	-1.25	-1.29	0
5	B07	3	sample	HCT116	TET1	#050	ZNF660	734	0.77	-0.58	-1.91	-1.29	0
5	B08	3	sample	HCT116	TET1	#051	ZNF43	856	0.9	-0.23	-1.57	-1.38	0
5	B09	3	sample	HCT116	TET1	#052	ACSS3	638	0.67	-0.89	-2.22	-1.6	0
5	B10	3	sample	HCT116	TET1	#053	RAB34	756	0.8	-0.51	-1.84	-2	0
5	B11	3	sample	HCT116	TET1	#054	MAP9	872	0.92	-0.19	-1.52	-2.04	0
5	B12	3	sample	HCT116	TET1	#055	ZNF813	1140	1.2	0.4	-0.93	-0.39	0.04
5	C01	3	neg	HCT116	TET1	Control	Control	2718	2.86	2.34	1.01	0	1
5	C02	3	sample	HCT116	TET1	#045	PCDH8	8009	8.42	4.75	3.41	3.36	0
5	C03	3	sample	HCT116	TET1	#046	ZNF788	453	0.48	-1.65	-2.98	-3.01	0
5	C04	3	sample	HCT116	TET1	#047	ZNF793	1158	1.22	0.44	-0.89	-1	0
5	C05	3	sample	HCT116	TET1	#048	ZNF880	1667	1.75	1.25	-0.08	-0.07	0.18
5	C06	3	sample	HCT116	TET1	#049	KRBA1	1123	1.18	0.37	-0.96	-1.29	0
5	C07	3	sample	HCT116	TET1	#050	ZNF660	1275	1.34	0.65	-0.68	-1.29	0
5	C08	3	sample	HCT116	TET1	#051	ZNF43	1220	1.28	0.55	-0.78	-1.38	0
5	C09	3	sample	HCT116	TET1	#052	ACSS3	949	1	0	-1.34	-1.6	0
5	C10	3	sample	HCT116	TET1	#053	RAB34	898	0.94	-0.13	-1.46	-2	0
5	C11	3	sample	HCT116	TET1	#054	MAP9	662	0.7	-0.81	-2.14	-2.04	0
5	C12	3	sample	HCT116	TET1	#055	ZNF813	1242	1.31	0.59	-0.74	-0.39	0.04
5	D01	3	neg	HCT116	TET1	Control	Control	469	0.49	-1.57	-2.91	0	1
5	D02	3	sample	HCT116	TET1	#045	PCDH8	7844	8.25	4.7	3.37	3.36	0
5	D03	3	sample	HCT116	TET1	#046	ZNF788	426	0.45	-1.79	-3.12	-3.01	0
5	D04	3	sample	HCT116	TET1	#047	ZNF793	1241	1.3	0.59	-0.74	-1	0
5	D05	3	sample	HCT116	TET1	#048	ZNF880	1563	1.64	1.11	-0.22	-0.07	0.18
5	D06	3	sample	HCT116	TET1	#049	KRBA1	771	0.81	-0.47	-1.8	-1.29	0
5	D07	3	sample	HCT116	TET1	#050	ZNF660	883	0.93	-0.17	-1.5	-1.29	0
5	D08	3	sample	HCT116	TET1	#051	ZNF43	888	0.93	-0.15	-1.48	-1.38	0
5	D09	3	sample	HCT116	TET1	#052	ACSS3	815	0.86	-0.34	-1.67	-1.6	0
5	D10	3	sample	HCT116	TET1	#053	RAB34	635	0.67	-0.9	-2.23	-2	0
5	D11	3	sample	HCT116	TET1	#054	MAP9	747	0.78	-0.54	-1.87	-2.04	0
5	D12	3	sample	HCT116	TET1	#055	ZNF813	1563	1.64	1.11	-0.22	-0.39	0.04
5	E01	3	neg	HCT116	TET1	Control	Control	2952	3.1	2.52	1.19	0	1
5	E02	3	sample	HCT116	TET1	#045	PCDH8	7860	8.26	4.7	3.37	3.36	0
5	E03	3	sample	HCT116	TET1	#046	ZNF788	487	0.51	-1.49	-2.82	-3.01	0
5	E04	3	sample	HCT116	TET1	#047	ZNF793	1017	1.07	0.15	-1.18	-1	0
5	E05	3	sample	HCT116	TET1	#048	ZNF880	1522	1.6	1.05	-0.28	-0.07	0.18
5	E06	3	sample	HCT116	TET1	#049	KRBA1	1238	1.3	0.59	-0.74	-1.29	0
5	E07	3	sample	HCT116	TET1	#050	ZNF660	842	0.88	-0.27	-1.6	-1.29	0
5	E08	3	sample	HCT116	TET1	#051	ZNF43	953	1	0	-1.33	-1.38	0
5	E09	3	sample	HCT116	TET1	#052	ACSS3	963	1.01	0.03	-1.3	-1.6	0
5	E10	3	sample	HCT116	TET1	#053	RAB34	703	0.74	-0.67	-2	-2	0
5	E11	3	sample	HCT116	TET1	#054	MAP9	593	0.62	-1.05	-2.38	-2.04	0
5	E12	3	sample	HCT116	TET1	#055	ZNF813	1490	1.57	1	-0.33	-0.39	0.04
5	F01	3	neg	HCT116	TET1	Control	Control	1174	1.23	0.47	-0.86	0	1
5	F02	3	sample	HCT116	TET1	#045	PCDH8	7844	8.25	4.7	3.37	3.36	0
5	F03	3	sample	HCT116	TET1	#046	ZNF788	452	0.48	-1.66	-2.99	-3.01	0
5	F04	3	sample	HCT116	TET1	#047	ZNF793	928	0.98	-0.05	-1.39	-1	0
5	F05	3	sample	HCT116	TET1	#048	ZNF880	2000	2.1	1.66	0.32	-0.07	0.18
5	F06	3	sample	HCT116	TET1	#049	KRBA1	856	0.9	-0.23	-1.57	-1.29	0
5	F07	3	sample	HCT116	TET1	#050	ZNF660	1161	1.22	0.44	-0.89	-1.29	0
5	F08	3	sample	HCT116	TET1	#051	ZNF43	892	0.94	-0.14	-1.47	-1.38	0
5	F09	3	sample	HCT116	TET1	#052	ACSS3	726	0.76	-0.6	-1.93	-1.6	0
5	F10	3	sample	HCT116	TET1	#053	RAB34	616	0.65	-0.97	-2.3	-2	0
5	F11	3	sample	HCT116	TET1	#054	MAP9	934	0.98	-0.04	-1.37	-2.04	0
5	F12	3	sample	HCT116	TET1	#055	ZNF813	1687	1.77	1.28	-0.05	-0.39	0.04
5	G01	3	neg	HCT116	TET1	Control	Control	1734	1.82	1.34	0.01	0	1
5	G02	3	sample	HCT116	TET1	#045	PCDH8	7770	8.17	4.68	3.35	3.36	0
5	G03	3	sample	HCT116	TET1	#046	ZNF788	505	0.53	-1.41	-2.74	-3.01	0
5	G04	3	sample	HCT116	TET1	#047	ZNF793	1053	1.11	0.23	-1.1	-1	0
5	G05	3	sample	HCT116	TET1	#048	ZNF880	1582	1.66	1.13	-0.2	-0.07	0.18
5	G06	3	sample	HCT116	TET1	#049	KRBA1	1096	1.15	0.32	-1.02	-1.29	0
5	G07	3	sample	HCT116	TET1	#050	ZNF660	1131	1.19	0.39	-0.95	-1.29	0
5	G08	3	sample	HCT116	TET1	#051	ZNF43	840	0.88	-0.28	-1.61	-1.38	0
5	G09	3	sample	HCT116	TET1	#052	ACSS3	927	0.98	-0.06	-1.39	-1.6	0
5	G10	3	sample	HCT116	TET1	#053	RAB34	710	0.75	-0.65	-1.98	-2	0
5	G11	3	sample	HCT116	TET1	#054	MAP9	701	0.74	-0.68	-2.01	-2.04	0
5	G12	3	sample	HCT116	TET1	#055	ZNF813	1876	1.97	1.51	0.18	-0.39	0.04
5	H01	3	neg	HCT116	TET1	Control	Control	1961	2.06	1.61	0.28	0	1
5	H02	3	sample	HCT116	TET1	#045	PCDH8	7668	8.06	4.65	3.32	3.36	0
5	H03	3	sample	HCT116	TET1	#046	ZNF788	443	0.47	-1.7	-3.03	-3.01	0
5	H04	3	sample	HCT116	TET1	#047	ZNF793	1651	1.74	1.23	-0.1	-1	0
5	H05	3	sample	HCT116	TET1	#048	ZNF880	1635	1.72	1.21	-0.12	-0.07	0.18
5	H06	3	sample	HCT116	TET1	#049	KRBA1	1119	1.18	0.36	-0.97	-1.29	0
5	H07	3	sample	HCT116	TET1	#050	ZNF660	857	0.9	-0.23	-1.56	-1.29	0
5	H08	3	sample	HCT116	TET1	#051	ZNF43	626	0.66	-0.93	-2.26	-1.38	0
5	H09	3	sample	HCT116	TET1	#052	ACSS3	963	1.01	0.03	-1.3	-1.6	0
5	H10	3	sample	HCT116	TET1	#053	RAB34	721	0.76	-0.62	-1.95	-2	0
5	H11	3	sample	HCT116	TET1	#054	MAP9	630	0.66	-0.92	-2.25	-2.04	0
5	H12	3	sample	HCT116	TET1	#055	ZNF813	1647	1.73	1.22	-0.11	-0.39	0.04
6	A01	3	neg	HCT116	TET1	Control	Control	1042	1.39	0.79	0.17	0	1
6	A02	3	sample	HCT116	TET1	#056	STK33	886	1.19	0.41	-0.22	0.31	0.65
6	B01	3	neg	HCT116	TET1	Control	Control	920	1.23	0.49	-0.13	0	1
6	B02	3	sample	HCT116	TET1	#056	STK33	1203	1.61	1.13	0.51	0.31	0.65
6	C01	3	neg	HCT116	TET1	Control	Control	707	0.95	-0.13	-0.75	0	1
6	C02	3	sample	HCT116	TET1	#056	STK33	1276	1.71	1.27	0.65	0.31	0.65
6	D01	3	neg	HCT116	TET1	Control	Control	1259	1.69	1.24	0.62	0	1
6	D02	3	sample	HCT116	TET1	#056	STK33	1127	1.51	0.98	0.35	0.31	0.65
6	E01	3	neg	HCT116	TET1	Control	Control	1126	1.51	0.97	0.35	0	1
6	E02	3	sample	HCT116	TET1	#056	STK33	1503	2.01	1.66	1.04	0.31	0.65
6	F01	3	neg	HCT116	TET1	Control	Control	1197	1.6	1.12	0.5	0	1
6	F02	3	sample	HCT116	TET1	#056	STK33	1000	1.34	0.69	0.07	0.31	0.65
6	G01	3	neg	HCT116	TET1	Control	Control	581	0.78	-0.6	-1.22	0	1
6	G02	3	sample	HCT116	TET1	#056	STK33	998	1.34	0.69	0.07	0.31	0.65
6	H01	3	neg	HCT116	TET1	Control	Control	1182	1.58	1.09	0.47	0	1
6	H02	3	sample	HCT116	TET1	#056	STK33	965	1.29	0.61	-0.01	0.31	0.65

## Sheet: HCT116_TET1_IM
Plate	Well	Batch	ControlStatus	CellLine	Construct	gRNA	GeneID	RawSignal	NormalizedSignal	RobZscore	ScaledRobZscore	MeanZ	Significance
1	A01	1	neg	HCT116	TET1_IM	Control	Control	7356	1.02	0.4	0.46	0	1
1	A02	1	sample	HCT116	TET1_IM	#001	KHDRBS2	6915	0.96	-0.74	-0.68	0.41	0.31
1	A03	1	sample	HCT116	TET1_IM	#002	TMEFF2	6942	0.96	-0.67	-0.61	-0.53	0.06
1	A04	1	sample	HCT116	TET1_IM	#003	NPY	7108	0.99	-0.23	-0.17	0.74	0.02
1	A05	1	sample	HCT116	TET1_IM	#004	GRIK1	6908	0.96	-0.76	-0.7	0.24	0.55
1	A06	1	sample	HCT116	TET1_IM	#005	FAM135B	7402	1.03	0.51	0.57	0.36	0.4
1	A07	1	sample	HCT116	TET1_IM	#006	PCSK2	7665	1.06	1.15	1.21	1.77	0
1	A08	1	sample	HCT116	TET1_IM	#007	HPSE2	6518	0.91	-1.82	-1.77	-1.54	0
1	A09	1	sample	HCT116	TET1_IM	#008	RSPO2	6712	0.93	-1.28	-1.23	-0.06	0.78
1	A10	1	sample	HCT116	TET1_IM	#009	ADHFE1	7063	0.98	-0.35	-0.29	0.19	0.51
1	A11	1	sample	HCT116	TET1_IM	#010	MAL	7356	1.02	0.4	0.46	0.63	0.05
1	A12	1	sample	HCT116	TET1_IM	#011	LIFR	6697	0.93	-1.33	-1.27	-0.62	0.07
1	B01	1	neg	HCT116	TET1_IM	Control	Control	7890	1.1	1.69	1.74	0	1
1	B02	1	sample	HCT116	TET1_IM	#001	KHDRBS2	7373	1.02	0.44	0.5	0.41	0.31
1	B03	1	sample	HCT116	TET1_IM	#002	TMEFF2	6922	0.96	-0.72	-0.66	-0.53	0.06
1	B04	1	sample	HCT116	TET1_IM	#003	NPY	7471	1.04	0.68	0.74	0.74	0.02
1	B05	1	sample	HCT116	TET1_IM	#004	GRIK1	7107	0.99	-0.23	-0.18	0.24	0.55
1	B06	1	sample	HCT116	TET1_IM	#005	FAM135B	7113	0.99	-0.22	-0.16	0.36	0.4
1	B07	1	sample	HCT116	TET1_IM	#006	PCSK2	8071	1.12	2.1	2.16	1.77	0
1	B08	1	sample	HCT116	TET1_IM	#007	HPSE2	6505	0.9	-1.86	-1.8	-1.54	0
1	B09	1	sample	HCT116	TET1_IM	#008	RSPO2	7086	0.98	-0.29	-0.23	-0.06	0.78
1	B10	1	sample	HCT116	TET1_IM	#009	ADHFE1	7180	1	-0.05	0.01	0.19	0.51
1	B11	1	sample	HCT116	TET1_IM	#010	MAL	7209	1	0.03	0.08	0.63	0.05
1	B12	1	sample	HCT116	TET1_IM	#011	LIFR	6961	0.97	-0.61	-0.56	-0.62	0.07
1	C01	1	neg	HCT116	TET1_IM	Control	Control	7925	1.1	1.77	1.82	0	1
1	C02	1	sample	HCT116	TET1_IM	#001	KHDRBS2	7822	1.09	1.53	1.58	0.41	0.31
1	C03	1	sample	HCT116	TET1_IM	#002	TMEFF2	7302	1.01	0.26	0.32	-0.53	0.06
1	C04	1	sample	HCT116	TET1_IM	#003	NPY	7923	1.1	1.76	1.82	0.74	0.02
1	C05	1	sample	HCT116	TET1_IM	#004	GRIK1	7707	1.07	1.26	1.31	0.24	0.55
1	C06	1	sample	HCT116	TET1_IM	#005	FAM135B	7342	1.02	0.36	0.42	0.36	0.4
1	C07	1	sample	HCT116	TET1_IM	#006	PCSK2	8164	1.13	2.31	2.37	1.77	0
1	C08	1	sample	HCT116	TET1_IM	#007	HPSE2	6702	0.93	-1.31	-1.25	-1.54	0
1	C09	1	sample	HCT116	TET1_IM	#008	RSPO2	7091	0.98	-0.28	-0.22	-0.06	0.78
1	C10	1	sample	HCT116	TET1_IM	#009	ADHFE1	7546	1.05	0.87	0.92	0.19	0.51
1	C11	1	sample	HCT116	TET1_IM	#010	MAL	7723	1.07	1.29	1.35	0.63	0.05
1	C12	1	sample	HCT116	TET1_IM	#011	LIFR	7135	0.99	-0.16	-0.1	-0.62	0.07
1	D01	1	neg	HCT116	TET1_IM	Control	Control	6665	0.93	-1.41	-1.36	0	1
1	D02	1	sample	HCT116	TET1_IM	#001	KHDRBS2	7757	1.08	1.37	1.43	0.41	0.31
1	D03	1	sample	HCT116	TET1_IM	#002	TMEFF2	6827	0.95	-0.97	-0.92	-0.53	0.06
1	D04	1	sample	HCT116	TET1_IM	#003	NPY	7367	1.02	0.43	0.48	0.74	0.02
1	D05	1	sample	HCT116	TET1_IM	#004	GRIK1	7735	1.07	1.32	1.38	0.24	0.55
1	D06	1	sample	HCT116	TET1_IM	#005	FAM135B	7889	1.1	1.68	1.74	0.36	0.4
1	D07	1	sample	HCT116	TET1_IM	#006	PCSK2	8175	1.14	2.34	2.39	1.77	0
1	D08	1	sample	HCT116	TET1_IM	#007	HPSE2	7181	1	-0.04	0.01	-1.54	0
1	D09	1	sample	HCT116	TET1_IM	#008	RSPO2	7637	1.06	1.09	1.14	-0.06	0.78
1	D10	1	sample	HCT116	TET1_IM	#009	ADHFE1	7224	1	0.07	0.12	0.19	0.51
1	D11	1	sample	HCT116	TET1_IM	#010	MAL	7847	1.09	1.59	1.64	0.63	0.05
1	D12	1	sample	HCT116	TET1_IM	#011	LIFR	7363	1.02	0.42	0.47	-0.62	0.07
1	E01	1	neg	HCT116	TET1_IM	Control	Control	6588	0.92	-1.63	-1.57	0	1
1	E02	1	sample	HCT116	TET1_IM	#001	KHDRBS2	7613	1.06	1.03	1.09	0.41	0.31
1	E03	1	sample	HCT116	TET1_IM	#002	TMEFF2	6945	0.96	-0.66	-0.6	-0.53	0.06
1	E04	1	sample	HCT116	TET1_IM	#003	NPY	7347	1.02	0.38	0.43	0.74	0.02
1	E05	1	sample	HCT116	TET1_IM	#004	GRIK1	7225	1	0.07	0.13	0.24	0.55
1	E06	1	sample	HCT116	TET1_IM	#005	FAM135B	7129	0.99	-0.18	-0.12	0.36	0.4
1	E07	1	sample	HCT116	TET1_IM	#006	PCSK2	7893	1.1	1.69	1.75	1.77	0
1	E08	1	sample	HCT116	TET1_IM	#007	HPSE2	6310	0.88	-2.42	-2.36	-1.54	0
1	E09	1	sample	HCT116	TET1_IM	#008	RSPO2	7187	1	-0.03	0.03	-0.06	0.78
1	E10	1	sample	HCT116	TET1_IM	#009	ADHFE1	7179	1	-0.05	0.01	0.19	0.51
1	E11	1	sample	HCT116	TET1_IM	#010	MAL	7515	1.04	0.79	0.85	0.63	0.05
1	E12	1	sample	HCT116	TET1_IM	#011	LIFR	6743	0.94	-1.2	-1.14	-0.62	0.07
1	F01	1	neg	HCT116	TET1_IM	Control	Control	6520	0.91	-1.82	-1.76	0	1
1	F02	1	sample	HCT116	TET1_IM	#001	KHDRBS2	6971	0.97	-0.59	-0.53	0.41	0.31
1	F03	1	sample	HCT116	TET1_IM	#002	TMEFF2	6705	0.93	-1.3	-1.25	-0.53	0.06
1	F04	1	sample	HCT116	TET1_IM	#003	NPY	7443	1.03	0.61	0.67	0.74	0.02
1	F05	1	sample	HCT116	TET1_IM	#004	GRIK1	6862	0.95	-0.88	-0.82	0.24	0.55
1	F06	1	sample	HCT116	TET1_IM	#005	FAM135B	7576	1.05	0.94	1	0.36	0.4
1	F07	1	sample	HCT116	TET1_IM	#006	PCSK2	7891	1.1	1.69	1.75	1.77	0
1	F08	1	sample	HCT116	TET1_IM	#007	HPSE2	6505	0.9	-1.86	-1.8	-1.54	0
1	F09	1	sample	HCT116	TET1_IM	#008	RSPO2	7305	1.01	0.27	0.33	-0.06	0.78
1	F10	1	sample	HCT116	TET1_IM	#009	ADHFE1	7491	1.04	0.73	0.79	0.19	0.51
1	F11	1	sample	HCT116	TET1_IM	#010	MAL	7565	1.05	0.91	0.97	0.63	0.05
1	F12	1	sample	HCT116	TET1_IM	#011	LIFR	6900	0.96	-0.78	-0.72	-0.62	0.07
1	G01	1	neg	HCT116	TET1_IM	Control	Control	6634	0.92	-1.5	-1.44	0	1
1	G02	1	sample	HCT116	TET1_IM	#001	KHDRBS2	7363	1.02	0.42	0.47	0.41	0.31
1	G03	1	sample	HCT116	TET1_IM	#002	TMEFF2	7012	0.97	-0.48	-0.42	-0.53	0.06
1	G04	1	sample	HCT116	TET1_IM	#003	NPY	7826	1.09	1.54	1.59	0.74	0.02
1	G05	1	sample	HCT116	TET1_IM	#004	GRIK1	7397	1.03	0.5	0.56	0.24	0.55
1	G06	1	sample	HCT116	TET1_IM	#005	FAM135B	7107	0.99	-0.23	-0.18	0.36	0.4
1	G07	1	sample	HCT116	TET1_IM	#006	PCSK2	7629	1.06	1.07	1.12	1.77	0
1	G08	1	sample	HCT116	TET1_IM	#007	HPSE2	6579	0.91	-1.65	-1.6	-1.54	0
1	G09	1	sample	HCT116	TET1_IM	#008	RSPO2	7144	0.99	-0.14	-0.08	-0.06	0.78
1	G10	1	sample	HCT116	TET1_IM	#009	ADHFE1	7151	0.99	-0.12	-0.06	0.19	0.51
1	G11	1	sample	HCT116	TET1_IM	#010	MAL	7349	1.02	0.38	0.44	0.63	0.05
1	G12	1	sample	HCT116	TET1_IM	#011	LIFR	7227	1	0.07	0.13	-0.62	0.07
1	H01	1	neg	HCT116	TET1_IM	Control	Control	8048	1.12	2.05	2.11	0	1
1	H02	1	sample	HCT116	TET1_IM	#001	KHDRBS2	6942	0.96	-0.67	-0.61	0.41	0.31
1	H03	1	sample	HCT116	TET1_IM	#002	TMEFF2	7150	0.99	-0.12	-0.07	-0.53	0.06
1	H04	1	sample	HCT116	TET1_IM	#003	NPY	7323	1.02	0.32	0.37	0.74	0.02
1	H05	1	sample	HCT116	TET1_IM	#004	GRIK1	7280	1.01	0.21	0.26	0.24	0.55
1	H06	1	sample	HCT116	TET1_IM	#005	FAM135B	7036	0.98	-0.42	-0.36	0.36	0.4
1	H07	1	sample	HCT116	TET1_IM	#006	PCSK2	7740	1.08	1.33	1.39	1.77	0
1	H08	1	sample	HCT116	TET1_IM	#007	HPSE2	6527	0.91	-1.8	-1.74	-1.54	0
1	H09	1	sample	HCT116	TET1_IM	#008	RSPO2	7081	0.98	-0.3	-0.24	-0.06	0.78
1	H10	1	sample	HCT116	TET1_IM	#009	ADHFE1	7175	1	-0.06	0	0.19	0.51
1	H11	1	sample	HCT116	TET1_IM	#010	MAL	6899	0.96	-0.78	-0.72	0.63	0.05
1	H12	1	sample	HCT116	TET1_IM	#011	LIFR	6503	0.9	-1.87	-1.81	-0.62	0.07
2	A01	1	neg	HCT116	TET1_IM	Control	Control	7122	1	-0.04	0.29	0	1
2	A02	1	sample	HCT116	TET1_IM	#012	SFRP1	7245	1.01	0.19	0.53	1.03	0
2	A03	1	sample	HCT116	TET1_IM	#013	CRHBP	7783	1.09	1.16	1.5	1.37	0
2	A04	1	sample	HCT116	TET1_IM	#014	CPEB1	6777	0.95	-0.72	-0.38	-0.22	0.41
2	A05	1	sample	HCT116	TET1_IM	#015	NLGN1	6911	0.97	-0.45	-0.12	0.68	0.03
2	A06	1	sample	HCT116	TET1_IM	#016	C16orf62	6891	0.96	-0.49	-0.15	-0.4	0.11
2	A07	1	sample	HCT116	TET1_IM	#017	CHL1	7772	1.09	1.14	1.48	1.32	0
2	A08	1	sample	HCT116	TET1_IM	#018	GRIN2A	7028	0.98	-0.22	0.11	0.22	0.51
2	A09	1	sample	HCT116	TET1_IM	#019	AFF3	6580	0.92	-1.12	-0.78	-0.32	0.3
2	A10	1	sample	HCT116	TET1_IM	#020	DCLK1	6749	0.94	-0.77	-0.44	-0.17	0.47
2	A11	1	sample	HCT116	TET1_IM	#021	ANKS1B	7794	1.09	1.18	1.52	1.03	0
2	A12	1	sample	HCT116	TET1_IM	#022	DPP6	6872	0.96	-0.53	-0.19	-0.07	0.77
2	B01	1	neg	HCT116	TET1_IM	Control	Control	6654	0.93	-0.97	-0.63	0	1
2	B02	1	sample	HCT116	TET1_IM	#012	SFRP1	7800	1.09	1.19	1.53	1.03	0
2	B03	1	sample	HCT116	TET1_IM	#013	CRHBP	7923	1.11	1.41	1.74	1.37	0
2	B04	1	sample	HCT116	TET1_IM	#014	CPEB1	6691	0.94	-0.89	-0.55	-0.22	0.41
2	B05	1	sample	HCT116	TET1_IM	#015	NLGN1	7201	1.01	0.11	0.44	0.68	0.03
2	B06	1	sample	HCT116	TET1_IM	#016	C16orf62	6669	0.93	-0.93	-0.6	-0.4	0.11
2	B07	1	sample	HCT116	TET1_IM	#017	CHL1	7842	1.1	1.27	1.6	1.32	0
2	B08	1	sample	HCT116	TET1_IM	#018	GRIN2A	6906	0.97	-0.46	-0.12	0.22	0.51
2	B09	1	sample	HCT116	TET1_IM	#019	AFF3	6630	0.93	-1.01	-0.68	-0.32	0.3
2	B10	1	sample	HCT116	TET1_IM	#020	DCLK1	7221	1.01	0.15	0.48	-0.17	0.47
2	B11	1	sample	HCT116	TET1_IM	#021	ANKS1B	7676	1.07	0.98	1.31	1.03	0
2	B12	1	sample	HCT116	TET1_IM	#022	DPP6	6887	0.96	-0.5	-0.16	-0.07	0.77
2	C01	1	neg	HCT116	TET1_IM	Control	Control	6787	0.95	-0.7	-0.36	0	1
2	C02	1	sample	HCT116	TET1_IM	#012	SFRP1	7751	1.08	1.11	1.44	1.03	0
2	C03	1	sample	HCT116	TET1_IM	#013	CRHBP	8041	1.13	1.61	1.94	1.37	0
2	C04	1	sample	HCT116	TET1_IM	#014	CPEB1	7034	0.98	-0.21	0.12	-0.22	0.41
2	C05	1	sample	HCT116	TET1_IM	#015	NLGN1	7495	1.05	0.65	0.99	0.68	0.03
2	C06	1	sample	HCT116	TET1_IM	#016	C16orf62	7064	0.99	-0.15	0.18	-0.4	0.11
2	C07	1	sample	HCT116	TET1_IM	#017	CHL1	8100	1.13	1.71	2.04	1.32	0
2	C08	1	sample	HCT116	TET1_IM	#018	GRIN2A	7384	1.03	0.45	0.78	0.22	0.51
2	C09	1	sample	HCT116	TET1_IM	#019	AFF3	7198	1.01	0.1	0.44	-0.32	0.3
2	C10	1	sample	HCT116	TET1_IM	#020	DCLK1	6789	0.95	-0.69	-0.36	-0.17	0.47
2	C11	1	sample	HCT116	TET1_IM	#021	ANKS1B	7967	1.12	1.48	1.82	1.03	0
2	C12	1	sample	HCT116	TET1_IM	#022	DPP6	7103	0.99	-0.08	0.26	-0.07	0.77
2	D01	1	neg	HCT116	TET1_IM	Control	Control	7708	1.08	1.03	1.37	0	1
2	D02	1	sample	HCT116	TET1_IM	#012	SFRP1	7655	1.07	0.94	1.27	1.03	0
2	D03	1	sample	HCT116	TET1_IM	#013	CRHBP	7648	1.07	0.93	1.26	1.37	0
2	D04	1	sample	HCT116	TET1_IM	#014	CPEB1	7020	0.98	-0.24	0.1	-0.22	0.41
2	D05	1	sample	HCT116	TET1_IM	#015	NLGN1	7827	1.1	1.24	1.58	0.68	0.03
2	D06	1	sample	HCT116	TET1_IM	#016	C16orf62	6632	0.93	-1.01	-0.67	-0.4	0.11
2	D07	1	sample	HCT116	TET1_IM	#017	CHL1	8392	1.17	2.19	2.52	1.32	0
2	D08	1	sample	HCT116	TET1_IM	#018	GRIN2A	7582	1.06	0.81	1.14	0.22	0.51
2	D09	1	sample	HCT116	TET1_IM	#019	AFF3	7347	1.03	0.38	0.72	-0.32	0.3
2	D10	1	sample	HCT116	TET1_IM	#020	DCLK1	6905	0.97	-0.46	-0.13	-0.17	0.47
2	D11	1	sample	HCT116	TET1_IM	#021	ANKS1B	7900	1.11	1.37	1.7	1.03	0
2	D12	1	sample	HCT116	TET1_IM	#022	DPP6	7154	1	0.02	0.35	-0.07	0.77
2	E01	1	neg	HCT116	TET1_IM	Control	Control	7261	1.02	0.22	0.56	0	1
2	E02	1	sample	HCT116	TET1_IM	#012	SFRP1	7726	1.08	1.06	1.4	1.03	0
2	E03	1	sample	HCT116	TET1_IM	#013	CRHBP	7832	1.1	1.25	1.58	1.37	0
2	E04	1	sample	HCT116	TET1_IM	#014	CPEB1	7267	1.02	0.23	0.57	-0.22	0.41
2	E05	1	sample	HCT116	TET1_IM	#015	NLGN1	7556	1.06	0.76	1.1	0.68	0.03
2	E06	1	sample	HCT116	TET1_IM	#016	C16orf62	6828	0.96	-0.61	-0.28	-0.4	0.11
2	E07	1	sample	HCT116	TET1_IM	#017	CHL1	7345	1.03	0.38	0.71	1.32	0
2	E08	1	sample	HCT116	TET1_IM	#018	GRIN2A	7134	1	-0.02	0.32	0.22	0.51
2	E09	1	sample	HCT116	TET1_IM	#019	AFF3	6973	0.98	-0.33	0.01	-0.32	0.3
2	E10	1	sample	HCT116	TET1_IM	#020	DCLK1	6769	0.95	-0.73	-0.4	-0.17	0.47
2	E11	1	sample	HCT116	TET1_IM	#021	ANKS1B	7524	1.05	0.7	1.04	1.03	0
2	E12	1	sample	HCT116	TET1_IM	#022	DPP6	7006	0.98	-0.27	0.07	-0.07	0.77
2	F01	1	neg	HCT116	TET1_IM	Control	Control	6945	0.97	-0.38	-0.05	0	1
2	F02	1	sample	HCT116	TET1_IM	#012	SFRP1	7545	1.06	0.74	1.08	1.03	0
2	F03	1	sample	HCT116	TET1_IM	#013	CRHBP	7470	1.05	0.61	0.94	1.37	0
2	F04	1	sample	HCT116	TET1_IM	#014	CPEB1	6974	0.98	-0.33	0.01	-0.22	0.41
2	F05	1	sample	HCT116	TET1_IM	#015	NLGN1	7362	1.03	0.41	0.74	0.68	0.03
2	F06	1	sample	HCT116	TET1_IM	#016	C16orf62	6528	0.91	-1.23	-0.89	-0.4	0.11
2	F07	1	sample	HCT116	TET1_IM	#017	CHL1	7285	1.02	0.27	0.6	1.32	0
2	F08	1	sample	HCT116	TET1_IM	#018	GRIN2A	6943	0.97	-0.39	-0.05	0.22	0.51
2	F09	1	sample	HCT116	TET1_IM	#019	AFF3	6676	0.93	-0.92	-0.59	-0.32	0.3
2	F10	1	sample	HCT116	TET1_IM	#020	DCLK1	6307	0.88	-1.69	-1.36	-0.17	0.47
2	F11	1	sample	HCT116	TET1_IM	#021	ANKS1B	7557	1.06	0.76	1.1	1.03	0
2	F12	1	sample	HCT116	TET1_IM	#022	DPP6	7170	1	0.05	0.38	-0.07	0.77
2	G01	1	neg	HCT116	TET1_IM	Control	Control	6705	0.94	-0.86	-0.53	0	1
2	G02	1	sample	HCT116	TET1_IM	#012	SFRP1	7685	1.08	0.99	1.33	1.03	0
2	G03	1	sample	HCT116	TET1_IM	#013	CRHBP	7651	1.07	0.93	1.27	1.37	0
2	G04	1	sample	HCT116	TET1_IM	#014	CPEB1	6788	0.95	-0.69	-0.36	-0.22	0.41
2	G05	1	sample	HCT116	TET1_IM	#015	NLGN1	7429	1.04	0.53	0.87	0.68	0.03
2	G06	1	sample	HCT116	TET1_IM	#016	C16orf62	7016	0.98	-0.25	0.09	-0.4	0.11
2	G07	1	sample	HCT116	TET1_IM	#017	CHL1	7531	1.05	0.72	1.05	1.32	0
2	G08	1	sample	HCT116	TET1_IM	#018	GRIN2A	6897	0.96	-0.48	-0.14	0.22	0.51
2	G09	1	sample	HCT116	TET1_IM	#019	AFF3	6824	0.96	-0.62	-0.29	-0.32	0.3
2	G10	1	sample	HCT116	TET1_IM	#020	DCLK1	6942	0.97	-0.39	-0.05	-0.17	0.47
2	G11	1	sample	HCT116	TET1_IM	#021	ANKS1B	7134	1	-0.02	0.32	1.03	0
2	G12	1	sample	HCT116	TET1_IM	#022	DPP6	6468	0.9	-1.35	-1.02	-0.07	0.77
2	H01	1	neg	HCT116	TET1_IM	Control	Control	6643	0.93	-0.99	-0.65	0	1
2	H02	1	sample	HCT116	TET1_IM	#012	SFRP1	6807	0.95	-0.66	-0.32	1.03	0
2	H03	1	sample	HCT116	TET1_IM	#013	CRHBP	7369	1.03	0.42	0.76	1.37	0
2	H04	1	sample	HCT116	TET1_IM	#014	CPEB1	6355	0.89	-1.59	-1.25	-0.22	0.41
2	H05	1	sample	HCT116	TET1_IM	#015	NLGN1	6870	0.96	-0.53	-0.2	0.68	0.03
2	H06	1	sample	HCT116	TET1_IM	#016	C16orf62	6532	0.91	-1.22	-0.88	-0.4	0.11
2	H07	1	sample	HCT116	TET1_IM	#017	CHL1	7258	1.02	0.22	0.55	1.32	0
2	H08	1	sample	HCT116	TET1_IM	#018	GRIN2A	6812	0.95	-0.65	-0.31	0.22	0.51
2	H09	1	sample	HCT116	TET1_IM	#019	AFF3	6301	0.88	-1.71	-1.37	-0.32	0.3
2	H10	1	sample	HCT116	TET1_IM	#020	DCLK1	7454	1.04	0.58	0.91	-0.17	0.47
2	H11	1	sample	HCT116	TET1_IM	#021	ANKS1B	6678	0.94	-0.92	-0.58	1.03	0
2	H12	1	sample	HCT116	TET1_IM	#022	DPP6	6857	0.96	-0.56	-0.22	-0.07	0.77
3	A01	2	neg	HCT116	TET1_IM	Control	Control	5098	1.62	0.99	0.71	0	1
3	A02	2	sample	HCT116	TET1_IM	#023	ZNF229	6147	1.95	1.37	1.09	1.12	0
3	A03	2	sample	HCT116	TET1_IM	#024	GYPC	2121	0.68	-0.81	-1.09	-0.99	0
3	A04	2	sample	HCT116	TET1_IM	#025	ZNF132	6350	2.02	1.44	1.15	1.05	0
3	A05	2	sample	HCT116	TET1_IM	#026	TLL1	4106	1.31	0.55	0.26	0.5	0.05
3	A06	2	sample	HCT116	TET1_IM	#027	PCDH10	1790	0.57	-1.15	-1.44	-0.9	0
3	A07	2	sample	HCT116	TET1_IM	#028	KCNG1	4212	1.34	0.6	0.31	0.29	0.26
3	A08	2	sample	HCT116	TET1_IM	#029	ZNF492	2049	0.65	-0.88	-1.16	-1.32	0
3	A09	2	sample	HCT116	TET1_IM	#030	RBPMS2	3040	0.97	-0.07	-0.35	-0.26	0.2
3	A10	2	sample	HCT116	TET1_IM	#031	PGR	2365	0.75	-0.58	-0.87	-1.45	0
3	A11	2	sample	HCT116	TET1_IM	#032	WDR17	2611	0.83	-0.38	-0.66	-0.27	0.21
3	A12	2	sample	HCT116	TET1_IM	#033	ZNF625	3089	0.98	-0.04	-0.32	-0.4	0.08
3	B01	2	neg	HCT116	TET1_IM	Control	Control	4165	1.32	0.58	0.29	0	1
3	B02	2	sample	HCT116	TET1_IM	#023	ZNF229	6649	2.11	1.53	1.25	1.12	0
3	B03	2	sample	HCT116	TET1_IM	#024	GYPC	1984	0.63	-0.94	-1.23	-0.99	0
3	B04	2	sample	HCT116	TET1_IM	#025	ZNF132	6367	2.02	1.44	1.16	1.05	0
3	B05	2	sample	HCT116	TET1_IM	#026	TLL1	5314	1.69	1.07	0.79	0.5	0.05
3	B06	2	sample	HCT116	TET1_IM	#027	PCDH10	2172	0.69	-0.76	-1.04	-0.9	0
3	B07	2	sample	HCT116	TET1_IM	#028	KCNG1	3765	1.2	0.37	0.08	0.29	0.26
3	B08	2	sample	HCT116	TET1_IM	#029	ZNF492	1822	0.58	-1.12	-1.4	-1.32	0
3	B09	2	sample	HCT116	TET1_IM	#030	RBPMS2	3247	1.03	0.07	-0.22	-0.26	0.2
3	B10	2	sample	HCT116	TET1_IM	#031	PGR	1669	0.53	-1.3	-1.58	-1.45	0
3	B11	2	sample	HCT116	TET1_IM	#032	WDR17	3141	1	0	-0.29	-0.27	0.21
3	B12	2	sample	HCT116	TET1_IM	#033	ZNF625	3178	1.01	0.02	-0.26	-0.4	0.08
3	C01	2	neg	HCT116	TET1_IM	Control	Control	5065	1.61	0.98	0.69	0	1
3	C02	2	sample	HCT116	TET1_IM	#023	ZNF229	6122	1.95	1.36	1.08	1.12	0
3	C03	2	sample	HCT116	TET1_IM	#024	GYPC	2151	0.68	-0.78	-1.06	-0.99	0
3	C04	2	sample	HCT116	TET1_IM	#025	ZNF132	6260	1.99	1.41	1.13	1.05	0
3	C05	2	sample	HCT116	TET1_IM	#026	TLL1	4998	1.59	0.95	0.66	0.5	0.05
3	C06	2	sample	HCT116	TET1_IM	#027	PCDH10	2425	0.77	-0.53	-0.82	-0.9	0
3	C07	2	sample	HCT116	TET1_IM	#028	KCNG1	3891	1.24	0.44	0.15	0.29	0.26
3	C08	2	sample	HCT116	TET1_IM	#029	ZNF492	2435	0.77	-0.52	-0.81	-1.32	0
3	C09	2	sample	HCT116	TET1_IM	#030	RBPMS2	4015	1.28	0.5	0.22	-0.26	0.2
3	C10	2	sample	HCT116	TET1_IM	#031	PGR	2315	0.74	-0.63	-0.91	-1.45	0
3	C11	2	sample	HCT116	TET1_IM	#032	WDR17	3283	1.04	0.09	-0.2	-0.27	0.21
3	C12	2	sample	HCT116	TET1_IM	#033	ZNF625	2948	0.94	-0.13	-0.42	-0.4	0.08
3	D01	2	neg	HCT116	TET1_IM	Control	Control	2999	0.95	-0.1	-0.38	0	1
3	D02	2	sample	HCT116	TET1_IM	#023	ZNF229	6467	2.06	1.48	1.19	1.12	0
3	D03	2	sample	HCT116	TET1_IM	#024	GYPC	2165	0.69	-0.76	-1.05	-0.99	0
3	D04	2	sample	HCT116	TET1_IM	#025	ZNF132	6235	1.98	1.4	1.12	1.05	0
3	D05	2	sample	HCT116	TET1_IM	#026	TLL1	5543	1.76	1.16	0.88	0.5	0.05
3	D06	2	sample	HCT116	TET1_IM	#027	PCDH10	2541	0.81	-0.44	-0.72	-0.9	0
3	D07	2	sample	HCT116	TET1_IM	#028	KCNG1	4607	1.47	0.78	0.5	0.29	0.26
3	D08	2	sample	HCT116	TET1_IM	#029	ZNF492	2031	0.65	-0.89	-1.18	-1.32	0
3	D09	2	sample	HCT116	TET1_IM	#030	RBPMS2	3364	1.07	0.14	-0.15	-0.26	0.2
3	D10	2	sample	HCT116	TET1_IM	#031	PGR	1509	0.48	-1.5	-1.79	-1.45	0
3	D11	2	sample	HCT116	TET1_IM	#032	WDR17	3148	1	0	-0.28	-0.27	0.21
3	D12	2	sample	HCT116	TET1_IM	#033	ZNF625	3369	1.07	0.14	-0.14	-0.4	0.08
3	E01	2	neg	HCT116	TET1_IM	Control	Control	3059	0.97	-0.06	-0.34	0	1
3	E02	2	sample	HCT116	TET1_IM	#023	ZNF229	6525	2.08	1.49	1.21	1.12	0
3	E03	2	sample	HCT116	TET1_IM	#024	GYPC	2345	0.75	-0.6	-0.88	-0.99	0
3	E04	2	sample	HCT116	TET1_IM	#025	ZNF132	6321	2.01	1.43	1.15	1.05	0
3	E05	2	sample	HCT116	TET1_IM	#026	TLL1	4723	1.5	0.83	0.55	0.5	0.05
3	E06	2	sample	HCT116	TET1_IM	#027	PCDH10	2849	0.91	-0.2	-0.49	-0.9	0
3	E07	2	sample	HCT116	TET1_IM	#028	KCNG1	3906	1.24	0.44	0.16	0.29	0.26
3	E08	2	sample	HCT116	TET1_IM	#029	ZNF492	2110	0.67	-0.82	-1.1	-1.32	0
3	E09	2	sample	HCT116	TET1_IM	#030	RBPMS2	3303	1.05	0.1	-0.18	-0.26	0.2
3	E10	2	sample	HCT116	TET1_IM	#031	PGR	1691	0.54	-1.27	-1.55	-1.45	0
3	E11	2	sample	HCT116	TET1_IM	#032	WDR17	3939	1.25	0.46	0.18	-0.27	0.21
3	E12	2	sample	HCT116	TET1_IM	#033	ZNF625	2643	0.84	-0.36	-0.64	-0.4	0.08
3	F01	2	neg	HCT116	TET1_IM	Control	Control	2484	0.79	-0.48	-0.77	0	1
3	F02	2	sample	HCT116	TET1_IM	#023	ZNF229	6343	2.02	1.44	1.15	1.12	0
3	F03	2	sample	HCT116	TET1_IM	#024	GYPC	2263	0.72	-0.67	-0.96	-0.99	0
3	F04	2	sample	HCT116	TET1_IM	#025	ZNF132	5814	1.85	1.26	0.97	1.05	0
3	F05	2	sample	HCT116	TET1_IM	#026	TLL1	3993	1.27	0.49	0.21	0.5	0.05
3	F06	2	sample	HCT116	TET1_IM	#027	PCDH10	2258	0.72	-0.68	-0.96	-0.9	0
3	F07	2	sample	HCT116	TET1_IM	#028	KCNG1	4538	1.44	0.75	0.47	0.29	0.26
3	F08	2	sample	HCT116	TET1_IM	#029	ZNF492	1788	0.57	-1.16	-1.44	-1.32	0
3	F09	2	sample	HCT116	TET1_IM	#030	RBPMS2	2732	0.87	-0.29	-0.57	-0.26	0.2
3	F10	2	sample	HCT116	TET1_IM	#031	PGR	1734	0.55	-1.22	-1.5	-1.45	0
3	F11	2	sample	HCT116	TET1_IM	#032	WDR17	3234	1.03	0.06	-0.23	-0.27	0.21
3	F12	2	sample	HCT116	TET1_IM	#033	ZNF625	2731	0.87	-0.29	-0.57	-0.4	0.08
3	G01	2	neg	HCT116	TET1_IM	Control	Control	3145	1	0	-0.28	0	1
3	G02	2	sample	HCT116	TET1_IM	#023	ZNF229	5894	1.87	1.29	1	1.12	0
3	G03	2	sample	HCT116	TET1_IM	#024	GYPC	2568	0.82	-0.41	-0.7	-0.99	0
3	G04	2	sample	HCT116	TET1_IM	#025	ZNF132	5725	1.82	1.23	0.94	1.05	0
3	G05	2	sample	HCT116	TET1_IM	#026	TLL1	4533	1.44	0.75	0.46	0.5	0.05
3	G06	2	sample	HCT116	TET1_IM	#027	PCDH10	2260	0.72	-0.68	-0.96	-0.9	0
3	G07	2	sample	HCT116	TET1_IM	#028	KCNG1	4294	1.37	0.64	0.35	0.29	0.26
3	G08	2	sample	HCT116	TET1_IM	#029	ZNF492	1374	0.44	-1.69	-1.98	-1.32	0
3	G09	2	sample	HCT116	TET1_IM	#030	RBPMS2	3126	0.99	-0.01	-0.3	-0.26	0.2
3	G10	2	sample	HCT116	TET1_IM	#031	PGR	1547	0.49	-1.45	-1.74	-1.45	0
3	G11	2	sample	HCT116	TET1_IM	#032	WDR17	2664	0.85	-0.34	-0.62	-0.27	0.21
3	G12	2	sample	HCT116	TET1_IM	#033	ZNF625	2667	0.85	-0.34	-0.62	-0.4	0.08
3	H01	2	neg	HCT116	TET1_IM	Control	Control	3759	1.2	0.37	0.08	0	1
3	H02	2	sample	HCT116	TET1_IM	#023	ZNF229	5903	1.88	1.29	1.01	1.12	0
3	H03	2	sample	HCT116	TET1_IM	#024	GYPC	2290	0.73	-0.65	-0.93	-0.99	0
3	H04	2	sample	HCT116	TET1_IM	#025	ZNF132	5241	1.67	1.05	0.76	1.05	0
3	H05	2	sample	HCT116	TET1_IM	#026	TLL1	3934	1.25	0.46	0.17	0.5	0.05
3	H06	2	sample	HCT116	TET1_IM	#027	PCDH10	2491	0.79	-0.48	-0.76	-0.9	0
3	H07	2	sample	HCT116	TET1_IM	#028	KCNG1	4158	1.32	0.57	0.29	0.29	0.26
3	H08	2	sample	HCT116	TET1_IM	#029	ZNF492	1710	0.54	-1.25	-1.53	-1.32	0
3	H09	2	sample	HCT116	TET1_IM	#030	RBPMS2	2839	0.9	-0.21	-0.49	-0.26	0.2
3	H10	2	sample	HCT116	TET1_IM	#031	PGR	1607	0.51	-1.37	-1.66	-1.45	0
3	H11	2	sample	HCT116	TET1_IM	#032	WDR17	3498	1.11	0.22	-0.07	-0.27	0.21
3	H12	2	sample	HCT116	TET1_IM	#033	ZNF625	3276	1.04	0.08	-0.2	-0.4	0.08
4	A01	2	neg	HCT116	TET1_IM	Control	Control	3383	1.47	0.83	0.34	0	1
4	A02	2	sample	HCT116	TET1_IM	#034	ZNF568	3332	1.45	0.8	0.3	0.3	0.27
4	A03	2	sample	HCT116	TET1_IM	#035	ZNF471	2194	0.95	-0.1	-0.59	-0.37	0.1
4	A04	2	sample	HCT116	TET1_IM	#036	GPR88	3707	1.61	1.02	0.53	0.8	0
4	A05	2	sample	HCT116	TET1_IM	#037	ZNF415	4802	2.09	1.58	1.09	1.15	0
4	A06	2	sample	HCT116	TET1_IM	#038	RARRES2	2993	1.3	0.56	0.07	-0.15	0.55
4	A07	2	sample	HCT116	TET1_IM	#039	ZNF135	1987	0.86	-0.32	-0.81	-1.02	0
4	A08	2	sample	HCT116	TET1_IM	#040	SOX17	2407	1.05	0.1	-0.4	-0.59	0.02
4	A09	2	sample	HCT116	TET1_IM	#041	ZSCAN18	2122	0.92	-0.18	-0.67	-0.73	0.02
4	A10	2	sample	HCT116	TET1_IM	#042	SPG20	2010	0.87	-0.29	-0.78	-0.8	0
4	A11	2	sample	HCT116	TET1_IM	#043	LRRK2	1733	0.75	-0.61	-1.1	-1.46	0
4	A12	2	sample	HCT116	TET1_IM	#044	TMEM25	999	0.43	-1.8	-2.29	-2.36	0
4	B01	2	neg	HCT116	TET1_IM	Control	Control	2866	1.24	0.47	-0.02	0	1
4	B02	2	sample	HCT116	TET1_IM	#034	ZNF568	3672	1.59	1	0.51	0.3	0.27
4	B03	2	sample	HCT116	TET1_IM	#035	ZNF471	3114	1.35	0.65	0.16	-0.37	0.1
4	B04	2	sample	HCT116	TET1_IM	#036	GPR88	5104	2.22	1.71	1.22	0.8	0
4	B05	2	sample	HCT116	TET1_IM	#037	ZNF415	4987	2.17	1.66	1.17	1.15	0
4	B06	2	sample	HCT116	TET1_IM	#038	RARRES2	2799	1.22	0.42	-0.07	-0.15	0.55
4	B07	2	sample	HCT116	TET1_IM	#039	ZNF135	1951	0.85	-0.36	-0.85	-1.02	0
4	B08	2	sample	HCT116	TET1_IM	#040	SOX17	2700	1.17	0.34	-0.15	-0.59	0.02
4	B09	2	sample	HCT116	TET1_IM	#041	ZSCAN18	2892	1.26	0.49	0	-0.73	0.02
4	B10	2	sample	HCT116	TET1_IM	#042	SPG20	2109	0.92	-0.19	-0.68	-0.8	0
4	B11	2	sample	HCT116	TET1_IM	#043	LRRK2	1650	0.72	-0.72	-1.21	-1.46	0
4	B12	2	sample	HCT116	TET1_IM	#044	TMEM25	894	0.39	-2.04	-2.53	-2.36	0
4	C01	2	neg	HCT116	TET1_IM	Control	Control	2796	1.21	0.42	-0.07	0	1
4	C02	2	sample	HCT116	TET1_IM	#034	ZNF568	3707	1.61	1.02	0.53	0.3	0.27
4	C03	2	sample	HCT116	TET1_IM	#035	ZNF471	2519	1.09	0.19	-0.3	-0.37	0.1
4	C04	2	sample	HCT116	TET1_IM	#036	GPR88	4664	2.03	1.52	1.03	0.8	0
4	C05	2	sample	HCT116	TET1_IM	#037	ZNF415	5949	2.58	2.04	1.55	1.15	0
4	C06	2	sample	HCT116	TET1_IM	#038	RARRES2	3402	1.48	0.84	0.35	-0.15	0.55
4	C07	2	sample	HCT116	TET1_IM	#039	ZNF135	2050	0.89	-0.25	-0.74	-1.02	0
4	C08	2	sample	HCT116	TET1_IM	#040	SOX17	2485	1.08	0.16	-0.33	-0.59	0.02
4	C09	2	sample	HCT116	TET1_IM	#041	ZSCAN18	2200	0.96	-0.1	-0.59	-0.73	0.02
4	C10	2	sample	HCT116	TET1_IM	#042	SPG20	2211	0.96	-0.09	-0.58	-0.8	0
4	C11	2	sample	HCT116	TET1_IM	#043	LRRK2	1849	0.8	-0.47	-0.96	-1.46	0
4	C12	2	sample	HCT116	TET1_IM	#044	TMEM25	927	0.4	-1.96	-2.45	-2.36	0
4	D01	2	neg	HCT116	TET1_IM	Control	Control	3300	1.43	0.77	0.28	0	1
4	D02	2	sample	HCT116	TET1_IM	#034	ZNF568	3229	1.4	0.73	0.24	0.3	0.27
4	D03	2	sample	HCT116	TET1_IM	#035	ZNF471	2132	0.93	-0.17	-0.66	-0.37	0.1
4	D04	2	sample	HCT116	TET1_IM	#036	GPR88	3898	1.69	1.13	0.64	0.8	0
4	D05	2	sample	HCT116	TET1_IM	#037	ZNF415	5291	2.3	1.79	1.3	1.15	0
4	D06	2	sample	HCT116	TET1_IM	#038	RARRES2	3187	1.38	0.7	0.21	-0.15	0.55
4	D07	2	sample	HCT116	TET1_IM	#039	ZNF135	2146	0.93	-0.15	-0.64	-1.02	0
4	D08	2	sample	HCT116	TET1_IM	#040	SOX17	2441	1.06	0.13	-0.37	-0.59	0.02
4	D09	2	sample	HCT116	TET1_IM	#041	ZSCAN18	2474	1.07	0.15	-0.34	-0.73	0.02
4	D10	2	sample	HCT116	TET1_IM	#042	SPG20	2318	1.01	0.01	-0.48	-0.8	0
4	D11	2	sample	HCT116	TET1_IM	#043	LRRK2	1490	0.65	-0.94	-1.43	-1.46	0
4	D12	2	sample	HCT116	TET1_IM	#044	TMEM25	1290	0.56	-1.25	-1.74	-2.36	0
4	E01	2	neg	HCT116	TET1_IM	Control	Control	3245	1.41	0.74	0.25	0	1
4	E02	2	sample	HCT116	TET1_IM	#034	ZNF568	3414	1.48	0.85	0.36	0.3	0.27
4	E03	2	sample	HCT116	TET1_IM	#035	ZNF471	2290	1	-0.01	-0.5	-0.37	0.1
4	E04	2	sample	HCT116	TET1_IM	#036	GPR88	3899	1.69	1.13	0.64	0.8	0
4	E05	2	sample	HCT116	TET1_IM	#037	ZNF415	5186	2.25	1.75	1.26	1.15	0
4	E06	2	sample	HCT116	TET1_IM	#038	RARRES2	2634	1.14	0.29	-0.2	-0.15	0.55
4	E07	2	sample	HCT116	TET1_IM	#039	ZNF135	2254	0.98	-0.05	-0.54	-1.02	0
4	E08	2	sample	HCT116	TET1_IM	#040	SOX17	2413	1.05	0.1	-0.39	-0.59	0.02
4	E09	2	sample	HCT116	TET1_IM	#041	ZSCAN18	2236	0.97	-0.06	-0.55	-0.73	0.02
4	E10	2	sample	HCT116	TET1_IM	#042	SPG20	1976	0.86	-0.33	-0.82	-0.8	0
4	E11	2	sample	HCT116	TET1_IM	#043	LRRK2	1424	0.62	-1.03	-1.52	-1.46	0
4	E12	2	sample	HCT116	TET1_IM	#044	TMEM25	1088	0.47	-1.61	-2.1	-2.36	0
4	F01	2	neg	HCT116	TET1_IM	Control	Control	2569	1.12	0.24	-0.26	0	1
4	F02	2	sample	HCT116	TET1_IM	#034	ZNF568	3244	1.41	0.74	0.25	0.3	0.27
4	F03	2	sample	HCT116	TET1_IM	#035	ZNF471	2533	1.1	0.21	-0.29	-0.37	0.1
4	F04	2	sample	HCT116	TET1_IM	#036	GPR88	4004	1.74	1.19	0.7	0.8	0
4	F05	2	sample	HCT116	TET1_IM	#037	ZNF415	5113	2.22	1.72	1.23	1.15	0
4	F06	2	sample	HCT116	TET1_IM	#038	RARRES2	2821	1.23	0.44	-0.05	-0.15	0.55
4	F07	2	sample	HCT116	TET1_IM	#039	ZNF135	1625	0.71	-0.75	-1.24	-1.02	0
4	F08	2	sample	HCT116	TET1_IM	#040	SOX17	2322	1.01	0.02	-0.47	-0.59	0.02
4	F09	2	sample	HCT116	TET1_IM	#041	ZSCAN18	2162	0.94	-0.14	-0.63	-0.73	0.02
4	F10	2	sample	HCT116	TET1_IM	#042	SPG20	2315	1.01	0.01	-0.48	-0.8	0
4	F11	2	sample	HCT116	TET1_IM	#043	LRRK2	1743	0.76	-0.6	-1.09	-1.46	0
4	F12	2	sample	HCT116	TET1_IM	#044	TMEM25	743	0.32	-2.43	-2.92	-2.36	0
4	G01	2	neg	HCT116	TET1_IM	Control	Control	1990	0.86	-0.31	-0.8	0	1
4	G02	2	sample	HCT116	TET1_IM	#034	ZNF568	3095	1.34	0.64	0.15	0.3	0.27
4	G03	2	sample	HCT116	TET1_IM	#035	ZNF471	2164	0.94	-0.13	-0.62	-0.37	0.1
4	G04	2	sample	HCT116	TET1_IM	#036	GPR88	4328	1.88	1.36	0.87	0.8	0
4	G05	2	sample	HCT116	TET1_IM	#037	ZNF415	4426	1.92	1.41	0.91	1.15	0
4	G06	2	sample	HCT116	TET1_IM	#038	RARRES2	2267	0.98	-0.03	-0.52	-0.15	0.55
4	G07	2	sample	HCT116	TET1_IM	#039	ZNF135	1512	0.66	-0.9	-1.4	-1.02	0
4	G08	2	sample	HCT116	TET1_IM	#040	SOX17	1937	0.84	-0.37	-0.86	-0.59	0.02
4	G09	2	sample	HCT116	TET1_IM	#041	ZSCAN18	1450	0.63	-0.99	-1.49	-0.73	0.02
4	G10	2	sample	HCT116	TET1_IM	#042	SPG20	1721	0.75	-0.63	-1.12	-0.8	0
4	G11	2	sample	HCT116	TET1_IM	#043	LRRK2	1094	0.48	-1.6	-2.09	-1.46	0
4	G12	2	sample	HCT116	TET1_IM	#044	TMEM25	791	0.34	-2.3	-2.79	-2.36	0
4	H01	2	neg	HCT116	TET1_IM	Control	Control	3306	1.44	0.78	0.29	0	1
4	H02	2	sample	HCT116	TET1_IM	#034	ZNF568	2998	1.3	0.57	0.08	0.3	0.27
4	H03	2	sample	HCT116	TET1_IM	#035	ZNF471	2667	1.16	0.32	-0.17	-0.37	0.1
4	H04	2	sample	HCT116	TET1_IM	#036	GPR88	4127	1.79	1.26	0.76	0.8	0
4	H05	2	sample	HCT116	TET1_IM	#037	ZNF415	3961	1.72	1.17	0.68	1.15	0
4	H06	2	sample	HCT116	TET1_IM	#038	RARRES2	1823	0.79	-0.5	-0.99	-0.15	0.55
4	H07	2	sample	HCT116	TET1_IM	#039	ZNF135	1174	0.51	-1.45	-1.94	-1.02	0
4	H08	2	sample	HCT116	TET1_IM	#040	SOX17	1295	0.56	-1.24	-1.73	-0.59	0.02
4	H09	2	sample	HCT116	TET1_IM	#041	ZSCAN18	1405	0.61	-1.06	-1.55	-0.73	0.02
4	H10	2	sample	HCT116	TET1_IM	#042	SPG20	1447	0.63	-1	-1.49	-0.8	0
4	H11	2	sample	HCT116	TET1_IM	#043	LRRK2	995	0.43	-1.81	-2.3	-1.46	0
4	H12	2	sample	HCT116	TET1_IM	#044	TMEM25	1110	0.48	-1.57	-2.06	-2.36	0
5	A01	3	neg	HCT116	TET1_IM	Control	Control	945	1.26	0.57	0.7	0	1
5	A02	3	sample	HCT116	TET1_IM	#045	PCDH8	507	0.68	-0.96	-0.83	-0.19	0.38
5	A03	3	sample	HCT116	TET1_IM	#046	ZNF788	452	0.6	-1.24	-1.11	-0.92	0.01
5	A04	3	sample	HCT116	TET1_IM	#047	ZNF793	817	1.09	0.21	0.35	0.62	0.03
5	A05	3	sample	HCT116	TET1_IM	#048	ZNF880	1549	2.07	1.78	1.92	1.72	0
5	A06	3	sample	HCT116	TET1_IM	#049	KRBA1	869	1.16	0.36	0.5	0.34	0.2
5	A07	3	sample	HCT116	TET1_IM	#050	ZNF660	1183	1.58	1.12	1.26	0.4	0.13
5	A08	3	sample	HCT116	TET1_IM	#051	ZNF43	909	1.21	0.47	0.61	0.06	0.8
5	A09	3	sample	HCT116	TET1_IM	#052	ACSS3	728	0.97	-0.07	0.06	-0.07	0.62
5	A10	3	sample	HCT116	TET1_IM	#053	RAB34	538	0.72	-0.82	-0.68	-0.48	0.05
5	A11	3	sample	HCT116	TET1_IM	#054	MAP9	457	0.61	-1.22	-1.08	-0.82	0
5	A12	3	sample	HCT116	TET1_IM	#055	ZNF813	1034	1.38	0.79	0.92	1.78	0
5	B01	3	neg	HCT116	TET1_IM	Control	Control	895	1.19	0.43	0.57	0	1
5	B02	3	sample	HCT116	TET1_IM	#045	PCDH8	707	0.94	-0.15	-0.01	-0.19	0.38
5	B03	3	sample	HCT116	TET1_IM	#046	ZNF788	480	0.64	-1.1	-0.96	-0.92	0.01
5	B04	3	sample	HCT116	TET1_IM	#047	ZNF793	924	1.23	0.51	0.65	0.62	0.03
5	B05	3	sample	HCT116	TET1_IM	#048	ZNF880	1375	1.83	1.49	1.62	1.72	0
5	B06	3	sample	HCT116	TET1_IM	#049	KRBA1	833	1.11	0.26	0.39	0.34	0.2
5	B07	3	sample	HCT116	TET1_IM	#050	ZNF660	927	1.24	0.52	0.66	0.4	0.13
5	B08	3	sample	HCT116	TET1_IM	#051	ZNF43	815	1.09	0.2	0.34	0.06	0.8
5	B09	3	sample	HCT116	TET1_IM	#052	ACSS3	688	0.92	-0.21	-0.08	-0.07	0.62
5	B10	3	sample	HCT116	TET1_IM	#053	RAB34	734	0.98	-0.05	0.08	-0.48	0.05
5	B11	3	sample	HCT116	TET1_IM	#054	MAP9	532	0.71	-0.84	-0.71	-0.82	0
5	B12	3	sample	HCT116	TET1_IM	#055	ZNF813	1198	1.6	1.15	1.29	1.78	0
5	C01	3	neg	HCT116	TET1_IM	Control	Control	746	1	-0.01	0.12	0	1
5	C02	3	sample	HCT116	TET1_IM	#045	PCDH8	856	1.14	0.32	0.46	-0.19	0.38
5	C03	3	sample	HCT116	TET1_IM	#046	ZNF788	885	1.18	0.41	0.54	-0.92	0.01
5	C04	3	sample	HCT116	TET1_IM	#047	ZNF793	1295	1.73	1.34	1.48	0.62	0.03
5	C05	3	sample	HCT116	TET1_IM	#048	ZNF880	1532	2.04	1.75	1.89	1.72	0
5	C06	3	sample	HCT116	TET1_IM	#049	KRBA1	963	1.28	0.61	0.75	0.34	0.2
5	C07	3	sample	HCT116	TET1_IM	#050	ZNF660	987	1.32	0.67	0.81	0.4	0.13
5	C08	3	sample	HCT116	TET1_IM	#051	ZNF43	770	1.03	0.06	0.2	0.06	0.8
5	C09	3	sample	HCT116	TET1_IM	#052	ACSS3	659	0.88	-0.32	-0.18	-0.07	0.62
5	C10	3	sample	HCT116	TET1_IM	#053	RAB34	576	0.77	-0.65	-0.51	-0.48	0.05
5	C11	3	sample	HCT116	TET1_IM	#054	MAP9	431	0.57	-1.36	-1.23	-0.82	0
5	C12	3	sample	HCT116	TET1_IM	#055	ZNF813	1422	1.9	1.57	1.71	1.78	0
5	D01	3	neg	HCT116	TET1_IM	Control	Control	531	0.71	-0.85	-0.71	0	1
5	D02	3	sample	HCT116	TET1_IM	#045	PCDH8	868	1.16	0.36	0.49	-0.19	0.38
5	D03	3	sample	HCT116	TET1_IM	#046	ZNF788	539	0.72	-0.81	-0.68	-0.92	0.01
5	D04	3	sample	HCT116	TET1_IM	#047	ZNF793	1027	1.37	0.77	0.91	0.62	0.03
5	D05	3	sample	HCT116	TET1_IM	#048	ZNF880	1459	1.95	1.64	1.77	1.72	0
5	D06	3	sample	HCT116	TET1_IM	#049	KRBA1	720	0.96	-0.1	0.04	0.34	0.2
5	D07	3	sample	HCT116	TET1_IM	#050	ZNF660	798	1.06	0.15	0.29	0.4	0.13
5	D08	3	sample	HCT116	TET1_IM	#051	ZNF43	881	1.17	0.4	0.53	0.06	0.8
5	D09	3	sample	HCT116	TET1_IM	#052	ACSS3	782	1.04	0.1	0.24	-0.07	0.62
5	D10	3	sample	HCT116	TET1_IM	#053	RAB34	568	0.76	-0.68	-0.55	-0.48	0.05
5	D11	3	sample	HCT116	TET1_IM	#054	MAP9	475	0.63	-1.12	-0.99	-0.82	0
5	D12	3	sample	HCT116	TET1_IM	#055	ZNF813	1593	2.12	1.85	1.99	1.78	0
5	E01	3	neg	HCT116	TET1_IM	Control	Control	885	1.18	0.41	0.54	0	1
5	E02	3	sample	HCT116	TET1_IM	#045	PCDH8	644	0.86	-0.37	-0.24	-0.19	0.38
5	E03	3	sample	HCT116	TET1_IM	#046	ZNF788	407	0.54	-1.5	-1.37	-0.92	0.01
5	E04	3	sample	HCT116	TET1_IM	#047	ZNF793	1016	1.35	0.75	0.88	0.62	0.03
5	E05	3	sample	HCT116	TET1_IM	#048	ZNF880	1517	2.02	1.73	1.87	1.72	0
5	E06	3	sample	HCT116	TET1_IM	#049	KRBA1	1020	1.36	0.76	0.89	0.34	0.2
5	E07	3	sample	HCT116	TET1_IM	#050	ZNF660	818	1.09	0.21	0.35	0.4	0.13
5	E08	3	sample	HCT116	TET1_IM	#051	ZNF43	740	0.99	-0.03	0.1	0.06	0.8
5	E09	3	sample	HCT116	TET1_IM	#052	ACSS3	858	1.14	0.33	0.47	-0.07	0.62
5	E10	3	sample	HCT116	TET1_IM	#053	RAB34	565	0.75	-0.7	-0.56	-0.48	0.05
5	E11	3	sample	HCT116	TET1_IM	#054	MAP9	515	0.69	-0.92	-0.79	-0.82	0
5	E12	3	sample	HCT116	TET1_IM	#055	ZNF813	1759	2.35	2.09	2.23	1.78	0
5	F01	3	neg	HCT116	TET1_IM	Control	Control	662	0.88	-0.31	-0.17	0	1
5	F02	3	sample	HCT116	TET1_IM	#045	PCDH8	558	0.74	-0.73	-0.59	-0.19	0.38
5	F03	3	sample	HCT116	TET1_IM	#046	ZNF788	462	0.62	-1.19	-1.06	-0.92	0.01
5	F04	3	sample	HCT116	TET1_IM	#047	ZNF793	778	1.04	0.09	0.23	0.62	0.03
5	F05	3	sample	HCT116	TET1_IM	#048	ZNF880	1508	2.01	1.72	1.85	1.72	0
5	F06	3	sample	HCT116	TET1_IM	#049	KRBA1	878	1.17	0.39	0.52	0.34	0.2
5	F07	3	sample	HCT116	TET1_IM	#050	ZNF660	842	1.12	0.28	0.42	0.4	0.13
5	F08	3	sample	HCT116	TET1_IM	#051	ZNF43	694	0.92	-0.19	-0.06	0.06	0.8
5	F09	3	sample	HCT116	TET1_IM	#052	ACSS3	653	0.87	-0.34	-0.2	-0.07	0.62
5	F10	3	sample	HCT116	TET1_IM	#053	RAB34	586	0.78	-0.61	-0.47	-0.48	0.05
5	F11	3	sample	HCT116	TET1_IM	#054	MAP9	538	0.72	-0.82	-0.68	-0.82	0
5	F12	3	sample	HCT116	TET1_IM	#055	ZNF813	1598	2.13	1.86	1.99	1.78	0
5	G01	3	neg	HCT116	TET1_IM	Control	Control	1120	1.49	0.99	1.12	0	1
5	G02	3	sample	HCT116	TET1_IM	#045	PCDH8	595	0.79	-0.57	-0.43	-0.19	0.38
5	G03	3	sample	HCT116	TET1_IM	#046	ZNF788	419	0.56	-1.43	-1.3	-0.92	0.01
5	G04	3	sample	HCT116	TET1_IM	#047	ZNF793	831	1.11	0.25	0.39	0.62	0.03
5	G05	3	sample	HCT116	TET1_IM	#048	ZNF880	1353	1.8	1.45	1.59	1.72	0
5	G06	3	sample	HCT116	TET1_IM	#049	KRBA1	745	0.99	-0.02	0.12	0.34	0.2
5	G07	3	sample	HCT116	TET1_IM	#050	ZNF660	755	1.01	0.02	0.15	0.4	0.13
5	G08	3	sample	HCT116	TET1_IM	#051	ZNF43	579	0.77	-0.64	-0.5	0.06	0.8
5	G09	3	sample	HCT116	TET1_IM	#052	ACSS3	570	0.76	-0.67	-0.54	-0.07	0.62
5	G10	3	sample	HCT116	TET1_IM	#053	RAB34	613	0.82	-0.5	-0.36	-0.48	0.05
5	G11	3	sample	HCT116	TET1_IM	#054	MAP9	514	0.68	-0.93	-0.79	-0.82	0
5	G12	3	sample	HCT116	TET1_IM	#055	ZNF813	1588	2.12	1.84	1.98	1.78	0
5	H01	3	neg	HCT116	TET1_IM	Control	Control	293	0.39	-2.31	-2.17	0	1
5	H02	3	sample	HCT116	TET1_IM	#045	PCDH8	605	0.81	-0.53	-0.39	-0.19	0.38
5	H03	3	sample	HCT116	TET1_IM	#046	ZNF788	399	0.53	-1.55	-1.42	-0.92	0.01
5	H04	3	sample	HCT116	TET1_IM	#047	ZNF793	742	0.99	-0.03	0.11	0.62	0.03
5	H05	3	sample	HCT116	TET1_IM	#048	ZNF880	1198	1.6	1.15	1.29	1.72	0
5	H06	3	sample	HCT116	TET1_IM	#049	KRBA1	578	0.77	-0.64	-0.5	0.34	0.2
5	H07	3	sample	HCT116	TET1_IM	#050	ZNF660	532	0.71	-0.84	-0.71	0.4	0.13
5	H08	3	sample	HCT116	TET1_IM	#051	ZNF43	521	0.7	-0.9	-0.76	0.06	0.8
5	H09	3	sample	HCT116	TET1_IM	#052	ACSS3	629	0.84	-0.43	-0.3	-0.07	0.62
5	H10	3	sample	HCT116	TET1_IM	#053	RAB34	516	0.69	-0.92	-0.78	-0.48	0.05
5	H11	3	sample	HCT116	TET1_IM	#054	MAP9	624	0.83	-0.45	-0.32	-0.82	0
5	H12	3	sample	HCT116	TET1_IM	#055	ZNF813	1675	2.23	1.97	2.11	1.78	0
6	A01	3	neg	HCT116	TET1_IM	Control	Control	675	1.07	0.2	0.06	0	1
6	A02	3	sample	HCT116	TET1_IM	#056	STK33	833	1.31	0.88	0.74	1.16	0
6	B01	3	neg	HCT116	TET1_IM	Control	Control	608	0.96	-0.13	-0.28	0	1
6	B02	3	sample	HCT116	TET1_IM	#056	STK33	935	1.48	1.25	1.11	1.16	0
6	C01	3	neg	HCT116	TET1_IM	Control	Control	915	1.44	1.18	1.04	0	1
6	C02	3	sample	HCT116	TET1_IM	#056	STK33	843	1.33	0.92	0.77	1.16	0
6	D01	3	neg	HCT116	TET1_IM	Control	Control	455	0.72	-1.06	-1.21	0	1
6	D02	3	sample	HCT116	TET1_IM	#056	STK33	1021	1.61	1.53	1.39	1.16	0
6	E01	3	neg	HCT116	TET1_IM	Control	Control	504	0.8	-0.73	-0.88	0	1
6	E02	3	sample	HCT116	TET1_IM	#056	STK33	1348	2.13	2.43	2.28	1.16	0
6	F01	3	neg	HCT116	TET1_IM	Control	Control	844	1.33	0.92	0.78	0	1
6	F02	3	sample	HCT116	TET1_IM	#056	STK33	988	1.56	1.43	1.28	1.16	0
6	G01	3	neg	HCT116	TET1_IM	Control	Control	641	1.01	0.04	-0.11	0	1
6	G02	3	sample	HCT116	TET1_IM	#056	STK33	831	1.31	0.87	0.73	1.16	0
6	H01	3	neg	HCT116	TET1_IM	Control	Control	797	1.26	0.74	0.59	0	1
6	H02	3	sample	HCT116	TET1_IM	#056	STK33	888	1.4	1.09	0.94	1.16	0

## Sheet: HCT116_VP64
Plate	Well	Batch	ControlStatus	CellLine	Construct	gRNA	GeneID	RawSignal	NormalizedSignal	RobZscore	ScaledRobZscore	MeanZ	Significance
1	A01	1	neg	HCT116	VP64	Control	Control	7533	1.02	0.17	0.15	0	1
1	A02	1	sample	HCT116	VP64	#001	KHDRBS2	7184	0.97	-0.3	-0.31	-0.4	0.09
1	A03	1	sample	HCT116	VP64	#002	TMEFF2	7289	0.98	-0.15	-0.17	-0.25	0.21
1	A04	1	sample	HCT116	VP64	#003	NPY	7370	1	-0.05	-0.06	0.62	0.01
1	A05	1	sample	HCT116	VP64	#004	GRIK1	7913	1.07	0.66	0.64	0.85	0
1	A06	1	sample	HCT116	VP64	#005	FAM135B	7293	0.98	-0.15	-0.17	0.4	0.08
1	A07	1	sample	HCT116	VP64	#006	PCSK2	8036	1.09	0.81	0.79	1.04	0
1	A08	1	sample	HCT116	VP64	#007	HPSE2	5859	0.79	-2.31	-2.32	-2.32	0
1	A09	1	sample	HCT116	VP64	#008	RSPO2	6186	0.84	-1.77	-1.79	-1.94	0
1	A10	1	sample	HCT116	VP64	#009	ADHFE1	6926	0.94	-0.66	-0.68	-0.36	0.12
1	A11	1	sample	HCT116	VP64	#010	MAL	7421	1	0.02	0.01	0.25	0.16
1	A12	1	sample	HCT116	VP64	#011	LIFR	6510	0.88	-1.27	-1.29	-0.54	0.02
1	B01	1	neg	HCT116	VP64	Control	Control	7584	1.02	0.24	0.22	0	1
1	B02	1	sample	HCT116	VP64	#001	KHDRBS2	6776	0.92	-0.87	-0.89	-0.4	0.09
1	B03	1	sample	HCT116	VP64	#002	TMEFF2	6674	0.9	-1.02	-1.04	-0.25	0.21
1	B04	1	sample	HCT116	VP64	#003	NPY	7788	1.05	0.5	0.48	0.62	0.01
1	B05	1	sample	HCT116	VP64	#004	GRIK1	8091	1.09	0.88	0.86	0.85	0
1	B06	1	sample	HCT116	VP64	#005	FAM135B	7456	1.01	0.07	0.05	0.4	0.08
1	B07	1	sample	HCT116	VP64	#006	PCSK2	8389	1.13	1.23	1.21	1.04	0
1	B08	1	sample	HCT116	VP64	#007	HPSE2	5887	0.8	-2.26	-2.28	-2.32	0
1	B09	1	sample	HCT116	VP64	#008	RSPO2	6225	0.84	-1.71	-1.73	-1.94	0
1	B10	1	sample	HCT116	VP64	#009	ADHFE1	6784	0.92	-0.86	-0.88	-0.36	0.12
1	B11	1	sample	HCT116	VP64	#010	MAL	7539	1.02	0.18	0.16	0.25	0.16
1	B12	1	sample	HCT116	VP64	#011	LIFR	7116	0.96	-0.39	-0.41	-0.54	0.02
1	C01	1	neg	HCT116	VP64	Control	Control	7717	1.04	0.41	0.39	0	1
1	C02	1	sample	HCT116	VP64	#001	KHDRBS2	7722	1.04	0.41	0.4	-0.4	0.09
1	C03	1	sample	HCT116	VP64	#002	TMEFF2	7135	0.96	-0.36	-0.38	-0.25	0.21
1	C04	1	sample	HCT116	VP64	#003	NPY	8264	1.12	1.08	1.07	0.62	0.01
1	C05	1	sample	HCT116	VP64	#004	GRIK1	8021	1.08	0.79	0.77	0.85	0
1	C06	1	sample	HCT116	VP64	#005	FAM135B	8211	1.11	1.02	1	0.4	0.08
1	C07	1	sample	HCT116	VP64	#006	PCSK2	8457	1.14	1.31	1.29	1.04	0
1	C08	1	sample	HCT116	VP64	#007	HPSE2	5735	0.78	-2.52	-2.54	-2.32	0
1	C09	1	sample	HCT116	VP64	#008	RSPO2	5901	0.8	-2.24	-2.25	-1.94	0
1	C10	1	sample	HCT116	VP64	#009	ADHFE1	7102	0.96	-0.41	-0.43	-0.36	0.12
1	C11	1	sample	HCT116	VP64	#010	MAL	7747	1.05	0.45	0.43	0.25	0.16
1	C12	1	sample	HCT116	VP64	#011	LIFR	7258	0.98	-0.2	-0.21	-0.54	0.02
1	D01	1	neg	HCT116	VP64	Control	Control	6852	0.92	-0.76	-0.78	0	1
1	D02	1	sample	HCT116	VP64	#001	KHDRBS2	6768	0.91	-0.89	-0.9	-0.4	0.09
1	D03	1	sample	HCT116	VP64	#002	TMEFF2	7491	1.01	0.12	0.1	-0.25	0.21
1	D04	1	sample	HCT116	VP64	#003	NPY	8264	1.12	1.08	1.07	0.62	0.01
1	D05	1	sample	HCT116	VP64	#004	GRIK1	8220	1.11	1.03	1.01	0.85	0
1	D06	1	sample	HCT116	VP64	#005	FAM135B	7718	1.04	0.41	0.39	0.4	0.08
1	D07	1	sample	HCT116	VP64	#006	PCSK2	8190	1.11	0.99	0.98	1.04	0
1	D08	1	sample	HCT116	VP64	#007	HPSE2	5362	0.72	-3.18	-3.2	-2.32	0
1	D09	1	sample	HCT116	VP64	#008	RSPO2	6172	0.83	-1.79	-1.81	-1.94	0
1	D10	1	sample	HCT116	VP64	#009	ADHFE1	7051	0.95	-0.48	-0.5	-0.36	0.12
1	D11	1	sample	HCT116	VP64	#010	MAL	7663	1.03	0.34	0.32	0.25	0.16
1	D12	1	sample	HCT116	VP64	#011	LIFR	7163	0.97	-0.33	-0.34	-0.54	0.02
1	E01	1	neg	HCT116	VP64	Control	Control	7807	1.05	0.52	0.51	0	1
1	E02	1	sample	HCT116	VP64	#001	KHDRBS2	7268	0.98	-0.18	-0.2	-0.4	0.09
1	E03	1	sample	HCT116	VP64	#002	TMEFF2	7363	0.99	-0.05	-0.07	-0.25	0.21
1	E04	1	sample	HCT116	VP64	#003	NPY	8215	1.11	1.03	1.01	0.62	0.01
1	E05	1	sample	HCT116	VP64	#004	GRIK1	8303	1.12	1.13	1.11	0.85	0
1	E06	1	sample	HCT116	VP64	#005	FAM135B	8103	1.09	0.89	0.87	0.4	0.08
1	E07	1	sample	HCT116	VP64	#006	PCSK2	8486	1.15	1.35	1.33	1.04	0
1	E08	1	sample	HCT116	VP64	#007	HPSE2	5363	0.72	-3.18	-3.2	-2.32	0
1	E09	1	sample	HCT116	VP64	#008	RSPO2	6088	0.82	-1.93	-1.95	-1.94	0
1	E10	1	sample	HCT116	VP64	#009	ADHFE1	7502	1.01	0.13	0.11	-0.36	0.12
1	E11	1	sample	HCT116	VP64	#010	MAL	7876	1.06	0.61	0.59	0.25	0.16
1	E12	1	sample	HCT116	VP64	#011	LIFR	7085	0.96	-0.43	-0.45	-0.54	0.02
1	F01	1	neg	HCT116	VP64	Control	Control	7124	0.96	-0.38	-0.4	0	1
1	F02	1	sample	HCT116	VP64	#001	KHDRBS2	7425	1	0.03	0.01	-0.4	0.09
1	F03	1	sample	HCT116	VP64	#002	TMEFF2	7047	0.95	-0.49	-0.5	-0.25	0.21
1	F04	1	sample	HCT116	VP64	#003	NPY	7675	1.04	0.35	0.34	0.62	0.01
1	F05	1	sample	HCT116	VP64	#004	GRIK1	8038	1.09	0.81	0.79	0.85	0
1	F06	1	sample	HCT116	VP64	#005	FAM135B	7630	1.03	0.3	0.28	0.4	0.08
1	F07	1	sample	HCT116	VP64	#006	PCSK2	8221	1.11	1.03	1.02	1.04	0
1	F08	1	sample	HCT116	VP64	#007	HPSE2	6095	0.82	-1.92	-1.94	-2.32	0
1	F09	1	sample	HCT116	VP64	#008	RSPO2	5980	0.81	-2.11	-2.12	-1.94	0
1	F10	1	sample	HCT116	VP64	#009	ADHFE1	7498	1.01	0.12	0.11	-0.36	0.12
1	F11	1	sample	HCT116	VP64	#010	MAL	7582	1.02	0.23	0.22	0.25	0.16
1	F12	1	sample	HCT116	VP64	#011	LIFR	6928	0.94	-0.66	-0.67	-0.54	0.02
1	G01	1	neg	HCT116	VP64	Control	Control	7339	0.99	-0.09	-0.1	0	1
1	G02	1	sample	HCT116	VP64	#001	KHDRBS2	6923	0.94	-0.66	-0.68	-0.4	0.09
1	G03	1	sample	HCT116	VP64	#002	TMEFF2	7361	0.99	-0.06	-0.07	-0.25	0.21
1	G04	1	sample	HCT116	VP64	#003	NPY	7674	1.04	0.35	0.34	0.62	0.01
1	G05	1	sample	HCT116	VP64	#004	GRIK1	8053	1.09	0.83	0.81	0.85	0
1	G06	1	sample	HCT116	VP64	#005	FAM135B	7903	1.07	0.64	0.63	0.4	0.08
1	G07	1	sample	HCT116	VP64	#006	PCSK2	8024	1.08	0.79	0.78	1.04	0
1	G08	1	sample	HCT116	VP64	#007	HPSE2	6219	0.84	-1.72	-1.74	-2.32	0
1	G09	1	sample	HCT116	VP64	#008	RSPO2	5884	0.8	-2.27	-2.28	-1.94	0
1	G10	1	sample	HCT116	VP64	#009	ADHFE1	7524	1.02	0.16	0.14	-0.36	0.12
1	G11	1	sample	HCT116	VP64	#010	MAL	7686	1.04	0.37	0.35	0.25	0.16
1	G12	1	sample	HCT116	VP64	#011	LIFR	7257	0.98	-0.2	-0.21	-0.54	0.02
1	H01	1	neg	HCT116	VP64	Control	Control	7426	1	0.03	0.01	0	1
1	H02	1	sample	HCT116	VP64	#001	KHDRBS2	6944	0.94	-0.63	-0.65	-0.4	0.09
1	H03	1	sample	HCT116	VP64	#002	TMEFF2	7529	1.02	0.17	0.15	-0.25	0.21
1	H04	1	sample	HCT116	VP64	#003	NPY	7981	1.08	0.74	0.72	0.62	0.01
1	H05	1	sample	HCT116	VP64	#004	GRIK1	8035	1.09	0.81	0.79	0.85	0
1	H06	1	sample	HCT116	VP64	#005	FAM135B	7534	1.02	0.17	0.15	0.4	0.08
1	H07	1	sample	HCT116	VP64	#006	PCSK2	8148	1.1	0.94	0.93	1.04	0
1	H08	1	sample	HCT116	VP64	#007	HPSE2	6442	0.87	-1.37	-1.39	-2.32	0
1	H09	1	sample	HCT116	VP64	#008	RSPO2	6308	0.85	-1.58	-1.6	-1.94	0
1	H10	1	sample	HCT116	VP64	#009	ADHFE1	6885	0.93	-0.72	-0.73	-0.36	0.12
1	H11	1	sample	HCT116	VP64	#010	MAL	7387	1	-0.02	-0.04	0.25	0.16
1	H12	1	sample	HCT116	VP64	#011	LIFR	6906	0.93	-0.69	-0.7	-0.54	0.02
2	A01	1	neg	HCT116	VP64	Control	Control	7252	0.96	-0.57	-0.11	0	1
2	A02	1	sample	HCT116	VP64	#012	SFRP1	7377	0.98	-0.31	0.15	0.95	0
2	A03	1	sample	HCT116	VP64	#013	CRHBP	8075	1.07	1.07	1.53	2.03	0
2	A04	1	sample	HCT116	VP64	#014	CPEB1	7216	0.96	-0.65	-0.18	0.37	0.1
2	A05	1	sample	HCT116	VP64	#015	NLGN1	7551	1	0.04	0.51	0.7	0
2	A06	1	sample	HCT116	VP64	#016	C16orf62	6678	0.89	-1.83	-1.37	-1.5	0
2	A07	1	sample	HCT116	VP64	#017	CHL1	7882	1.05	0.7	1.17	1.22	0
2	A08	1	sample	HCT116	VP64	#018	GRIN2A	7601	1.01	0.14	0.61	0.16	0.46
2	A09	1	sample	HCT116	VP64	#019	AFF3	7094	0.94	-0.91	-0.44	-0.74	0.01
2	A10	1	sample	HCT116	VP64	#020	DCLK1	7290	0.97	-0.49	-0.03	0.18	0.35
2	A11	1	sample	HCT116	VP64	#021	ANKS1B	7644	1.02	0.23	0.7	0.63	0.02
2	A12	1	sample	HCT116	VP64	#022	DPP6	6914	0.92	-1.3	-0.84	-0.94	0
2	B01	1	neg	HCT116	VP64	Control	Control	6957	0.92	-1.21	-0.74	0	1
2	B02	1	sample	HCT116	VP64	#012	SFRP1	7599	1.01	0.14	0.61	0.95	0
2	B03	1	sample	HCT116	VP64	#013	CRHBP	8298	1.1	1.49	1.95	2.03	0
2	B04	1	sample	HCT116	VP64	#014	CPEB1	7642	1.01	0.23	0.69	0.37	0.1
2	B05	1	sample	HCT116	VP64	#015	NLGN1	7537	1	0.02	0.48	0.7	0
2	B06	1	sample	HCT116	VP64	#016	C16orf62	6708	0.89	-1.77	-1.3	-1.5	0
2	B07	1	sample	HCT116	VP64	#017	CHL1	7954	1.06	0.84	1.3	1.22	0
2	B08	1	sample	HCT116	VP64	#018	GRIN2A	7413	0.98	-0.24	0.23	0.16	0.46
2	B09	1	sample	HCT116	VP64	#019	AFF3	6883	0.91	-1.37	-0.91	-0.74	0.01
2	B10	1	sample	HCT116	VP64	#020	DCLK1	7142	0.95	-0.81	-0.34	0.18	0.35
2	B11	1	sample	HCT116	VP64	#021	ANKS1B	7683	1.02	0.31	0.77	0.63	0.02
2	B12	1	sample	HCT116	VP64	#022	DPP6	6432	0.85	-2.41	-1.94	-0.94	0
2	C01	1	neg	HCT116	VP64	Control	Control	7337	0.97	-0.4	0.07	0	1
2	C02	1	sample	HCT116	VP64	#012	SFRP1	7977	1.06	0.88	1.35	0.95	0
2	C03	1	sample	HCT116	VP64	#013	CRHBP	8287	1.1	1.46	1.93	2.03	0
2	C04	1	sample	HCT116	VP64	#014	CPEB1	7755	1.03	0.45	0.92	0.37	0.1
2	C05	1	sample	HCT116	VP64	#015	NLGN1	7832	1.04	0.6	1.07	0.7	0
2	C06	1	sample	HCT116	VP64	#016	C16orf62	6823	0.91	-1.51	-1.04	-1.5	0
2	C07	1	sample	HCT116	VP64	#017	CHL1	8078	1.07	1.07	1.54	1.22	0
2	C08	1	sample	HCT116	VP64	#018	GRIN2A	7689	1.02	0.32	0.79	0.16	0.46
2	C09	1	sample	HCT116	VP64	#019	AFF3	7148	0.95	-0.79	-0.33	-0.74	0.01
2	C10	1	sample	HCT116	VP64	#020	DCLK1	7530	1	0	0.47	0.18	0.35
2	C11	1	sample	HCT116	VP64	#021	ANKS1B	7788	1.03	0.52	0.98	0.63	0.02
2	C12	1	sample	HCT116	VP64	#022	DPP6	7242	0.96	-0.59	-0.13	-0.94	0
2	D01	1	neg	HCT116	VP64	Control	Control	7478	0.99	-0.1	0.36	0	1
2	D02	1	sample	HCT116	VP64	#012	SFRP1	8008	1.06	0.94	1.41	0.95	0
2	D03	1	sample	HCT116	VP64	#013	CRHBP	8491	1.13	1.84	2.3	2.03	0
2	D04	1	sample	HCT116	VP64	#014	CPEB1	7219	0.96	-0.64	-0.18	0.37	0.1
2	D05	1	sample	HCT116	VP64	#015	NLGN1	7941	1.05	0.81	1.28	0.7	0
2	D06	1	sample	HCT116	VP64	#016	C16orf62	6716	0.89	-1.75	-1.28	-1.5	0
2	D07	1	sample	HCT116	VP64	#017	CHL1	8114	1.08	1.14	1.61	1.22	0
2	D08	1	sample	HCT116	VP64	#018	GRIN2A	7235	0.96	-0.61	-0.14	0.16	0.46
2	D09	1	sample	HCT116	VP64	#019	AFF3	7126	0.95	-0.84	-0.38	-0.74	0.01
2	D10	1	sample	HCT116	VP64	#020	DCLK1	7255	0.96	-0.57	-0.1	0.18	0.35
2	D11	1	sample	HCT116	VP64	#021	ANKS1B	8069	1.07	1.06	1.52	0.63	0.02
2	D12	1	sample	HCT116	VP64	#022	DPP6	7023	0.93	-1.06	-0.6	-0.94	0
2	E01	1	neg	HCT116	VP64	Control	Control	7233	0.96	-0.61	-0.15	0	1
2	E02	1	sample	HCT116	VP64	#012	SFRP1	8035	1.07	0.99	1.46	0.95	0
2	E03	1	sample	HCT116	VP64	#013	CRHBP	8408	1.12	1.69	2.15	2.03	0
2	E04	1	sample	HCT116	VP64	#014	CPEB1	7312	0.97	-0.45	0.02	0.37	0.1
2	E05	1	sample	HCT116	VP64	#015	NLGN1	7449	0.99	-0.16	0.3	0.7	0
2	E06	1	sample	HCT116	VP64	#016	C16orf62	6190	0.82	-2.99	-2.53	-1.5	0
2	E07	1	sample	HCT116	VP64	#017	CHL1	7771	1.03	0.48	0.95	1.22	0
2	E08	1	sample	HCT116	VP64	#018	GRIN2A	7252	0.96	-0.57	-0.11	0.16	0.46
2	E09	1	sample	HCT116	VP64	#019	AFF3	7103	0.94	-0.89	-0.43	-0.74	0.01
2	E10	1	sample	HCT116	VP64	#020	DCLK1	7319	0.97	-0.43	0.03	0.18	0.35
2	E11	1	sample	HCT116	VP64	#021	ANKS1B	7665	1.02	0.27	0.74	0.63	0.02
2	E12	1	sample	HCT116	VP64	#022	DPP6	7171	0.95	-0.75	-0.28	-0.94	0
2	F01	1	neg	HCT116	VP64	Control	Control	7226	0.96	-0.63	-0.16	0	1
2	F02	1	sample	HCT116	VP64	#012	SFRP1	7717	1.02	0.38	0.84	0.95	0
2	F03	1	sample	HCT116	VP64	#013	CRHBP	8577	1.14	1.99	2.46	2.03	0
2	F04	1	sample	HCT116	VP64	#014	CPEB1	7544	1	0.03	0.5	0.37	0.1
2	F05	1	sample	HCT116	VP64	#015	NLGN1	7378	0.98	-0.31	0.16	0.7	0
2	F06	1	sample	HCT116	VP64	#016	C16orf62	6535	0.87	-2.16	-1.7	-1.5	0
2	F07	1	sample	HCT116	VP64	#017	CHL1	7787	1.03	0.51	0.98	1.22	0
2	F08	1	sample	HCT116	VP64	#018	GRIN2A	7077	0.94	-0.95	-0.48	0.16	0.46
2	F09	1	sample	HCT116	VP64	#019	AFF3	6475	0.86	-2.31	-1.84	-0.74	0.01
2	F10	1	sample	HCT116	VP64	#020	DCLK1	7529	1	0	0.46	0.18	0.35
2	F11	1	sample	HCT116	VP64	#021	ANKS1B	7672	1.02	0.29	0.75	0.63	0.02
2	F12	1	sample	HCT116	VP64	#022	DPP6	6851	0.91	-1.44	-0.98	-0.94	0
2	G01	1	neg	HCT116	VP64	Control	Control	7539	1	0.02	0.49	0	1
2	G02	1	sample	HCT116	VP64	#012	SFRP1	7730	1.03	0.4	0.87	0.95	0
2	G03	1	sample	HCT116	VP64	#013	CRHBP	8506	1.13	1.86	2.33	2.03	0
2	G04	1	sample	HCT116	VP64	#014	CPEB1	7601	1.01	0.14	0.61	0.37	0.1
2	G05	1	sample	HCT116	VP64	#015	NLGN1	7817	1.04	0.57	1.04	0.7	0
2	G06	1	sample	HCT116	VP64	#016	C16orf62	6445	0.86	-2.38	-1.91	-1.5	0
2	G07	1	sample	HCT116	VP64	#017	CHL1	8185	1.09	1.28	1.74	1.22	0
2	G08	1	sample	HCT116	VP64	#018	GRIN2A	7359	0.98	-0.35	0.12	0.16	0.46
2	G09	1	sample	HCT116	VP64	#019	AFF3	6684	0.89	-1.82	-1.35	-0.74	0.01
2	G10	1	sample	HCT116	VP64	#020	DCLK1	7539	1	0.02	0.49	0.18	0.35
2	G11	1	sample	HCT116	VP64	#021	ANKS1B	7267	0.96	-0.54	-0.08	0.63	0.02
2	G12	1	sample	HCT116	VP64	#022	DPP6	6895	0.92	-1.35	-0.88	-0.94	0
2	H01	1	neg	HCT116	VP64	Control	Control	7421	0.99	-0.22	0.24	0	1
2	H02	1	sample	HCT116	VP64	#012	SFRP1	7765	1.03	0.47	0.94	0.95	0
2	H03	1	sample	HCT116	VP64	#013	CRHBP	8098	1.08	1.11	1.58	2.03	0
2	H04	1	sample	HCT116	VP64	#014	CPEB1	7603	1.01	0.15	0.61	0.37	0.1
2	H05	1	sample	HCT116	VP64	#015	NLGN1	7696	1.02	0.33	0.8	0.7	0
2	H06	1	sample	HCT116	VP64	#016	C16orf62	6887	0.92	-1.36	-0.9	-1.5	0
2	H07	1	sample	HCT116	VP64	#017	CHL1	7541	1	0.02	0.49	1.22	0
2	H08	1	sample	HCT116	VP64	#018	GRIN2A	7440	0.99	-0.18	0.28	0.16	0.46
2	H09	1	sample	HCT116	VP64	#019	AFF3	7173	0.95	-0.74	-0.28	-0.74	0.01
2	H10	1	sample	HCT116	VP64	#020	DCLK1	7525	1	-0.01	0.46	0.18	0.35
2	H11	1	sample	HCT116	VP64	#021	ANKS1B	7135	0.95	-0.82	-0.36	0.63	0.02
2	H12	1	sample	HCT116	VP64	#022	DPP6	6461	0.86	-2.34	-1.87	-0.94	0
3	A01	2	neg	HCT116	VP64	Control	Control	1784	1.28	0.4	0.08	0	1
3	A02	2	sample	HCT116	VP64	#023	ZNF229	2323	1.67	0.82	0.5	0.76	0
3	A03	2	sample	HCT116	VP64	#024	GYPC	752	0.54	-0.98	-1.29	-1.27	0
3	A04	2	sample	HCT116	VP64	#025	ZNF132	3854	2.77	1.62	1.31	1.21	0
3	A05	2	sample	HCT116	VP64	#026	TLL1	2059	1.48	0.63	0.31	0.51	0.01
3	A06	2	sample	HCT116	VP64	#027	PCDH10	1064	0.77	-0.42	-0.74	-0.59	0.01
3	A07	2	sample	HCT116	VP64	#028	KCNG1	2073	1.49	0.64	0.32	0.41	0.04
3	A08	2	sample	HCT116	VP64	#029	ZNF492	729	0.52	-1.03	-1.34	-1.05	0
3	A09	2	sample	HCT116	VP64	#030	RBPMS2	1225	0.88	-0.2	-0.52	-0.54	0.01
3	A10	2	sample	HCT116	VP64	#031	PGR	863	0.62	-0.76	-1.07	-1.15	0
3	A11	2	sample	HCT116	VP64	#032	WDR17	1451	1.04	0.07	-0.25	-0.28	0.11
3	A12	2	sample	HCT116	VP64	#033	ZNF625	1740	1.25	0.36	0.04	-0.15	0.38
3	B01	2	neg	HCT116	VP64	Control	Control	1626	1.17	0.25	-0.07	0	1
3	B02	2	sample	HCT116	VP64	#023	ZNF229	2399	1.73	0.87	0.55	0.76	0
3	B03	2	sample	HCT116	VP64	#024	GYPC	702	0.5	-1.09	-1.4	-1.27	0
3	B04	2	sample	HCT116	VP64	#025	ZNF132	4048	2.91	1.7	1.38	1.21	0
3	B05	2	sample	HCT116	VP64	#026	TLL1	2027	1.46	0.6	0.28	0.51	0.01
3	B06	2	sample	HCT116	VP64	#027	PCDH10	1158	0.83	-0.29	-0.61	-0.59	0.01
3	B07	2	sample	HCT116	VP64	#028	KCNG1	2378	1.71	0.86	0.54	0.41	0.04
3	B08	2	sample	HCT116	VP64	#029	ZNF492	999	0.72	-0.52	-0.84	-1.05	0
3	B09	2	sample	HCT116	VP64	#030	RBPMS2	1629	1.17	0.25	-0.06	-0.54	0.01
3	B10	2	sample	HCT116	VP64	#031	PGR	866	0.62	-0.75	-1.07	-1.15	0
3	B11	2	sample	HCT116	VP64	#032	WDR17	1404	1.01	0.02	-0.3	-0.28	0.11
3	B12	2	sample	HCT116	VP64	#033	ZNF625	1477	1.06	0.1	-0.22	-0.15	0.38
3	C01	2	neg	HCT116	VP64	Control	Control	1413	1.02	0.03	-0.29	0	1
3	C02	2	sample	HCT116	VP64	#023	ZNF229	2581	1.86	0.99	0.67	0.76	0
3	C03	2	sample	HCT116	VP64	#024	GYPC	675	0.49	-1.15	-1.46	-1.27	0
3	C04	2	sample	HCT116	VP64	#025	ZNF132	3966	2.86	1.67	1.35	1.21	0
3	C05	2	sample	HCT116	VP64	#026	TLL1	1861	1.34	0.47	0.15	0.51	0.01
3	C06	2	sample	HCT116	VP64	#027	PCDH10	1449	1.04	0.07	-0.25	-0.59	0.01
3	C07	2	sample	HCT116	VP64	#028	KCNG1	2269	1.63	0.78	0.46	0.41	0.04
3	C08	2	sample	HCT116	VP64	#029	ZNF492	698	0.5	-1.09	-1.41	-1.05	0
3	C09	2	sample	HCT116	VP64	#030	RBPMS2	1020	0.73	-0.49	-0.81	-0.54	0.01
3	C10	2	sample	HCT116	VP64	#031	PGR	754	0.54	-0.97	-1.29	-1.15	0
3	C11	2	sample	HCT116	VP64	#032	WDR17	1563	1.13	0.19	-0.13	-0.28	0.11
3	C12	2	sample	HCT116	VP64	#033	ZNF625	1486	1.07	0.11	-0.21	-0.15	0.38
3	D01	2	neg	HCT116	VP64	Control	Control	1965	1.41	0.55	0.23	0	1
3	D02	2	sample	HCT116	VP64	#023	ZNF229	2854	2.05	1.15	0.83	0.76	0
3	D03	2	sample	HCT116	VP64	#024	GYPC	796	0.57	-0.89	-1.2	-1.27	0
3	D04	2	sample	HCT116	VP64	#025	ZNF132	2521	1.81	0.95	0.63	1.21	0
3	D05	2	sample	HCT116	VP64	#026	TLL1	2336	1.68	0.83	0.51	0.51	0.01
3	D06	2	sample	HCT116	VP64	#027	PCDH10	1346	0.97	-0.05	-0.37	-0.59	0.01
3	D07	2	sample	HCT116	VP64	#028	KCNG1	2096	1.51	0.65	0.34	0.41	0.04
3	D08	2	sample	HCT116	VP64	#029	ZNF492	974	0.7	-0.56	-0.88	-1.05	0
3	D09	2	sample	HCT116	VP64	#030	RBPMS2	1334	0.96	-0.06	-0.38	-0.54	0.01
3	D10	2	sample	HCT116	VP64	#031	PGR	875	0.63	-0.74	-1.05	-1.15	0
3	D11	2	sample	HCT116	VP64	#032	WDR17	1113	0.8	-0.35	-0.67	-0.28	0.11
3	D12	2	sample	HCT116	VP64	#033	ZNF625	1370	0.99	-0.02	-0.34	-0.15	0.38
3	E01	2	neg	HCT116	VP64	Control	Control	1832	1.32	0.44	0.12	0	1
3	E02	2	sample	HCT116	VP64	#023	ZNF229	2735	1.97	1.08	0.76	0.76	0
3	E03	2	sample	HCT116	VP64	#024	GYPC	804	0.58	-0.87	-1.19	-1.27	0
3	E04	2	sample	HCT116	VP64	#025	ZNF132	3273	2.36	1.36	1.05	1.21	0
3	E05	2	sample	HCT116	VP64	#026	TLL1	2168	1.56	0.71	0.39	0.51	0.01
3	E06	2	sample	HCT116	VP64	#027	PCDH10	1106	0.8	-0.36	-0.68	-0.59	0.01
3	E07	2	sample	HCT116	VP64	#028	KCNG1	3126	2.25	1.29	0.97	0.41	0.04
3	E08	2	sample	HCT116	VP64	#029	ZNF492	824	0.59	-0.83	-1.15	-1.05	0
3	E09	2	sample	HCT116	VP64	#030	RBPMS2	1148	0.83	-0.3	-0.62	-0.54	0.01
3	E10	2	sample	HCT116	VP64	#031	PGR	787	0.57	-0.9	-1.22	-1.15	0
3	E11	2	sample	HCT116	VP64	#032	WDR17	1374	0.99	-0.02	-0.33	-0.28	0.11
3	E12	2	sample	HCT116	VP64	#033	ZNF625	1301	0.94	-0.1	-0.42	-0.15	0.38
3	F01	2	neg	HCT116	VP64	Control	Control	1903	1.37	0.5	0.18	0	1
3	F02	2	sample	HCT116	VP64	#023	ZNF229	2757	1.98	1.09	0.77	0.76	0
3	F03	2	sample	HCT116	VP64	#024	GYPC	843	0.61	-0.79	-1.11	-1.27	0
3	F04	2	sample	HCT116	VP64	#025	ZNF132	3884	2.8	1.64	1.32	1.21	0
3	F05	2	sample	HCT116	VP64	#026	TLL1	2561	1.84	0.97	0.66	0.51	0.01
3	F06	2	sample	HCT116	VP64	#027	PCDH10	1092	0.79	-0.38	-0.7	-0.59	0.01
3	F07	2	sample	HCT116	VP64	#028	KCNG1	1858	1.34	0.46	0.15	0.41	0.04
3	F08	2	sample	HCT116	VP64	#029	ZNF492	1184	0.85	-0.25	-0.57	-1.05	0
3	F09	2	sample	HCT116	VP64	#030	RBPMS2	1123	0.81	-0.34	-0.66	-0.54	0.01
3	F10	2	sample	HCT116	VP64	#031	PGR	710	0.51	-1.07	-1.38	-1.15	0
3	F11	2	sample	HCT116	VP64	#032	WDR17	1460	1.05	0.08	-0.24	-0.28	0.11
3	F12	2	sample	HCT116	VP64	#033	ZNF625	1290	0.93	-0.12	-0.43	-0.15	0.38
3	G01	2	neg	HCT116	VP64	Control	Control	1287	0.93	-0.12	-0.44	0	1
3	G02	2	sample	HCT116	VP64	#023	ZNF229	2947	2.12	1.2	0.88	0.76	0
3	G03	2	sample	HCT116	VP64	#024	GYPC	604	0.44	-1.32	-1.64	-1.27	0
3	G04	2	sample	HCT116	VP64	#025	ZNF132	3918	2.82	1.65	1.33	1.21	0
3	G05	2	sample	HCT116	VP64	#026	TLL1	3076	2.21	1.26	0.95	0.51	0.01
3	G06	2	sample	HCT116	VP64	#027	PCDH10	948	0.68	-0.61	-0.92	-0.59	0.01
3	G07	2	sample	HCT116	VP64	#028	KCNG1	2032	1.46	0.61	0.29	0.41	0.04
3	G08	2	sample	HCT116	VP64	#029	ZNF492	812	0.58	-0.85	-1.17	-1.05	0
3	G09	2	sample	HCT116	VP64	#030	RBPMS2	1118	0.8	-0.35	-0.66	-0.54	0.01
3	G10	2	sample	HCT116	VP64	#031	PGR	664	0.48	-1.17	-1.49	-1.15	0
3	G11	2	sample	HCT116	VP64	#032	WDR17	1723	1.24	0.34	0.03	-0.28	0.11
3	G12	2	sample	HCT116	VP64	#033	ZNF625	1742	1.25	0.36	0.04	-0.15	0.38
3	H01	2	neg	HCT116	VP64	Control	Control	1888	1.36	0.49	0.17	0	1
3	H02	2	sample	HCT116	VP64	#023	ZNF229	3346	2.41	1.4	1.08	0.76	0
3	H03	2	sample	HCT116	VP64	#024	GYPC	987	0.71	-0.54	-0.86	-1.27	0
3	H04	2	sample	HCT116	VP64	#025	ZNF132	3880	2.79	1.63	1.32	1.21	0
3	H05	2	sample	HCT116	VP64	#026	TLL1	2905	2.09	1.17	0.86	0.51	0.01
3	H06	2	sample	HCT116	VP64	#027	PCDH10	1274	0.92	-0.14	-0.45	-0.59	0.01
3	H07	2	sample	HCT116	VP64	#028	KCNG1	1891	1.36	0.49	0.17	0.41	0.04
3	H08	2	sample	HCT116	VP64	#029	ZNF492	875	0.63	-0.74	-1.05	-1.05	0
3	H09	2	sample	HCT116	VP64	#030	RBPMS2	1146	0.82	-0.31	-0.62	-0.54	0.01
3	H10	2	sample	HCT116	VP64	#031	PGR	1120	0.81	-0.34	-0.66	-1.15	0
3	H11	2	sample	HCT116	VP64	#032	WDR17	1361	0.98	-0.03	-0.35	-0.28	0.11
3	H12	2	sample	HCT116	VP64	#033	ZNF625	2149	1.55	0.69	0.38	-0.15	0.38
4	A01	2	neg	HCT116	VP64	Control	Control	1029	1.01	0.02	-0.46	0	1
4	A02	2	sample	HCT116	VP64	#034	ZNF568	2396	2.35	1.95	1.47	1.37	0
4	A03	2	sample	HCT116	VP64	#035	ZNF471	530	0.52	-1.49	-1.97	-0.83	0
4	A04	2	sample	HCT116	VP64	#036	GPR88	1952	1.92	1.48	1	0.47	0.03
4	A05	2	sample	HCT116	VP64	#037	ZNF415	2674	2.62	2.2	1.72	2.16	0
4	A06	2	sample	HCT116	VP64	#038	RARRES2	2440	2.39	1.99	1.51	1.32	0
4	A07	2	sample	HCT116	VP64	#039	ZNF135	679	0.67	-0.93	-1.4	-0.95	0
4	A08	2	sample	HCT116	VP64	#040	SOX17	886	0.87	-0.32	-0.8	-0.37	0.09
4	A09	2	sample	HCT116	VP64	#041	ZSCAN18	779	0.76	-0.61	-1.09	-1.04	0
4	A10	2	sample	HCT116	VP64	#042	SPG20	877	0.86	-0.34	-0.82	-0.77	0
4	A11	2	sample	HCT116	VP64	#043	LRRK2	802	0.79	-0.55	-1.02	-0.76	0.02
4	A12	2	sample	HCT116	VP64	#044	TMEM25	617	0.6	-1.14	-1.62	-0.71	0.01
4	B01	2	neg	HCT116	VP64	Control	Control	1319	1.29	0.59	0.11	0	1
4	B02	2	sample	HCT116	VP64	#034	ZNF568	1471	1.44	0.84	0.36	1.37	0
4	B03	2	sample	HCT116	VP64	#035	ZNF471	972	0.95	-0.11	-0.59	-0.83	0
4	B04	2	sample	HCT116	VP64	#036	GPR88	1584	1.55	1.01	0.53	0.47	0.03
4	B05	2	sample	HCT116	VP64	#037	ZNF415	2899	2.84	2.38	1.9	2.16	0
4	B06	2	sample	HCT116	VP64	#038	RARRES2	2174	2.13	1.73	1.25	1.32	0
4	B07	2	sample	HCT116	VP64	#039	ZNF135	1002	0.98	-0.04	-0.52	-0.95	0
4	B08	2	sample	HCT116	VP64	#040	SOX17	987	0.97	-0.07	-0.55	-0.37	0.09
4	B09	2	sample	HCT116	VP64	#041	ZSCAN18	1279	1.26	0.52	0.04	-1.04	0
4	B10	2	sample	HCT116	VP64	#042	SPG20	1006	0.99	-0.03	-0.51	-0.77	0
4	B11	2	sample	HCT116	VP64	#043	LRRK2	587	0.58	-1.26	-1.74	-0.76	0.02
4	B12	2	sample	HCT116	VP64	#044	TMEM25	1026	1.01	0.02	-0.46	-0.71	0.01
4	C01	2	neg	HCT116	VP64	Control	Control	1109	1.09	0.19	-0.29	0	1
4	C02	2	sample	HCT116	VP64	#034	ZNF568	2453	2.41	2	1.52	1.37	0
4	C03	2	sample	HCT116	VP64	#035	ZNF471	962	0.94	-0.13	-0.61	-0.83	0
4	C04	2	sample	HCT116	VP64	#036	GPR88	1657	1.63	1.11	0.63	0.47	0.03
4	C05	2	sample	HCT116	VP64	#037	ZNF415	2908	2.85	2.39	1.91	2.16	0
4	C06	2	sample	HCT116	VP64	#038	RARRES2	2869	2.82	2.36	1.88	1.32	0
4	C07	2	sample	HCT116	VP64	#039	ZNF135	950	0.93	-0.16	-0.64	-0.95	0
4	C08	2	sample	HCT116	VP64	#040	SOX17	1018	1	0	-0.48	-0.37	0.09
4	C09	2	sample	HCT116	VP64	#041	ZSCAN18	894	0.88	-0.3	-0.78	-1.04	0
4	C10	2	sample	HCT116	VP64	#042	SPG20	914	0.9	-0.25	-0.73	-0.77	0
4	C11	2	sample	HCT116	VP64	#043	LRRK2	1089	1.07	0.15	-0.33	-0.76	0.02
4	C12	2	sample	HCT116	VP64	#044	TMEM25	1321	1.3	0.59	0.11	-0.71	0.01
4	D01	2	neg	HCT116	VP64	Control	Control	901	0.88	-0.28	-0.76	0	1
4	D02	2	sample	HCT116	VP64	#034	ZNF568	1531	1.5	0.93	0.45	1.37	0
4	D03	2	sample	HCT116	VP64	#035	ZNF471	932	0.92	-0.2	-0.68	-0.83	0
4	D04	2	sample	HCT116	VP64	#036	GPR88	1539	1.51	0.94	0.46	0.47	0.03
4	D05	2	sample	HCT116	VP64	#037	ZNF415	3606	3.54	2.88	2.4	2.16	0
4	D06	2	sample	HCT116	VP64	#038	RARRES2	2200	2.16	1.75	1.28	1.32	0
4	D07	2	sample	HCT116	VP64	#039	ZNF135	803	0.79	-0.54	-1.02	-0.95	0
4	D08	2	sample	HCT116	VP64	#040	SOX17	1089	1.07	0.15	-0.33	-0.37	0.09
4	D09	2	sample	HCT116	VP64	#041	ZSCAN18	794	0.78	-0.57	-1.05	-1.04	0
4	D10	2	sample	HCT116	VP64	#042	SPG20	818	0.8	-0.5	-0.98	-0.77	0
4	D11	2	sample	HCT116	VP64	#043	LRRK2	756	0.74	-0.68	-1.16	-0.76	0.02
4	D12	2	sample	HCT116	VP64	#044	TMEM25	854	0.84	-0.4	-0.88	-0.71	0.01
4	E01	2	neg	HCT116	VP64	Control	Control	1908	1.87	1.43	0.95	0	1
4	E02	2	sample	HCT116	VP64	#034	ZNF568	2913	2.86	2.39	1.92	1.37	0
4	E03	2	sample	HCT116	VP64	#035	ZNF471	857	0.84	-0.39	-0.87	-0.83	0
4	E04	2	sample	HCT116	VP64	#036	GPR88	1473	1.45	0.84	0.36	0.47	0.03
4	E05	2	sample	HCT116	VP64	#037	ZNF415	4217	4.14	3.24	2.76	2.16	0
4	E06	2	sample	HCT116	VP64	#038	RARRES2	2460	2.41	2.01	1.53	1.32	0
4	E07	2	sample	HCT116	VP64	#039	ZNF135	918	0.9	-0.24	-0.72	-0.95	0
4	E08	2	sample	HCT116	VP64	#040	SOX17	971	0.95	-0.11	-0.59	-0.37	0.09
4	E09	2	sample	HCT116	VP64	#041	ZSCAN18	732	0.72	-0.75	-1.23	-1.04	0
4	E10	2	sample	HCT116	VP64	#042	SPG20	774	0.76	-0.63	-1.11	-0.77	0
4	E11	2	sample	HCT116	VP64	#043	LRRK2	727	0.71	-0.77	-1.25	-0.76	0.02
4	E12	2	sample	HCT116	VP64	#044	TMEM25	859	0.84	-0.39	-0.87	-0.71	0.01
4	F01	2	neg	HCT116	VP64	Control	Control	1289	1.26	0.54	0.06	0	1
4	F02	2	sample	HCT116	VP64	#034	ZNF568	3047	2.99	2.5	2.02	1.37	0
4	F03	2	sample	HCT116	VP64	#035	ZNF471	959	0.94	-0.14	-0.62	-0.83	0
4	F04	2	sample	HCT116	VP64	#036	GPR88	1719	1.69	1.19	0.71	0.47	0.03
4	F05	2	sample	HCT116	VP64	#037	ZNF415	3372	3.31	2.73	2.25	2.16	0
4	F06	2	sample	HCT116	VP64	#038	RARRES2	2148	2.11	1.7	1.22	1.32	0
4	F07	2	sample	HCT116	VP64	#039	ZNF135	755	0.74	-0.68	-1.16	-0.95	0
4	F08	2	sample	HCT116	VP64	#040	SOX17	1076	1.06	0.12	-0.36	-0.37	0.09
4	F09	2	sample	HCT116	VP64	#041	ZSCAN18	650	0.64	-1.02	-1.5	-1.04	0
4	F10	2	sample	HCT116	VP64	#042	SPG20	796	0.78	-0.56	-1.04	-0.77	0
4	F11	2	sample	HCT116	VP64	#043	LRRK2	858	0.84	-0.39	-0.87	-0.76	0.02
4	F12	2	sample	HCT116	VP64	#044	TMEM25	837	0.82	-0.45	-0.93	-0.71	0.01
4	G01	2	neg	HCT116	VP64	Control	Control	1381	1.36	0.69	0.21	0	1
4	G02	2	sample	HCT116	VP64	#034	ZNF568	3041	2.98	2.49	2.01	1.37	0
4	G03	2	sample	HCT116	VP64	#035	ZNF471	1276	1.25	0.51	0.03	-0.83	0
4	G04	2	sample	HCT116	VP64	#036	GPR88	1276	1.25	0.51	0.03	0.47	0.03
4	G05	2	sample	HCT116	VP64	#037	ZNF415	2953	2.9	2.43	1.95	2.16	0
4	G06	2	sample	HCT116	VP64	#038	RARRES2	1779	1.75	1.27	0.79	1.32	0
4	G07	2	sample	HCT116	VP64	#039	ZNF135	809	0.79	-0.53	-1.01	-0.95	0
4	G08	2	sample	HCT116	VP64	#040	SOX17	1017	1	0	-0.48	-0.37	0.09
4	G09	2	sample	HCT116	VP64	#041	ZSCAN18	664	0.65	-0.98	-1.46	-1.04	0
4	G10	2	sample	HCT116	VP64	#042	SPG20	993	0.97	-0.06	-0.54	-0.77	0
4	G11	2	sample	HCT116	VP64	#043	LRRK2	1318	1.29	0.59	0.11	-0.76	0.02
4	G12	2	sample	HCT116	VP64	#044	TMEM25	833	0.82	-0.46	-0.94	-0.71	0.01
4	H01	2	neg	HCT116	VP64	Control	Control	1356	1.33	0.65	0.17	0	1
4	H02	2	sample	HCT116	VP64	#034	ZNF568	2160	2.12	1.71	1.23	1.37	0
4	H03	2	sample	HCT116	VP64	#035	ZNF471	691	0.68	-0.89	-1.36	-0.83	0
4	H04	2	sample	HCT116	VP64	#036	GPR88	1259	1.24	0.48	0	0.47	0.03
4	H05	2	sample	HCT116	VP64	#037	ZNF415	3538	3.47	2.84	2.36	2.16	0
4	H06	2	sample	HCT116	VP64	#038	RARRES2	2005	1.97	1.54	1.06	1.32	0
4	H07	2	sample	HCT116	VP64	#039	ZNF135	760	0.75	-0.67	-1.15	-0.95	0
4	H08	2	sample	HCT116	VP64	#040	SOX17	1635	1.6	1.08	0.6	-0.37	0.09
4	H09	2	sample	HCT116	VP64	#041	ZSCAN18	720	0.71	-0.79	-1.27	-1.04	0
4	H10	2	sample	HCT116	VP64	#042	SPG20	1020	1	0	-0.48	-0.77	0
4	H11	2	sample	HCT116	VP64	#043	LRRK2	1384	1.36	0.7	0.22	-0.76	0.02
4	H12	2	sample	HCT116	VP64	#044	TMEM25	1226	1.2	0.42	-0.06	-0.71	0.01
5	A01	3	neg	HCT116	VP64	Control	Control	804	1.57	1.45	0.8	0	1
5	A02	3	sample	HCT116	VP64	#045	PCDH8	489	0.96	-0.15	-0.79	-1.06	0
5	A03	3	sample	HCT116	VP64	#046	ZNF788	403	0.79	-0.77	-1.41	-1.52	0
5	A04	3	sample	HCT116	VP64	#047	ZNF793	613	1.2	0.58	-0.07	-0.33	0.13
5	A05	3	sample	HCT116	VP64	#048	ZNF880	1243	2.43	2.84	2.2	0.72	0.07
5	A06	3	sample	HCT116	VP64	#049	KRBA1	788	1.54	1.38	0.74	-0.59	0.05
5	A07	3	sample	HCT116	VP64	#050	ZNF660	884	1.73	1.75	1.1	-0.64	0.06
5	A08	3	sample	HCT116	VP64	#051	ZNF43	671	1.31	0.87	0.22	-0.77	0.02
5	A09	3	sample	HCT116	VP64	#052	ACSS3	683	1.33	0.92	0.28	-0.41	0.13
5	A10	3	sample	HCT116	VP64	#053	RAB34	421	0.82	-0.63	-1.27	-1.66	0
5	A11	3	sample	HCT116	VP64	#054	MAP9	450	0.88	-0.41	-1.06	-0.17	0.6
5	A12	3	sample	HCT116	VP64	#055	ZNF813	1828	3.57	4.08	3.43	3.3	0
5	B01	3	neg	HCT116	VP64	Control	Control	1108	2.16	2.47	1.83	0	1
5	B02	3	sample	HCT116	VP64	#045	PCDH8	452	0.88	-0.4	-1.04	-1.06	0
5	B03	3	sample	HCT116	VP64	#046	ZNF788	454	0.89	-0.38	-1.03	-1.52	0
5	B04	3	sample	HCT116	VP64	#047	ZNF793	580	1.13	0.4	-0.25	-0.33	0.13
5	B05	3	sample	HCT116	VP64	#048	ZNF880	981	1.92	2.08	1.44	0.72	0.07
5	B06	3	sample	HCT116	VP64	#049	KRBA1	705	1.38	1.02	0.38	-0.59	0.05
5	B07	3	sample	HCT116	VP64	#050	ZNF660	501	0.98	-0.07	-0.71	-0.64	0.06
5	B08	3	sample	HCT116	VP64	#051	ZNF43	593	1.16	0.47	-0.17	-0.77	0.02
5	B09	3	sample	HCT116	VP64	#052	ACSS3	561	1.1	0.29	-0.35	-0.41	0.13
5	B10	3	sample	HCT116	VP64	#053	RAB34	412	0.8	-0.7	-1.34	-1.66	0
5	B11	3	sample	HCT116	VP64	#054	MAP9	691	1.35	0.96	0.32	-0.17	0.6
5	B12	3	sample	HCT116	VP64	#055	ZNF813	1944	3.8	4.27	3.63	3.3	0
5	C01	3	neg	HCT116	VP64	Control	Control	1128	2.2	2.53	1.88	0	1
5	C02	3	sample	HCT116	VP64	#045	PCDH8	535	1.04	0.14	-0.5	-1.06	0
5	C03	3	sample	HCT116	VP64	#046	ZNF788	370	0.72	-1.04	-1.68	-1.52	0
5	C04	3	sample	HCT116	VP64	#047	ZNF793	528	1.03	0.1	-0.55	-0.33	0.13
5	C05	3	sample	HCT116	VP64	#048	ZNF880	1029	2.01	2.24	1.59	0.72	0.07
5	C06	3	sample	HCT116	VP64	#049	KRBA1	494	0.96	-0.11	-0.76	-0.59	0.05
5	C07	3	sample	HCT116	VP64	#050	ZNF660	506	0.99	-0.04	-0.68	-0.64	0.06
5	C08	3	sample	HCT116	VP64	#051	ZNF43	590	1.15	0.45	-0.19	-0.77	0.02
5	C09	3	sample	HCT116	VP64	#052	ACSS3	499	0.98	-0.08	-0.73	-0.41	0.13
5	C10	3	sample	HCT116	VP64	#053	RAB34	490	0.96	-0.14	-0.79	-1.66	0
5	C11	3	sample	HCT116	VP64	#054	MAP9	457	0.89	-0.36	-1.01	-0.17	0.6
5	C12	3	sample	HCT116	VP64	#055	ZNF813	1937	3.78	4.26	3.62	3.3	0
5	D01	3	neg	HCT116	VP64	Control	Control	412	0.8	-0.7	-1.34	0	1
5	D02	3	sample	HCT116	VP64	#045	PCDH8	537	1.05	0.15	-0.49	-1.06	0
5	D03	3	sample	HCT116	VP64	#046	ZNF788	361	0.7	-1.12	-1.76	-1.52	0
5	D04	3	sample	HCT116	VP64	#047	ZNF793	695	1.36	0.98	0.33	-0.33	0.13
5	D05	3	sample	HCT116	VP64	#048	ZNF880	786	1.54	1.37	0.73	0.72	0.07
5	D06	3	sample	HCT116	VP64	#049	KRBA1	480	0.94	-0.21	-0.85	-0.59	0.05
5	D07	3	sample	HCT116	VP64	#050	ZNF660	499	0.98	-0.08	-0.73	-0.64	0.06
5	D08	3	sample	HCT116	VP64	#051	ZNF43	579	1.13	0.39	-0.25	-0.77	0.02
5	D09	3	sample	HCT116	VP64	#052	ACSS3	505	0.99	-0.04	-0.69	-0.41	0.13
5	D10	3	sample	HCT116	VP64	#053	RAB34	335	0.65	-1.36	-2	-1.66	0
5	D11	3	sample	HCT116	VP64	#054	MAP9	696	1.36	0.98	0.34	-0.17	0.6
5	D12	3	sample	HCT116	VP64	#055	ZNF813	1251	2.44	2.86	2.22	3.3	0
5	E01	3	neg	HCT116	VP64	Control	Control	368	0.72	-1.06	-1.7	0	1
5	E02	3	sample	HCT116	VP64	#045	PCDH8	387	0.76	-0.9	-1.54	-1.06	0
5	E03	3	sample	HCT116	VP64	#046	ZNF788	421	0.82	-0.63	-1.27	-1.52	0
5	E04	3	sample	HCT116	VP64	#047	ZNF793	476	0.93	-0.23	-0.88	-0.33	0.13
5	E05	3	sample	HCT116	VP64	#048	ZNF880	615	1.2	0.59	-0.06	0.72	0.07
5	E06	3	sample	HCT116	VP64	#049	KRBA1	468	0.91	-0.29	-0.93	-0.59	0.05
5	E07	3	sample	HCT116	VP64	#050	ZNF660	678	1.32	0.9	0.25	-0.64	0.06
5	E08	3	sample	HCT116	VP64	#051	ZNF43	485	0.95	-0.17	-0.82	-0.77	0.02
5	E09	3	sample	HCT116	VP64	#052	ACSS3	633	1.24	0.68	0.03	-0.41	0.13
5	E10	3	sample	HCT116	VP64	#053	RAB34	325	0.64	-1.46	-2.1	-1.66	0
5	E11	3	sample	HCT116	VP64	#054	MAP9	616	1.2	0.59	-0.05	-0.17	0.6
5	E12	3	sample	HCT116	VP64	#055	ZNF813	1698	3.32	3.84	3.19	3.3	0
5	F01	3	neg	HCT116	VP64	Control	Control	329	0.64	-1.42	-2.06	0	1
5	F02	3	sample	HCT116	VP64	#045	PCDH8	387	0.76	-0.9	-1.54	-1.06	0
5	F03	3	sample	HCT116	VP64	#046	ZNF788	381	0.74	-0.95	-1.59	-1.52	0
5	F04	3	sample	HCT116	VP64	#047	ZNF793	557	1.09	0.27	-0.37	-0.33	0.13
5	F05	3	sample	HCT116	VP64	#048	ZNF880	544	1.06	0.19	-0.45	0.72	0.07
5	F06	3	sample	HCT116	VP64	#049	KRBA1	411	0.8	-0.7	-1.35	-0.59	0.05
5	F07	3	sample	HCT116	VP64	#050	ZNF660	435	0.85	-0.52	-1.17	-0.64	0.06
5	F08	3	sample	HCT116	VP64	#051	ZNF43	419	0.82	-0.64	-1.29	-0.77	0.02
5	F09	3	sample	HCT116	VP64	#052	ACSS3	395	0.77	-0.83	-1.48	-0.41	0.13
5	F10	3	sample	HCT116	VP64	#053	RAB34	358	0.7	-1.15	-1.79	-1.66	0
5	F11	3	sample	HCT116	VP64	#054	MAP9	864	1.69	1.68	1.03	-0.17	0.6
5	F12	3	sample	HCT116	VP64	#055	ZNF813	2242	4.38	4.73	4.08	3.3	0
5	G01	3	neg	HCT116	VP64	Control	Control	394	0.77	-0.84	-1.48	0	1
5	G02	3	sample	HCT116	VP64	#045	PCDH8	451	0.88	-0.41	-1.05	-1.06	0
5	G03	3	sample	HCT116	VP64	#046	ZNF788	417	0.81	-0.66	-1.3	-1.52	0
5	G04	3	sample	HCT116	VP64	#047	ZNF793	533	1.04	0.13	-0.52	-0.33	0.13
5	G05	3	sample	HCT116	VP64	#048	ZNF880	613	1.2	0.58	-0.07	0.72	0.07
5	G06	3	sample	HCT116	VP64	#049	KRBA1	470	0.92	-0.27	-0.92	-0.59	0.05
5	G07	3	sample	HCT116	VP64	#050	ZNF660	399	0.78	-0.8	-1.44	-0.64	0.06
5	G08	3	sample	HCT116	VP64	#051	ZNF43	366	0.72	-1.07	-1.72	-0.77	0.02
5	G09	3	sample	HCT116	VP64	#052	ACSS3	552	1.08	0.24	-0.4	-0.41	0.13
5	G10	3	sample	HCT116	VP64	#053	RAB34	365	0.71	-1.08	-1.73	-1.66	0
5	G11	3	sample	HCT116	VP64	#054	MAP9	518	1.01	0.04	-0.61	-0.17	0.6
5	G12	3	sample	HCT116	VP64	#055	ZNF813	1793	3.5	4.01	3.37	3.3	0
5	H01	3	neg	HCT116	VP64	Control	Control	1197	2.34	2.72	2.07	0	1
5	H02	3	sample	HCT116	VP64	#045	PCDH8	389	0.76	-0.88	-1.52	-1.06	0
5	H03	3	sample	HCT116	VP64	#046	ZNF788	323	0.63	-1.47	-2.12	-1.52	0
5	H04	3	sample	HCT116	VP64	#047	ZNF793	567	1.11	0.33	-0.32	-0.33	0.13
5	H05	3	sample	HCT116	VP64	#048	ZNF880	698	1.36	0.99	0.35	0.72	0.07
5	H06	3	sample	HCT116	VP64	#049	KRBA1	453	0.88	-0.39	-1.04	-0.59	0.05
5	H07	3	sample	HCT116	VP64	#050	ZNF660	366	0.72	-1.07	-1.72	-0.64	0.06
5	H08	3	sample	HCT116	VP64	#051	ZNF43	341	0.67	-1.3	-1.95	-0.77	0.02
5	H09	3	sample	HCT116	VP64	#052	ACSS3	631	1.23	0.67	0.02	-0.41	0.13
5	H10	3	sample	HCT116	VP64	#053	RAB34	310	0.6	-1.61	-2.25	-1.66	0
5	H11	3	sample	HCT116	VP64	#054	MAP9	563	1.1	0.3	-0.34	-0.17	0.6
5	H12	3	sample	HCT116	VP64	#055	ZNF813	1536	3	3.52	2.87	3.3	0
6	A01	3	neg	HCT116	VP64	Control	Control	756	1.06	0.16	0.33	0	1
6	A02	3	sample	HCT116	VP64	#056	STK33	772	1.08	0.22	0.39	0.48	0.07
6	B01	3	neg	HCT116	VP64	Control	Control	544	0.76	-0.79	-0.62	0	1
6	B02	3	sample	HCT116	VP64	#056	STK33	704	0.98	-0.04	0.12	0.48	0.07
6	C01	3	neg	HCT116	VP64	Control	Control	604	0.84	-0.48	-0.32	0	1
6	C02	3	sample	HCT116	VP64	#056	STK33	563	0.79	-0.69	-0.52	0.48	0.07
6	D01	3	neg	HCT116	VP64	Control	Control	1023	1.43	1.04	1.2	0	1
6	D02	3	sample	HCT116	VP64	#056	STK33	831	1.16	0.44	0.6	0.48	0.07
6	E01	3	neg	HCT116	VP64	Control	Control	820	1.15	0.4	0.56	0	1
6	E02	3	sample	HCT116	VP64	#056	STK33	859	1.2	0.53	0.7	0.48	0.07
6	F01	3	neg	HCT116	VP64	Control	Control	676	0.95	-0.16	0	0	1
6	F02	3	sample	HCT116	VP64	#056	STK33	719	1.01	0.02	0.18	0.48	0.07
6	G01	3	neg	HCT116	VP64	Control	Control	567	0.79	-0.67	-0.5	0	1
6	G02	3	sample	HCT116	VP64	#056	STK33	891	1.25	0.64	0.8	0.48	0.07
6	H01	3	neg	HCT116	VP64	Control	Control	539	0.75	-0.81	-0.65	0	1
6	H02	3	sample	HCT116	VP64	#056	STK33	1161	1.62	1.4	1.56	0.48	0.07
