# Supplementary material for: CRISPR/dCAS9-mediated DNA demethylation screen identifies functional epigenetic determinants of colorectal cancer
Source: Clin Epigenetics. 2023 Aug 24;15:133. doi: 10.1186/s13148-023-01546-1 (PMC10464368; doi:10.1186/s13148-023-01546-1)
Supplement: Supplementary file 14 — Additional file 14: Table S10. Clinico-biological features of organoids from FAP and control patients including the DNA methylation value of the significant probes identified in the context of the RPSO2 gene in this study. [file 13148_2023_1546_MOESM14_ESM.xlsx]

## Sheet: phenoData_FAP
Sample_Name	Sample_ID	Sample_Group	Smoking_status	Age	Sex	cg04050867	cg20061155	cg14070647	cg09970569	Average
GSM5924303	P1210LO	CTL	Never	47	F	0.0179571	0.0346184	0.0180888	0.0372122	0.0269691
GSM5924308	P1055LO	CTL	Never	22	F	0.0145977	0.0193428	0.0236042	0.0534087	0.0277383
GSM5924307	P1151LO	CTL	Never	34	M	0.0172225	0.0535176	0.0283571	0.113583	0.05317
GSM5924309	P1236LO	CTL	Never	32	M	0.0251499	0.0425732	0.0345199	0.131753	0.0584991
GSM5924317	P1208LO	CTL	Never	50	F	0.0176061	0.177445	0.0206731	0.0364937	0.0630545
GSM5924321	P1229LO	CTL	Never	53	F	0.0412323	0.0655717	0.0249327	0.134964	0.0666753
GSM5924306	P1096LO	CTL	Never	53	M	0.0180606	0.126563	0.023863	0.214516	0.0957506
GSM5924305	P1291LO	FAP	Never	19	M	0.0247916	0.0236324	0.0222846	0.0306211	0.0253324
GSM5924311	P1169LO	FAP	Never	24	M	0.0182608	0.0415604	0.0222148	0.0761419	0.0395445
GSM5924320	P1228LO	FAP	Never	47	F	0.0202849	0.139776	0.0236165	0.019062	0.0506848
GSM5924304	P1164LO	FAP	Never	48	F	0.118829	0.260021	0.185546	0.0889285	0.163331
GSM5924322	P1261LO	FAP	Never	29	M	0.237747	0.277116	0.0414899	0.104194	0.165137
GSM5924315	P1284LO	FAP	Never	58	F	0.196672	0.299261	0.145992	0.189649	0.207894
GSM5924313	P1253LO	FAP	Never	68	F	0.433723	0.561559	0.410745	0.641817	0.511961
