# Supplementary material for: CRISPR/dCAS9-mediated DNA demethylation screen identifies functional epigenetic determinants of colorectal cancer
Source: Clin Epigenetics. 2023 Aug 24;15:133. doi: 10.1186/s13148-023-01546-1 (PMC10464368; doi:10.1186/s13148-023-01546-1)
Supplement: Supplementary file 15 — Additional file 15: Table S11. Survival data and average DNA methylation/gene expression values of the TCGA-COAD patients included in the analyses related to the adenoma to carcinoma hypothesis. [file 13148_2023_1546_MOESM15_ESM.xlsx]

## Sheet: survival_filtered
sample	OS	OS.time	Microsatellite	Tumor_Size	Mutstatus	Methvalue	Expvalue
TCGA-A6-4105-01	1	442	MSS	T3	APC_KRAS_TP53	0.614997	3.1193
TCGA-A6-5657-01	0	962	MSS	T3	APC_KRAS	0.511034	3.2977
TCGA-A6-5662-01	0	718	MSS	T3	APC_KRAS_TP53	0.699663	2.0109
TCGA-A6-6648-01	0	766	MSS	T3	APC	0.475462	1.7169
TCGA-A6-6654-01	0	726	MSS	T3	APC_KRAS_TP53	0.478798	3.0602
TCGA-AA-3489-01	1	214	MSS	T3	APC	0.453816	3.7569
TCGA-AA-3496-01	0	31	MSI-L	T3	APC	0.535407	1.6182
TCGA-AA-3511-01	0	212	MSS	T4	APC_KRAS_TP53	0.613601	3.8311
TCGA-AA-3655-01	0	1856	MSS	T3	APC_KRAS_TP53	0.58476	1.5132
TCGA-AA-3660-01	0	2375	MSS	T3	APC_KRAS_TP53	0.690338	3.5395
TCGA-AA-3697-01	0	2587	MSI-L	T3	APC	0.59119	0.6953
TCGA-AD-6901-01	1	682	MSI-L	T3	APC_KRAS_TP53	0.509649	3.5283
TCGA-AY-5543-01	0	1004	MSS	T3	APC_KRAS_TP53	0.672993	0.8388
TCGA-AY-6386-01	0	542	MSS	T3	APC_KRAS	0.551144	0.9188
TCGA-AZ-4315-01	0	1776	MSS	T3	APC_KRAS	0.556215	3.8778
TCGA-AZ-4616-01	1	156	MSI-L	T3	APC_KRAS_TP53	0.554549	2.3179
TCGA-AZ-4682-01	1	680	MSS	T3	APC	0.41506	1.6077
TCGA-AZ-6600-01	1	368	MSS	T4	APC_KRAS_TP53	0.636814	3.4274
TCGA-AZ-6601-01	1	3042	MSI-H	T3	APC_KRAS_TP53	0.526475	2.2623
TCGA-AZ-6606-01	1	357	MSS	T4	APC_KRAS_TP53	0.713221	0
TCGA-CA-5256-01	0	379	MSS	T3	APC	0.668221	1.0403
TCGA-CA-6716-01	0	371	MSS	T3	APC_KRAS	0.742702	0.8864
TCGA-CK-4947-01	0	534	MSS	T4	APC_KRAS	0.542434	4.6491
TCGA-CK-4948-01	0	4502	MSI-L	T3	APC_KRAS_TP53	0.424818	2.6469
TCGA-CK-4950-01	0	2599	MSS	T3	APC_KRAS	0.483548	3.065
TCGA-CK-6748-01	0	61	MSS	T3	APC_KRAS	0.600426	3.6765
TCGA-CM-5344-01	0	670	MSS	T3	APC	0.474725	2.3061
TCGA-CM-5349-01	0	915	MSS	T3	APC_KRAS	0.543499	3.0616
TCGA-CM-5863-01	0	457	MSS	T3	APC_KRAS	0.557843	4.7008
TCGA-CM-6164-01	0	883	MSS	T3	APC_KRAS_TP53	0.371593	3.0731
TCGA-CM-6168-01	0	395	MSI-L	T3	APC_KRAS	0.497636	3.8562
TCGA-CM-6674-01	0	394	MSI-H	T3	APC_KRAS	0.522725	1.4292
TCGA-CM-6680-01	0	366	MSS	T3	APC	0.658506	3.6538
TCGA-D5-5537-01	1	1381	MSS	T3	APC_KRAS	0.64752	0.58
TCGA-D5-5538-01	1	1661	MSS	T3	APC_KRAS_TP53	0.430183	1.9872
TCGA-D5-5539-01	0	596	MSS	T3	APC_KRAS	0.49133	3.6717
TCGA-D5-5540-01	0	1706	MSI-L	T3	APC_KRAS_TP53	0.669309	1.158
TCGA-D5-6532-01	0	555	MSI-L	T3	APC_KRAS_TP53	0.568677	0.9097
TCGA-D5-6535-01	0	460	MSS	T3	APC_KRAS_TP53	0.60333	1.7806
TCGA-D5-6536-01	0	543	MSS	T3	APC_KRAS	0.516934	0
TCGA-D5-6537-01	1	146	MSS	T3	APC_KRAS	0.670391	0.5133
TCGA-D5-6538-01	0	521	MSI-L	T3	APC_KRAS_TP53	0.774209	2.3335
TCGA-D5-6920-01	0	377	MSS	T3	APC	0.776925	1.9092
TCGA-D5-6932-01	0	346	MSS	T3	APC_KRAS_TP53	0.453596	1.2347
TCGA-DM-A0X9-01	0	3641	MSS	T3	APC_KRAS	0.684718	1.6998
TCGA-DM-A0XD-01	1	743	MSI-L	T3	APC_KRAS_TP53	0.609148	1.5198
TCGA-DM-A1D0-01	0	3974	MSS	T3	APC_KRAS_TP53	0.583713	0.7366
TCGA-DM-A1D4-01	1	2821	MSI-L	T3	APC_KRAS_TP53	0.719689	0
TCGA-DM-A1D6-01	1	1518	MSS	T3	APC_KRAS_TP53	0.651555	0
TCGA-DM-A1D8-01	1	383	MSS	T3	APC_KRAS_TP53	0.674645	0.7318
TCGA-DM-A1D9-01	0	4270	MSS	T3	APC_KRAS_TP53	0.669813	1.409
TCGA-DM-A1HA-01	0	4000	MSS	T3	APC_KRAS_TP53	0.815152	1.1361
TCGA-DM-A280-01	1	236	MSS	T3	APC_KRAS	0.462623	0
TCGA-DM-A282-01	0	4233	MSS	T3	APC_KRAS	0.651469	0.5128
TCGA-DM-A285-01	1	179	MSS	T3	APC_KRAS_TP53	0.511032	1.298
TCGA-DM-A288-01	1	427	MSS	T3	APC_KRAS_TP53	0.752372	0
TCGA-DM-A28A-01	1	805	MSS	T3	APC_KRAS_TP53	0.701696	1.9836
TCGA-DM-A28E-01	0	3648	MSS	T3	APC_KRAS_TP53	0.636726	0.5351
TCGA-DM-A28K-01	0	2988	MSS	T3	APC_KRAS	0.666865	1.8453
TCGA-DM-A28M-01	0	2895	MSS	T3	APC_KRAS	0.706597	0.4474
TCGA-F4-6463-01	0	1087	MSS	T3	APC_KRAS	0.554626	4.9069
TCGA-F4-6855-01	0	1442	MSI-L	T3	APC_KRAS	0.613315	0
TCGA-G4-6293-01	0	4051	MSI-L	T3	APC	0.560361	2.7724
TCGA-G4-6294-01	1	858	MSS	T3	APC_KRAS_TP53	0.674259	0.5493
TCGA-G4-6297-01	0	2506	MSS	T3	APC_KRAS_TP53	0.556348	2.2735
TCGA-G4-6304-01	0	1631	MSI-H	T4	APC_KRAS	0.20148	0
TCGA-G4-6309-01	0	2600	MSI-H	T3	APC	0.422346	1.0925
TCGA-G4-6314-01	0	1093	MSS	T3	APC_KRAS_TP53	0.603997	5.1808
TCGA-G4-6320-01	0	804	MSI-H	T3	APC_KRAS_TP53	0.645415	0
TCGA-G4-6322-01	0	792	MSI-L	T3	APC	0.567386	2.2121
TCGA-G4-6625-01	0	2792	MSS	T3	APC_KRAS_TP53	0.500868	4.6718
TCGA-G4-6627-01	0	2275	MSI-L	T3	APC_KRAS	0.439488	5.3771
