# Supplementary material for: CRISPR/dCAS9-mediated DNA demethylation screen identifies functional epigenetic determinants of colorectal cancer
Source: Clin Epigenetics. 2023 Aug 24;15:133. doi: 10.1186/s13148-023-01546-1 (PMC10464368; doi:10.1186/s13148-023-01546-1)
Supplement: Supplementary file 16 — Additional file 16: Table S12. List of primers used in this study. [file 13148_2023_1546_MOESM16_ESM.xlsx]

## Sheet: Sheet1
Pyrosequencing analyses
Name	Sequence
RSPO2 F AmpliconA	GGAYGAGTTGGAGAGGAAGGTGATTATA
RSPO2 R AmpliconA	[Bio]-ACCCTACRCTCTCAATACCTTTAAAATTCT
RSPO2 S AmpliconA	ATAATTAGTGAATTAGTAATTTTT
RSPO2 F AmpliconB	GTGGGTTGGGGAAAAGTTT
RSPO2 R2 AmpliconB	[Bio]-ACATCCCAATAACTACACCC
RSPO2 S2 AmpliconB	GTTTGGTAGTTTTGGAAT
Gene Expression analyses
Name	Sequence
RSPO2 F	ACAATACTGTGTCCAACCAT
RSPO2 R	TCCTCTTCTCCTTCGCCTTT
HPRT1 F	TGACACTGGCAAAACAATGCA
HPRT1 R	GGTCCTTTTCACCAGCAAGCT
